# Supplementary material for: Comparison of the crystal structures of the low- and high-temperature forms of bis­[4-(di­methyl­amino)­pyridine]­dithio­cyanato­cobalt(II)
Source: Acta Crystallogr E Crystallogr Commun. 2021 Oct 19;77(Pt 11):1120–5. doi: 10.1107/S2056989021010422 (PMC8587972; doi:10.1107/S2056989021010422)
Supplement: Supplementary file 1 [file e-77-01120-sup1.cif]

##############################################################################
#                                                                            #
# This CIF contains the data in a paper accepted for publication in          #
# Acta Crystallographica Section E. It conforms to the requirements of       #
# Notes for Authors for Acta Crystallographica Section E, and has been       #
# peer reviewed under the auspices of the IUCr Commission on Journals.       #
#                                                                            #
# Full details of the Crystallographic Information File format               #
# are given in the paper "The Crystallographic Information File (CIF):       #
# a New Standard Archive File for Crystallography" by S. R. Hall, F. H.      #
# Allen and I. D. Brown [Acta Cryst. (1991), A47, 655-685].                  #
#                                                                            #
# The current version of the core CIF dictionary is obtainable from          #
# ftp://ftp.iucr.org/pub/cif_core.dic.                                       #
#                                                                            #
# Software is freely available for graphical display of the structure(s)     #
# in this CIF. For information consult the CIF software page                 #
# http://www.iucr.org/resources/cif/software.                                #
#                                                                            #
# This file may be used for bona fide research purposes within the           #
# scientific community so long as proper attribution is given to the journal # 
# article from which it was obtained.                                        #
#                                                                            #
##############################################################################
data_Form_I
_audit_creation_method
;
Olex2 1.3-ac4
(compiled 2020.11.27 svn.r5f609507 for Rigaku Oxford Diffraction, GUI svn.r6214)
;
_journal_date_recd_electronic     2021-09-27
_journal_date_accepted     2021-10-07
_journal_name_full     'Acta Crystallographica, Section E'
_journal_year     2021
_journal_volume     77
_journal_issue     11
_journal_page_first     0
_journal_page_last     0
_journal_paper_category     GM
_journal_paper_doi     10.1107/S2056989021010422
_journal_coeditor_code     HB7987
_publ_contact_author_name     'Christoph Krebs'
_publ_contact_author_address
;
Institut of inorganic chemistry
University of Kiel
Max-Eyth.-Str. 2
24118 Kiel
;
_publ_contact_author_email     ckrebs@ac.uni-kiel.de
_publ_contact_author_fax     ?
_publ_contact_author_phone     ?
_publ_section_title
;
Comparison of the crystal structures of the low- and high-temperature forms of
bis[4-(dimethylamino)pyridine]dithiocyanatocobalt(II)
;
loop_
    _publ_author_name
    _publ_author_footnote
    _publ_author_address
    'Krebs, Christoph' .
;
Institute of Inorganic Chemistry
University of Kiel
Max-Eyth.-Str. 2
24118 Kiel
Germany
;
    'Jess, Inke' .
;
Institute of Inorganic Chemistry
University of Kiel
Max-Eyth.-Str. 2
24118 Kiel
Germany
;
    'N\"ather, Christian' .
;
Institute of Inorganic Chemistry
University of Kiel
Max-Eyth.-Str. 2
24118 Kiel
Germany
;
_publ_section_synopsis
;
The crystal structures of the low-temperature and the already published
high-temperature forms of Co(NCS)~2~(DMAP)~2~ (DMAP = 4-dimethylaminopyridine)
were determined at 100 K, indicating that these two forms represent an
exception from the Kitaigorodskii density rule.
;
_chemical_name_systematic
;
Bis[4-(dimethylamino)pyridine]dithiocyanatocobalt(II)
;
_chemical_name_common     ?
_chemical_formula_moiety     'C16 H20 Co N6 S2'
_chemical_formula_sum     'C16 H20 Co N6 S2'
_chemical_formula_iupac     '[Co (N C S)2 (C7 H10 N2)2]'
_chemical_formula_weight     419.43
_chemical_melting_point     ?
_space_group_crystal_system     monoclinic
_space_group_name_H-M_alt     'P 1 21/m 1'
_space_group_name_Hall     '-P 2yb'
loop_
    _space_group_symop_operation_xyz
    'x, y, z'
    '-x, y+1/2, -z'
    '-x, -y, -z'
    'x, -y-1/2, z'
_cell_length_a     5.37080(10)
_cell_length_b     15.2200(2)
_cell_length_c     11.80140(10)
_cell_angle_alpha     90
_cell_angle_beta     99.0760(10)
_cell_angle_gamma     90
_cell_volume     952.61(2)
_cell_formula_units_Z     2
_cell_measurement_reflns_used     13880
_cell_measurement_theta_min     3.7810
_cell_measurement_theta_max     77.2720
_cell_measurement_temperature     100.00(10)
_exptl_crystal_description     block
_exptl_crystal_colour     'light blue'
_exptl_crystal_size_max     0.2
_exptl_crystal_size_mid     0.12
_exptl_crystal_size_min     0.04
_exptl_crystal_density_diffrn     1.462
_exptl_crystal_density_meas     ?
_exptl_crystal_density_method     ?
_exptl_crystal_F_000     434
_exptl_absorpt_coefficient_mu     9.202
_exptl_absorpt_correction_type     multi-scan
_exptl_absorpt_process_details
;
(CrysalisPro; Rigaku OD, 2021)
;
_exptl_absorpt_correction_T_min     0.31088
_exptl_absorpt_correction_T_max     1.00000
_diffrn_ambient_temperature     100.00(10)
_diffrn_source     'micro-focus sealed X-ray tube'
_diffrn_radiation_type     'Cu K\a'
_diffrn_radiation_wavelength     1.54184
_diffrn_radiation_monochromator     mirror
_diffrn_measurement_device_type     'XtaLAB Synergy, Dualflex, HyPix'
_diffrn_measurement_device     'four-circle diffractometer'
_diffrn_measurement_method     '\w scans'
_diffrn_detector     'Hybrid Pixel Array Detector'
_diffrn_detector_area_resol_mean     10.0000
_diffrn_reflns_number     16411
_diffrn_reflns_av_R_equivalents     0.0253
_diffrn_reflns_av_unetI/netI     0.0099
_diffrn_reflns_theta_min     3.793
_diffrn_reflns_theta_max     78.047
_diffrn_reflns_theta_full     67.684
_diffrn_measured_fraction_theta_max     0.990
_diffrn_measured_fraction_theta_full     0.999
_diffrn_reflns_limit_h_min     -6
_diffrn_reflns_limit_h_max     5
_diffrn_reflns_limit_k_min     -19
_diffrn_reflns_limit_k_max     19
_diffrn_reflns_limit_l_min     -14
_diffrn_reflns_limit_l_max     14
_diffrn_radiation_probe     x-ray
_refine_special_details     ?
_reflns_number_total     2100
_reflns_number_gt     2081
_reflns_threshold_expression     'I > 2\s(I)'
_refine_ls_structure_factor_coef     Fsqd
_refine_ls_matrix_type     full
_refine_ls_R_factor_all     0.0238
_refine_ls_R_factor_gt     0.0237
_refine_ls_wR_factor_gt     0.0670
_refine_ls_wR_factor_ref     0.0671
_refine_ls_goodness_of_fit_ref     1.135
_refine_ls_restrained_S_all     1.135
_refine_ls_number_reflns     2100
_refine_ls_number_parameters     126
_refine_ls_number_restraints     0
_refine_ls_hydrogen_treatment     constr
_refine_ls_weighting_scheme     calc
_refine_ls_weighting_details
              'w=1/[\s^2^(Fo^2^)+(0.0348P)^2^+0.4033P] where P=(Fo^2^+2Fc^2^)/3'
_atom_sites_solution_hydrogens     geom
_atom_sites_solution_primary     dual
_atom_sites_solution_secondary     ?
_refine_ls_shift/su_max     0.001
_refine_ls_shift/su_mean     0.000
_refine_diff_density_max     0.245
_refine_diff_density_min     -0.366
_refine_ls_extinction_method     none
_refine_ls_extinction_coef     .
loop_
    _atom_type_symbol
    _atom_type_description
    _atom_type_scat_dispersion_real
    _atom_type_scat_dispersion_imag
    _atom_type_scat_source
    'C' 'C' 0.0181 0.0091
                         'International Tables Vol C Tables 4.2.6.8 and 6.1.1.4'
    'H' 'H' 0.0000 0.0000
                         'International Tables Vol C Tables 4.2.6.8 and 6.1.1.4'
    'Co' 'Co' -2.3653 3.6143
                         'International Tables Vol C Tables 4.2.6.8 and 6.1.1.4'
    'N' 'N' 0.0311 0.0180
                         'International Tables Vol C Tables 4.2.6.8 and 6.1.1.4'
    'S' 'S' 0.3331 0.5567
                         'International Tables Vol C Tables 4.2.6.8 and 6.1.1.4'
_computing_data_collection
;
CrysAlisPro (Rigaku OD, 2021)
;
_computing_cell_refinement
;
CrysAlisPro (Rigaku OD, 2021)
;
_computing_data_reduction
;
CrysAlisPro (Rigaku OD, 2021)
;
_computing_structure_solution
;
<i>SHELXT2014/5</i> (Sheldrick, 2015a)
;
_computing_structure_refinement
;
<i>SHELXL2016/6</i> (Sheldrick, 2015b)
;
_computing_molecular_graphics
;
DIAMOND (Brandenburg & Putz, 1999)
;
_computing_publication_material
;
publCIF (Westrip, 2010)
;
loop_
    _atom_site_type_symbol
    _atom_site_label
    _atom_site_fract_x
    _atom_site_fract_y
    _atom_site_fract_z
    _atom_site_U_iso_or_equiv
    _atom_site_adp_type
    _atom_site_calc_flag
    _atom_site_occupancy
    _atom_site_disorder_assembly
    _atom_site_disorder_group
    Co Co1 0.93113(6) 0.750000 0.27609(3) 0.01820(10) Uani d 1 . .
    N N1 1.1349(3) 0.750000 0.15392(15) 0.0236(4) Uani d 1 . .
    C C1 1.2586(4) 0.750000 0.08142(17) 0.0197(4) Uani d 1 . .
    S S1 1.43347(10) 0.750000 -0.01905(4) 0.02516(13) Uani d 1 . .
    N N2 1.1055(3) 0.750000 0.43574(15) 0.0228(4) Uani d 1 . .
    C C2 1.2525(4) 0.750000 0.52018(17) 0.0202(4) Uani d 1 . .
    S S2 1.46184(10) 0.750000 0.63528(4) 0.02618(13) Uani d 1 . .
    N N11 0.7113(2) 0.64220(8) 0.26788(10) 0.0186(2) Uani d 1 . .
    C C11 0.5802(3) 0.62788(9) 0.35490(12) 0.0194(3) Uani d 1 . .
    H H11 0.614076 0.664879 0.420344 0.023 Uiso calc 1 . .
    C C12 0.4021(3) 0.56372(9) 0.35509(12) 0.0197(3) Uani d 1 . .
    H H12 0.318372 0.556780 0.419671 0.024 Uiso calc 1 . .
    C C13 0.3428(3) 0.50769(9) 0.25904(12) 0.0196(3) Uani d 1 . .
    C C14 0.4861(3) 0.52099(10) 0.16919(12) 0.0216(3) Uani d 1 . .
    H H14 0.460807 0.483952 0.103587 0.026 Uiso calc 1 . .
    C C15 0.6609(3) 0.58727(9) 0.17704(12) 0.0203(3) Uani d 1 . .
    H H15 0.752119 0.595055 0.115020 0.024 Uiso calc 1 . .
    N N12 0.1612(2) 0.44622(8) 0.25328(11) 0.0229(3) Uani d 1 . .
    C C16 0.0279(3) 0.43142(10) 0.34987(14) 0.0265(3) Uani d 1 . .
    H H16A 0.147210 0.410913 0.416077 0.040 Uiso calc 1 . .
    H H16B -0.103220 0.386937 0.329058 0.040 Uiso calc 1 . .
    H H16C -0.049866 0.486459 0.369491 0.040 Uiso calc 1 . .
    C C17 0.1036(3) 0.38967(11) 0.15329(15) 0.0320(4) Uani d 1 . .
    H H17A 0.053675 0.425800 0.084731 0.048 Uiso calc 1 . .
    H H17B -0.034880 0.349998 0.163508 0.048 Uiso calc 1 . .
    H H17C 0.253102 0.355095 0.144230 0.048 Uiso calc 1 . .
loop_
    _atom_site_aniso_label
    _atom_site_aniso_U_11
    _atom_site_aniso_U_22
    _atom_site_aniso_U_33
    _atom_site_aniso_U_12
    _atom_site_aniso_U_13
    _atom_site_aniso_U_23
    Co1 0.01752(17) 0.01727(17) 0.02091(17) 0.000 0.00643(12) 0.000
    N1 0.0219(8) 0.0256(9) 0.0246(9) 0.000 0.0077(7) 0.000
    C1 0.0170(9) 0.0193(9) 0.0220(9) 0.000 0.0007(7) 0.000
    S1 0.0251(3) 0.0307(3) 0.0215(2) 0.000 0.00917(19) 0.000
    N2 0.0225(8) 0.0226(9) 0.0246(9) 0.000 0.0076(7) 0.000
    C2 0.0223(9) 0.0160(9) 0.0248(10) 0.000 0.0108(8) 0.000
    S2 0.0249(3) 0.0292(3) 0.0237(2) 0.000 0.00158(19) 0.000
    N11 0.0187(5) 0.0172(5) 0.0203(5) 0.0012(4) 0.0043(4) 0.0012(4)
    C11 0.0211(6) 0.0187(6) 0.0190(6) 0.0022(5) 0.0047(5) -0.0010(5)
    C12 0.0218(6) 0.0195(7) 0.0191(6) 0.0030(5) 0.0071(5) 0.0015(5)
    C13 0.0179(6) 0.0179(6) 0.0229(6) 0.0021(5) 0.0027(5) 0.0015(5)
    C14 0.0242(7) 0.0221(7) 0.0187(6) 0.0011(6) 0.0041(5) -0.0030(5)
    C15 0.0220(6) 0.0217(7) 0.0181(6) 0.0023(6) 0.0062(5) 0.0003(5)
    N12 0.0222(6) 0.0196(6) 0.0275(6) -0.0022(5) 0.0055(5) -0.0016(5)
    C16 0.0234(7) 0.0246(7) 0.0324(8) -0.0020(6) 0.0067(6) 0.0059(6)
    C17 0.0302(8) 0.0280(8) 0.0379(9) -0.0072(7) 0.0056(7) -0.0099(7)
_geom_special_details
;
 All esds (except the esd in the dihedral angle between two l.s. planes)
 are estimated using the full covariance matrix.  The cell esds are taken
 into account individually in the estimation of esds in distances, angles
 and torsion angles; correlations between esds in cell parameters are only
 used when they are defined by crystal symmetry.  An approximate (isotropic)
 treatment of cell esds is used for estimating esds involving l.s. planes.
;
loop_
    _geom_bond_atom_site_label_1
    _geom_bond_atom_site_label_2
    _geom_bond_site_symmetry_2
    _geom_bond_distance
    _geom_bond_publ_flag
    Co1 N1 . 1.9429(18) y
    Co1 N2 . 1.9672(19) y
    Co1 N11 . 2.0148(12) y
    Co1 N11 4_575 2.0148(12) ?
    N1 C1 . 1.163(3) ?
    C1 S1 . 1.625(2) ?
    N2 C2 . 1.170(3) ?
    C2 S2 . 1.621(2) ?
    N11 C11 . 1.3512(17) ?
    N11 C15 . 1.3529(18) ?
    C11 H11 . 0.9500 ?
    C11 C12 . 1.367(2) ?
    C12 H12 . 0.9500 ?
    C12 C13 . 1.414(2) ?
    C13 C14 . 1.4195(19) ?
    C13 N12 . 1.3454(19) ?
    C14 H14 . 0.9500 ?
    C14 C15 . 1.371(2) ?
    C15 H15 . 0.9500 ?
    N12 C16 . 1.4559(19) ?
    N12 C17 . 1.454(2) ?
    C16 H16A . 0.9800 ?
    C16 H16B . 0.9800 ?
    C16 H16C . 0.9800 ?
    C17 H17A . 0.9800 ?
    C17 H17B . 0.9800 ?
    C17 H17C . 0.9800 ?
loop_
    _geom_angle_atom_site_label_1
    _geom_angle_atom_site_label_2
    _geom_angle_atom_site_label_3
    _geom_angle_site_symmetry_1
    _geom_angle_site_symmetry_3
    _geom_angle
    _geom_angle_publ_flag
    N1 Co1 N2 . . 118.16(8) y
    N1 Co1 N11 . . 111.03(4) y
    N1 Co1 N11 . 4_575 111.03(4) ?
    N2 Co1 N11 . . 103.47(4) y
    N2 Co1 N11 . 4_575 103.47(4) ?
    N11 Co1 N11 . 4_575 109.04(7) y
    C1 N1 Co1 . . 179.48(17) y
    N1 C1 S1 . . 179.51(19) ?
    C2 N2 Co1 . . 166.24(16) y
    N2 C2 S2 . . 178.57(18) ?
    C11 N11 Co1 . . 117.81(9) n
    C11 N11 C15 . . 116.08(12) ?
    C15 N11 Co1 . . 125.71(9) ?
    N11 C11 H11 . . 117.8 ?
    N11 C11 C12 . . 124.41(13) ?
    C12 C11 H11 . . 117.8 ?
    C11 C12 H12 . . 120.0 ?
    C11 C12 C13 . . 119.91(13) ?
    C13 C12 H12 . . 120.0 ?
    C12 C13 C14 . . 115.63(13) ?
    N12 C13 C12 . . 121.99(13) ?
    N12 C13 C14 . . 122.38(13) ?
    C13 C14 H14 . . 120.0 ?
    C15 C14 C13 . . 120.05(13) ?
    C15 C14 H14 . . 120.0 ?
    N11 C15 C14 . . 123.86(13) ?
    N11 C15 H15 . . 118.1 ?
    C14 C15 H15 . . 118.1 ?
    C13 N12 C16 . . 120.66(12) ?
    C13 N12 C17 . . 120.83(13) ?
    C17 N12 C16 . . 118.42(12) ?
    N12 C16 H16A . . 109.5 ?
    N12 C16 H16B . . 109.5 ?
    N12 C16 H16C . . 109.5 ?
    H16A C16 H16B . . 109.5 ?
    H16A C16 H16C . . 109.5 ?
    H16B C16 H16C . . 109.5 ?
    N12 C17 H17A . . 109.5 ?
    N12 C17 H17B . . 109.5 ?
    N12 C17 H17C . . 109.5 ?
    H17A C17 H17B . . 109.5 ?
    H17A C17 H17C . . 109.5 ?
    H17B C17 H17C . . 109.5 ?
loop_
    _geom_hbond_atom_site_label_D
    _geom_hbond_atom_site_label_H
    _geom_hbond_atom_site_label_A
    _geom_hbond_site_symmetry_A
    _geom_hbond_distance_DH
    _geom_hbond_distance_HA
    _geom_hbond_distance_DA
    _geom_hbond_angle_DHA
    C16 H16B S2 3_666 0.98 2.91 3.8367(15) 158
    C17 H17B S1 3_665 0.98 2.94 3.7291(16) 138
    C17 H17C S1 3_765 0.98 2.89 3.8018(18) 155
_shelx_space_group_comment
;
The symmetry employed for this shelxl refinement is uniquely defined
by the following loop, which should always be used as a source of
symmetry information in preference to the above space-group names.
They are only intended as comments.
;
_shelx_estimated_absorpt_T_min     0.260
_shelx_estimated_absorpt_T_max     0.710
_shelx_hkl_file
;
   0   0   1  110.06    1.26
   0   0   1  116.11    1.20
   0   0   2 5045.44   38.87
   0   0   2 5114.64   38.69
   0   0   3 1024.02    8.75
   0   0   3 1026.49    8.83
   0   0   4   13.41    0.90
   0   0   4   15.60    0.95
   0   0   4   15.19    0.86
   0   0   5   13.21    1.11
   0   0   5   12.80    0.98
   0   0   6  119.59    1.43
   0   0   6  116.51    2.95
   0   0  -6  118.40    1.55
   0   0   6  118.82    2.72
   0   0   6  112.85    1.48
   0   0   7  249.23    2.67
   0   0  -7  253.71    2.79
   0   0   7  251.60    2.59
   0   0   8  776.52    6.67
   0   0  -8  765.32   10.19
   0   0   8  733.28    9.04
   0   0  -8  743.59    6.80
   0   0   8  768.09    6.64
   0   0   8  761.49    6.70
   0   0  -8  754.51    6.84
   0   0   9  548.80    5.09
   0   0  -9  519.54    8.45
   0   0   9  507.77    7.31
   0   0   9  530.63    5.06
   0   0  -9  530.32    5.21
   0   0  -9  500.94    9.04
   0   0   9  535.31    5.11
   0   0  -9  525.81    5.28
   0   0 -10  645.46    6.22
   0   0  10  637.32    5.85
   0   0 -10  590.95    9.43
   0   0 -10  595.94   10.20
   0   0 -10  609.09    6.05
   0   0  10  608.26    5.83
   0   0  10  630.65    5.82
   0   0 -10  616.46    5.93
   0   0 -11 1228.63   15.23
   0   0  11 1289.83   10.90
   0   0 -11 1308.31   11.05
   0   0 -11 1304.61   16.31
   0   0  11 1305.09   10.94
   0   0 -11 1359.96   11.34
   0   0 -11 1325.66   11.22
   0   0  11 1274.74   10.94
   0   0 -12   74.57    1.63
   0   0  12   71.76    1.52
   0   0  12   74.67    1.53
   0   0 -12   76.14    1.82
   0   0 -12   72.09    1.65
   0   0  12   70.46    1.55
   0   0 -13  184.23    2.19
   0   0 -13  178.03    2.16
   0   0  13  184.05    2.14
   0   0  13  181.82    2.19
   0   0  14   67.94    1.01
   0   0  14   71.68    1.04
   0  -1   0    0.08    0.08
   0  -1  -1 1465.26   12.12
   0  -1   1 1479.39   11.74
   0   1  -1 1549.20   11.84
   0   1  -1 1577.32   11.81
   0   1  -2    3.04    0.45
   0  -1   2    3.78    0.38
   0   1   2    3.77    0.47
   0  -1   2    3.91    0.33
   0   1  -3 1052.47    9.58
   0  -1   3 1026.57    8.96
   0   1   3 1018.23    9.34
   0  -1   3 1030.66    9.13
   0  -1   3 1042.91    8.82
   0  -1   4   20.68    0.96
   0  -1  -4   21.38    1.40
   0   1  -4   21.41    1.36
   0  -1   4   20.37    1.05
   0   1   4   21.09    1.11
   0   1   4   21.91    1.10
   0  -1   4   21.70    0.95
   0   1  -5  409.78    5.99
   0  -1  -5  424.07    5.97
   0   1   5  421.15    5.48
   0  -1   5  413.51    4.97
   0   1   5  410.19    5.21
   0   1   6 1096.77    8.85
   0   1  -6 1089.84    9.01
   0  -1  -6 1083.36    8.99
   0  -1   6 1078.22    8.79
   0  -1   6 1106.50   10.74
   0   1   6 1056.87   10.89
   0   1  -6 1120.54   12.09
   0  -1  -6 1081.43   11.83
   0   1  -6 1096.84    8.81
   0  -1  -6 1060.42    8.93
   0   1   6 1093.06    8.78
   0   1   6 1121.50   11.49
   0  -1   7  161.19    1.95
   0  -1  -7  165.61    2.17
   0   1   7  169.24    1.99
   0   1  -7  165.94    4.21
   0   1   7  150.94    3.42
   0  -1   7  161.56    3.44
   0   1  -7  163.15    2.03
   0  -1  -7  159.64    2.15
   0  -1  -7  145.92    1.88
   0   1   7  164.81    1.94
   0   1   7  165.10    3.91
   0   1   8  224.85    2.60
   0   1  -8  215.25    2.66
   0  -1  -8  225.92    2.78
   0   1   8  234.60    2.61
   0  -1  -8  226.91    2.84
   0  -1   8  218.90    2.54
   0   1  -8  225.81    5.09
   0   1   8  212.94    4.25
   0  -1   8  204.86    4.28
   0   1   8  216.50    4.84
   0   1  -8  211.42    5.25
   0  -1   8  206.14    2.53
   0  -1  -8  208.58    2.65
   0   1   8  210.82    2.54
   0   1  -8  210.30    2.75
   0   1   8  218.73    2.46
   0  -1  -9  271.45    3.31
   0   1  -9  258.46    3.22
   0   1   9  274.67    3.11
   0  -1   9  274.80    3.08
   0  -1  -9  286.81    3.40
   0   1  -9  265.36    5.85
   0   1   9  253.60    5.02
   0  -1   9  238.11    4.71
   0   1  -9  240.20    6.11
   0   1   9  272.02    3.06
   0   1  -9  261.88    3.24
   0  -1  -9  264.04    3.13
   0  -1   9  266.54    3.04
   0  -1   9  263.09    3.11
   0   1   9  270.05    3.09
   0   1  -9  261.51    3.07
   0   1 -10  289.48    3.56
   0  -1 -10  306.59    3.64
   0  -1  10  301.90    3.35
   0  -1 -10  315.80    3.74
   0   1  10  315.28    3.43
   0   1 -10  283.32    6.32
   0   1  10  283.82    5.43
   0  -1  10  255.10    5.04
   0   1 -10  258.25    6.71
   0  -1 -10  301.55    7.18
   0  -1 -10  295.09    3.40
   0  -1  10  290.51    3.38
   0   1  10  304.84    3.36
   0   1 -10  285.07    3.56
   0  -1  10  292.45    3.43
   0   1  10  305.81    3.41
   0   1 -10  286.46    3.36
   0   1 -11  115.42    2.19
   0  -1 -11  124.89    2.27
   0  -1 -11  127.89    2.30
   0  -1  11  124.62    1.99
   0   1  11  124.92    2.04
   0   1 -11  114.52    4.19
   0  -1 -11  116.28    4.28
   0   1  11  101.68    3.25
   0  -1 -11  121.76    4.70
   0   1 -11  106.14    4.64
   0  -1  11  117.00    2.02
   0   1  11  121.97    2.02
   0   1  11  123.22    1.96
   0  -1 -11  122.40    2.07
   0  -1  11  122.32    1.99
   0   1 -11  120.71    2.21
   0  -1 -12   38.15    1.27
   0   1 -12   37.86    1.40
   0  -1  12   37.44    1.27
   0   1  12   38.09    1.24
   0  -1  12   36.69    1.16
   0  -1 -12   39.79    1.46
   0  -1 -12   38.03    1.40
   0   1 -12   34.78    1.31
   0   1  12   38.30    1.24
   0  -1  12   37.80    1.29
   0  -1 -13   42.19    1.04
   0   1 -13   42.11    1.18
   0  -1 -13   40.73    1.12
   0  -1  13   41.61    0.99
   0   1  13   41.98    1.04
   0   1 -13   41.74    1.33
   0  -1 -13   42.99    1.24
   0   1  13   41.12    1.10
   0  -1  13   41.82    1.09
   0  -1  14  109.46    1.31
   0   1  14  104.70    1.30
   0   1 -14  102.79    1.30
   0   1  14  113.50    1.32
   0  -2   0  843.88    6.73
   0  -2   1    1.92    0.27
   0  -2   1    1.76    0.22
   0   2  -1    2.82    0.30
   0  -2  -1    2.06    0.30
   0   2  -1    2.30    0.31
   0   2   1    2.67    0.36
   0   2  -2 1245.69   10.46
   0  -2  -2 1276.15   10.95
   0   2  -2 1293.73   10.48
   0   2   2 1259.81   10.52
   0   2   3  777.43    7.83
   0   2  -3  805.68    7.34
   0  -2   3  782.52    7.28
   0  -2  -3  818.31    8.05
   0   2  -3  799.91    7.63
   0   2  -4  382.27    4.50
   0  -2   4  372.06    4.39
   0  -2  -4  382.17    5.10
   0   2  -4  368.44    4.91
   0  -2   4  372.77    4.15
   0  -2   5   70.56    1.76
   0   2   5   69.08    1.99
   0   2  -5   66.93    2.38
   0  -2   5   70.02    1.94
   0  -2  -5   74.81    2.42
   0   2   5   71.94    1.06
   0   2  -5   70.90    1.07
   0  -2  -5   68.10    1.10
   0   2   5   71.58    2.14
   0   2  -5   69.59    1.99
   0  -2  -6    5.25    0.68
   0   2  -6    5.26    0.53
   0  -2   6    5.55    1.09
   0  -2   6    4.76    1.13
   0   2   6    4.26    1.07
   0  -2  -6    5.68    1.49
   0   2  -6    4.07    1.58
   0  -2  -6    6.78    0.69
   0  -2   6    4.42    0.53
   0   2  -6    5.61    0.68
   0   2   6    4.46    0.54
   0   2   6    5.14    0.54
   0   2   6    3.86    1.18
   0   2  -6    5.04    1.18
   0   2  -7  319.19    3.16
   0  -2  -7  315.47    3.37
   0  -2   7  320.12    3.13
   0   2  -7  314.69    3.42
   0  -2  -7  328.15    3.37
   0   2   7  326.12    3.19
   0  -2   7  354.79    5.40
   0   2  -7  310.05    5.96
   0  -2  -7  319.83    5.68
   0   2   7  308.48    4.98
   0  -2   7  310.81    4.85
   0   2   7  284.84    3.97
   0   2  -7  310.70    5.59
   0   2   7  309.35    5.55
   0   2   7  314.52    3.13
   0  -2  -7  302.86    3.09
   0   2   8   62.10    1.35
   0   2  -8   64.97    1.41
   0  -2  -8   69.26    1.54
   0   2   8   67.91    1.37
   0   2  -8   64.93    1.69
   0  -2  -8   67.80    1.56
   0  -2   8   66.80    1.33
   0  -2  -8   65.52    3.12
   0   2  -8   66.14    3.19
   0   2   8   64.47    2.57
   0  -2   8   57.81    2.41
   0   2   8   64.43    2.93
   0   2  -8   63.86    3.05
   0   2   8   66.43    1.31
   0  -2   8   60.85    1.29
   0   2  -8   59.64    1.63
   0  -2  -8   62.94    1.34
   0   2  -8   63.42    1.43
   0   2   8   66.11    1.29
   0   2   9   53.67    1.41
   0  -2  -9   56.62    1.62
   0   2  -9   54.90    1.52
   0   2   9   52.30    1.40
   0  -2   9   50.62    1.35
   0  -2  -9   55.72    1.63
   0   2  -9   52.63    1.79
   0  -2  -9   52.72    3.15
   0   2  -9   54.26    3.11
   0  -2   9   48.67    2.36
   0   2   9   52.01    2.58
   0   2  -9   49.47    3.19
   0  -2  -9   51.96    1.39
   0  -2   9   52.25    1.32
   0   2   9   52.69    1.31
   0   2  -9   49.93    1.63
   0   2  -9   53.81    1.45
   0   2   9   53.05    1.28
   0   2  10   65.96    1.59
   0  -2  10   60.66    1.59
   0   2 -10   57.98    1.66
   0  -2 -10   65.64    1.72
   0  -2  10   63.24    1.49
   0  -2 -10   66.30    1.78
   0   2  10   67.08    1.58
   0   2 -10   64.00    2.00
   0   2 -10   58.14    3.31
   0  -2 -10   57.94    3.40
   0  -2  10   51.79    2.43
   0   2  10   58.04    2.76
   0   2 -10   56.04    3.61
   0  -2 -10   62.70    1.56
   0  -2  10   60.63    1.52
   0   2 -10   60.25    1.79
   0   2  10   60.57    1.49
   0   2 -10   58.77    1.56
   0  -2 -11  120.59    2.13
   0   2 -11  108.01    2.09
   0   2  11  120.19    1.97
   0   2 -11  121.63    2.50
   0  -2 -11  119.31    2.18
   0  -2  11  122.67    1.95
   0   2 -11  105.05    3.97
   0   2  11   98.76    3.29
   0  -2  11  119.75    1.96
   0   2 -11  117.85    2.24
   0  -2 -11  120.01    1.95
   0   2  11  118.31    2.01
   0  -2  11  112.61    2.02
   0   2 -11  104.75    4.63
   0  -2 -11  124.95    4.64
   0   2 -11  113.11    1.95
   0  -2  12  144.71    2.00
   0  -2 -12  147.97    2.24
   0   2  12  144.57    2.08
   0  -2 -12  150.90    2.26
   0   2  12  145.68    2.09
   0  -2  12  145.11    2.11
   0   2 -12  144.48    2.27
   0  -2 -12  141.48    1.99
   0  -2  12  145.72    2.09
   0  -2 -13    6.08    0.86
   0   2  13    6.79    0.74
   0  -2  13    6.30    0.64
   0  -2  13    6.59    0.82
   0   2  13    6.99    0.80
   0  -2 -13    6.54    0.84
   0  -2 -13    6.28    0.65
   0   2 -13    7.10    0.92
   0  -2  14  136.93    1.50
   0   2  14  140.80    1.49
   0   2 -14  138.18    1.53
   0   2  14  139.98    1.50
   0  -3   0    0.08    0.27
   0  -3   0    0.12    0.24
   0  -3   0    0.34    0.31
   0  -3   1  352.28    2.82
   0  -3   1  352.85    3.07
   0   3  -1  358.94    3.10
   0  -3  -1  359.53    2.96
   0  -3   2  306.05    3.27
   0   3  -2  296.74    3.26
   0  -3   2  289.71    3.03
   0   3  -2  301.68    3.31
   0   3   2  292.27    3.45
   0  -3  -2  290.14    3.42
   0   3  -2  295.06    3.08
   0   3   3  742.51    7.69
   0   3  -3  732.38    7.07
   0   3   3  750.63    7.00
   0  -3   3  736.25    7.13
   0  -3  -3  756.51    7.51
   0   3  -3  729.88    7.15
   0   3   4   38.28    1.57
   0   3  -4   37.37    1.60
   0  -3   4   39.02    1.39
   0  -3  -4   41.79    1.63
   0  -3   4   37.25    1.14
   0   3   4   38.11    1.19
   0   3   5  728.18    7.20
   0  -3   5  747.02    7.44
   0   3   5  722.63    8.06
   0   3  -5  733.09    6.14
   0  -3  -5  747.66    6.27
   0   3  -5  743.52    7.97
   0   3   5  779.04    8.49
   0  -3  -5  779.80    8.62
   0   3  -5  762.46    8.94
   0  -3   5  756.91    8.00
   0  -3  -6 1832.59   16.96
   0  -3   6 1820.53   16.16
   0   3  -6 1762.58   17.45
   0  -3   6 1757.64   15.62
   0   3   6 1753.70   16.25
   0   3   6 1665.85   14.86
   0   3  -6 1743.28   13.83
   0  -3   6 1697.62   13.58
   0  -3  -6 1771.52   13.82
   0  -3  -6 1771.47   13.88
   0   3  -6 1710.47   13.62
   0   3   6 1758.86   13.71
   0  -3  -6 1736.04   13.67
   0   3  -6 1733.10   16.34
   0   3   6 1854.17   16.92
   0   3  -7  332.31    3.48
   0  -3  -7  375.65    3.70
   0   3  -7  368.42    3.48
   0  -3   7  359.14    3.42
   0   3  -7  355.62    3.73
   0  -3  -7  371.31    3.64
   0  -3  -7  364.46    6.13
   0  -3   7  388.10    5.85
   0   3  -7  367.07    6.47
   0  -3   7  361.75    5.26
   0   3   7  322.00    4.33
   0   3   7  352.69    5.49
   0   3  -7  351.15    5.86
   0   3   7  350.35    6.05
   0   3   7  366.88    3.48
   0  -3  -7  356.46    3.46
   0   3  -8  208.39    2.57
   0   3  -8  198.17    2.86
   0  -3   8  206.49    2.47
   0  -3  -8  203.53    2.43
   0   3  -8  204.09    5.02
   0   3   8  217.40    4.92
   0   3   8  209.67    2.55
   0  -3  -8  219.55    2.77
   0   3  -8  214.15    2.53
   0  -3  -8  217.10    2.66
   0   3   8  219.69    2.55
   0   3  -8  212.61    2.85
   0  -3   8  210.70    2.43
   0  -3  -8  214.18    4.90
   0  -3   8  233.96    4.80
   0   3  -8  209.85    5.20
   0   3   8  207.82    4.42
   0  -3   8  202.28    4.16
   0   3   8  214.06    2.49
   0   3   8  220.02    2.47
   0   3  -9  198.77    2.65
   0  -3  -9  192.88    2.43
   0   3  -9  188.47    2.85
   0  -3   9  197.57    2.55
   0   3  -9  187.15    5.37
   0   3   9  210.07    5.07
   0   3   9  200.18    2.58
   0   3  -9  194.98    2.58
   0  -3  -9  210.93    2.81
   0   3   9  200.25    2.56
   0   3  -9  192.79    3.00
   0  -3   9  194.63    2.47
   0  -3  -9  207.78    2.69
   0   3  -9  188.29    5.13
   0  -3  -9  198.68    5.12
   0   3   9  192.73    4.38
   0  -3   9  175.08    4.09
   0   3   9  198.05    2.50
   0   3   9  205.40    2.45
   0   3 -10   23.86    1.26
   0  -3 -10   25.81    1.47
   0  -3 -10   25.00    1.34
   0   3 -10   24.42    1.76
   0  -3  10   25.28    1.12
   0   3  10   24.34    1.24
   0   3 -10   23.00    2.62
   0  -3 -10   24.97    2.73
   0   3  10   21.48    2.08
   0  -3  10   24.75    1.21
   0   3 -10   22.96    1.51
   0  -3 -10   24.94    1.15
   0   3  10   24.12    1.24
   0   3 -10   22.12    2.97
   0   3 -10   22.36    1.27
   0   3  11  121.48    1.99
   0  -3  11  120.85    2.08
   0   3  11  129.69    2.04
   0   3 -11  128.78    2.62
   0  -3 -11  127.18    2.13
   0  -3  11  119.55    1.91
   0  -3 -11  121.43    1.88
   0  -3  11  124.50    2.04
   0   3 -11  120.33    2.31
   0  -3 -11  129.63    2.21
   0   3 -11  107.80    2.03
   0   3 -11  117.36    2.02
   0  -3  12   76.67    1.61
   0   3  12   78.96    1.50
   0  -3 -12   81.63    1.65
   0   3  12   81.03    1.54
   0  -3  12   75.12    1.39
   0   3 -12   83.23    2.01
   0  -3 -12   78.55    1.67
   0  -3 -12   74.43    1.34
   0   3 -12   74.44    1.78
   0  -3  12   77.94    1.59
   0  -3  13   29.22    0.95
   0  -3 -13   29.19    1.00
   0   3 -13   27.46    1.09
   0   3 -13   30.74    1.24
   0  -3 -13   29.83    0.99
   0   3  13   29.98    0.90
   0  -3  13   28.67    0.97
   0   3  13   28.24    0.95
   0  -3 -13   29.36    1.01
   0   3  14   56.26    0.83
   0  -3  14   56.82    0.86
   0   3 -14   59.02    0.94
   0   3  14   55.42    0.87
   0  -3  14   53.52    0.89
   0  -3 -14   54.14    0.87
   0  -4   0 3819.53   29.47
   0  -4   0 3855.58   29.51
   0   4  -1    4.23    0.54
   0  -4   1    6.17    0.51
   0  -4   1    4.90    0.42
   0   4   1    3.60    0.70
   0   4   1    6.66    0.65
   0  -4  -1    3.72    0.47
   0  -4  -1    4.29    0.41
   0  -4   2   34.66    0.89
   0   4  -2   34.05    1.03
   0  -4   2   34.51    1.08
   0   4   2   34.91    1.27
   0   4   2   34.45    1.19
   0   4  -2   35.88    1.11
   0   4  -2   34.79    0.88
   0  -4  -2   33.98    1.07
   0   4  -3  367.29    4.31
   0   4   3  389.93    4.90
   0   4   3  386.61    4.45
   0  -4   3  366.85    4.43
   0  -4  -3  371.46    4.59
   0   4  -3  361.55    4.30
   0   4  -4  841.88    8.63
   0   4   4  885.70    9.32
   0  -4  -4  892.29    9.09
   0  -4   4  857.40    8.69
   0   4  -4  874.01    9.12
   0   4   4  888.17    8.36
   0   4   5    7.70    0.88
   0  -4   5    6.61    0.89
   0   4  -5    6.88    0.53
   0   4   5    7.35    0.55
   0  -4  -5    6.82    0.61
   0   4   5    6.34    1.20
   0   4  -5    6.68    1.10
   0  -4  -5    7.59    1.30
   0  -4   5    6.18    1.12
   0  -4  -6   77.53    2.64
   0  -4   6   76.84    2.44
   0   4  -6   72.17    3.00
   0  -4   6   74.33    2.03
   0   4   6   72.61    2.50
   0   4   6   69.46    1.83
   0   4  -6   75.05    1.29
   0   4   6   74.65    1.24
   0  -4   6   72.24    1.06
   0  -4  -6   79.12    1.35
   0   4  -6   75.37    1.12
   0   4  -6   76.45    2.43
   0   4   6   72.59    2.64
   0   4  -6   74.59    1.26
   0   4  -7  189.96    2.38
   0  -4  -7  200.26    2.48
   0   4  -7  196.84    2.22
   0  -4   7  191.30    2.15
   0  -4  -7  206.47    2.37
   0   4  -7  200.84    2.47
   0   4  -7  206.20    4.90
   0  -4   7  197.43    4.20
   0  -4  -7  211.94    4.52
   0  -4   7  185.10    3.67
   0   4   7  195.41    4.15
   0   4   7  183.74    3.07
   0  -4  -7  200.21    2.25
   0   4   7  201.72    2.31
   0   4   7  212.35    4.56
   0   4  -7  193.77    4.33
   0   4  -8  155.81    2.21
   0   4   8  160.89    2.18
   0  -4  -8  168.92    2.36
   0   4  -8  160.40    2.12
   0  -4  -8  166.88    2.21
   0   4  -8  159.00    2.47
   0  -4   8  158.32    2.02
   0  -4  -8  161.99    4.42
   0  -4   8  180.58    4.60
   0   4  -8  163.78    4.68
   0  -4   8  154.22    3.59
   0   4   8  158.79    3.93
   0   4  -8  164.80    4.45
   0   4   8  173.88    4.40
   0  -4   8  162.09    2.15
   0   4   8  169.39    2.11
   0   4  -8  161.86    2.26
   0   4   9  110.30    1.89
   0   4  -9  108.07    1.86
   0  -4  -9  120.27    2.09
   0  -4   9  109.03    1.72
   0   4  -9  113.49    2.34
   0  -4  -9  114.48    1.94
   0   4  -9  107.31    4.06
   0  -4  -9  118.45    4.09
   0   4   9  102.11    3.38
   0  -4   9   96.39    3.03
   0   4   9  117.07    3.94
   0   4  -9   97.80    4.13
   0   4  -9  105.44    2.24
   0  -4   9  107.65    1.87
   0   4   9  113.20    1.77
   0   4  -9  113.89    2.05
   0   4  10    0.52    1.04
   0   4 -10    0.83    1.02
   0  -4 -10    1.14    1.17
   0  -4  10    0.83    0.85
   0   4  10    0.35    0.95
   0  -4 -10    0.80    2.17
   0   4 -10    4.54    1.55
   0  -4 -10    0.62    1.02
   0   4 -10    1.37    2.17
   0   4  10    0.90    1.72
   0   4 -10   -0.47    2.45
   0   4  10   -0.25    2.08
   0  -4  10    0.46    1.01
   0   4 -10    1.00    1.17
   0   4 -10    0.18    1.36
   0   4  10    0.79    0.84
   0  -4  11  217.52    2.81
   0   4  11  220.31    2.75
   0   4 -11  216.10    3.03
   0  -4  11  223.49    2.83
   0  -4 -11  224.34    2.91
   0   4 -11  201.71    2.77
   0  -4 -11  223.42    2.77
   0   4  11  226.08    2.76
   0   4 -11  227.01    3.37
   0  -4  11  209.69    2.55
   0   4  12    4.61    0.90
   0   4 -12    5.52    1.27
   0  -4 -12    5.02    0.90
   0  -4 -12    4.46    0.99
   0  -4  12    4.95    0.95
   0   4  12    5.92    0.93
   0  -4  12    4.67    0.95
   0   4 -12    3.78    1.14
   0  -4 -13    7.60    0.79
   0   4  13    7.08    0.70
   0   4 -13    7.15    1.01
   0  -4 -13    6.69    0.72
   0   4  13    7.24    0.64
   0  -4  13    6.49    0.72
   0   4  13    7.38    0.74
   0  -4  13    6.80    0.77
   0  -4 -13    7.42    0.79
   0  -4  13    7.04    0.73
   0   4 -13    7.35    0.89
   0  -4  14   11.52    0.46
   0   4  14   11.43    0.39
   0   4 -14   13.61    0.60
   0  -4  14   13.72    0.51
   0   4  14   13.94    0.50
   0  -4 -14   12.15    0.51
   0  -5   0    0.20    0.51
   0  -5   0    0.27    0.48
   0  -5   0    1.54    0.44
   0  -5   1   48.63    1.08
   0  -5   1   51.79    1.28
   0  -5  -1   48.70    1.22
   0  -5   1   50.36    1.33
   0   5  -1   46.85    1.45
   0   5   1   48.35    1.55
   0  -5  -1   47.44    1.21
   0  -5   2  940.88    8.10
   0   5  -2  942.88    8.64
   0  -5   2  933.93    8.71
   0  -5  -2  935.13    8.42
   0   5  -2  884.27    7.91
   0   5   2  905.80    9.19
   0   5   2  921.16    8.97
   0   5  -2  905.82    8.75
   0   5  -3   59.53    1.64
   0  -5   3   67.67    1.67
   0   5   3   65.30    2.13
   0   5  -3   63.79    1.74
   0   5   3   68.56    1.86
   0   5  -3   64.82    1.65
   0  -5   3   64.19    1.81
   0  -5  -3   67.16    1.80
   0   5  -4  287.69    2.77
   0   5   4  304.15    4.73
   0   5  -4  288.78    4.16
   0  -5   4  296.86    4.30
   0   5  -4  307.03    4.61
   0  -5  -4  306.49    4.48
   0   5   4  319.15    4.15
   0   5   4  322.93    4.69
   0  -5  -5   18.15    0.61
   0   5  -5   18.62    0.56
   0  -5   5   17.38    1.08
   0   5   5   20.64    1.21
   0   5  -5   20.81    1.83
   0  -5  -5   19.23    1.59
   0  -5   5   17.06    1.41
   0   5  -5   17.55    0.65
   0   5   5   18.31    0.71
   0   5   5   17.28    1.58
   0   5  -5   18.22    1.34
   0   5  -5   16.64    0.74
   0   5  -6  804.91    6.71
   0  -5  -6  826.75    6.99
   0   5   6  838.01    6.88
   0   5  -6  802.96    6.91
   0   5  -6  859.88   10.72
   0  -5  -6  852.76    9.85
   0  -5   6  807.37    9.39
   0   5   6  804.95    8.27
   0  -5   6  804.82    8.53
   0   5  -6  810.20    6.99
   0   5   6  865.15    9.90
   0   5  -6  794.52    9.40
   0   5  -7   22.48    1.08
   0   5  -7   22.85    0.83
   0  -5  -7   25.00    1.07
   0   5  -7   23.76    1.07
   0   5   7   23.21    0.94
   0  -5  -7   22.51    0.92
   0  -5  -7   25.77    2.21
   0  -5   7   24.58    1.92
   0   5  -7   23.62    2.43
   0  -5   7   21.47    1.57
   0   5   7   23.99    1.92
   0   5   7   22.39    1.32
   0   5  -7   21.18    1.94
   0   5   7   24.68    2.07
   0  -5   7   21.39    0.90
   0   5  -7   21.57    1.34
   0   5   7   23.31    0.91
   0  -5  -7   25.81    0.89
   0   5  -7   23.36    1.08
   0   5   8  257.02    2.99
   0   5  -8  257.67    3.15
   0  -5  -8  273.76    3.16
   0   5  -8  264.51    2.90
   0   5  -8  269.17    3.31
   0   5   8  277.49    3.01
   0  -5  -8  272.72    3.00
   0  -5   8  286.49    5.68
   0   5  -8  280.87    6.10
   0  -5  -8  286.47    5.74
   0  -5   8  246.25    4.60
   0   5   8  257.03    5.05
   0   5  -8  261.47    5.63
   0   5   8  273.37    5.69
   0  -5   8  265.77    2.98
   0   5  -8  259.72    3.47
   0   5   8  277.73    2.99
   0   5  -8  269.51    3.12
   0   5   9  551.66    5.31
   0   5  -9  535.52    5.19
   0  -5  -9  573.01    5.47
   0   5  -9  558.57    5.75
   0   5   9  518.59    5.22
   0  -5  -9  577.59    5.27
   0   5  -9  561.95    8.99
   0  -5  -9  586.32    8.95
   0   5   9  556.87    8.20
   0   5  -9  546.84    9.09
   0   5   9  567.44    8.78
   0  -5   9  547.09    5.31
   0   5   9  573.15    5.19
   0   5  -9  568.25    5.51
   0   5  10  119.51    1.99
   0  -5 -10  122.72    2.16
   0   5 -10  121.71    2.54
   0  -5 -10  117.84    1.96
   0   5 -10  105.93    3.99
   0  -5 -10  121.26    4.28
   0   5  10  104.98    3.58
   0   5  10  115.94    4.03
   0   5 -10  100.52    4.37
   0  -5  10  115.97    2.04
   0   5 -10  112.94    2.14
   0   5  10  118.56    1.82
   0  -5 -11   58.68    1.59
   0   5 -11   55.80    1.59
   0  -5  11   57.69    1.54
   0   5 -11   57.18    1.98
   0  -5 -11   58.76    1.44
   0   5  11   59.16    1.49
   0  -5  11   59.22    1.57
   0  -5 -12   33.81    1.21
   0  -5 -12   30.41    1.21
   0   5 -12   27.72    1.14
   0  -5  12   31.37    1.15
   0   5 -12   30.34    1.32
   0  -5  12   30.25    1.14
   0   5  12   31.67    1.11
   0   5 -12   31.00    1.48
   0  -5 -12   31.68    1.05
   0   5  13   23.04    0.78
   0   5 -13   22.57    1.07
   0   5  13   22.88    0.81
   0  -5  13   21.78    0.84
   0   5 -13   21.84    0.98
   0  -5  13   22.46    0.83
   0  -5 -13   23.02    0.88
   0  -5 -13   24.35    0.87
   0   5  13   21.34    0.67
   0  -5  13   21.34    0.72
   0   5 -14   10.14    0.52
   0   5  14   10.25    0.41
   0  -5  14    9.18    0.42
   0  -5 -14    9.49    0.41
   0  -6   0 6266.78   49.08
   0  -6   0 6312.92   48.58
   0  -6   0 6376.87   49.12
   0  -6   1   24.57    0.89
   0  -6  -1   25.87    1.05
   0   6  -1   28.28    1.36
   0   6   1   28.53    1.42
   0  -6  -1   26.42    1.12
   0  -6   1   25.45    1.18
   0  -6   2   21.05    0.85
   0  -6  -2   20.10    1.15
   0  -6   2   22.15    1.09
   0   6  -2   21.01    1.12
   0   6  -2   20.03    0.80
   0   6  -2   20.74    1.31
   0   6   2   22.33    1.37
   0  -6  -2   20.58    1.04
   0   6   3  598.06    7.35
   0   6   3  638.17    7.01
   0   6  -3  589.70    6.67
   0  -6   3  619.71    6.62
   0   6  -3  580.97    5.01
   0   6  -3  582.11    6.63
   0  -6  -3  613.78    6.59
   0   6  -3  596.34    6.41
   0  -6  -4   42.17    0.84
   0   6   4   47.85    2.14
   0   6   4   46.36    1.73
   0  -6  -4   49.07    1.91
   0   6  -4   44.12    1.97
   0  -6   4   42.83    1.82
   0   6  -4   43.72    0.83
   0   6   4   44.83    0.87
   0   6   4   39.52    1.98
   0   6  -4   43.23    1.73
   0   6  -4   40.96    0.92
   0  -6  -5   11.89    0.60
   0   6   5   10.95    1.19
   0   6   5   11.30    1.63
   0  -6  -5   11.90    1.52
   0  -6   5   11.17    1.41
   0   6  -5   11.43    1.79
   0   6   5   11.56    0.66
   0   6  -5   13.57    0.66
   0   6   5   10.46    1.46
   0   6  -5   11.18    1.27
   0   6  -5   11.13    0.77
   0  -6  -6  219.33    2.28
   0   6   6  223.99    2.42
   0   6  -6  221.32    2.49
   0   6  -6  224.92    5.16
   0  -6   6  221.26    4.40
   0  -6  -6  240.47    4.62
   0  -6   6  210.67    3.66
   0   6   6  222.91    3.61
   0   6  -6  217.16    2.64
   0   6   6  224.25    4.67
   0   6  -6  207.96    4.22
   0   6  -7   23.35    1.19
   0  -6  -7   22.98    1.07
   0   6  -7   23.48    1.06
   0   6   7   23.76    0.94
   0  -6  -7   22.28    0.90
   0  -6  -7   26.54    2.28
   0  -6   7   22.44    2.06
   0   6  -7   22.64    2.51
   0   6   7   21.33    1.37
   0  -6   7   20.92    1.56
   0   6   7   24.95    2.17
   0   6  -7   22.24    1.98
   0   6  -7   22.27    1.51
   0  -6   7   21.83    0.93
   0  -6  -7   23.37    0.89
   0   6   7   23.53    0.90
   0   6  -7   21.15    1.11
   0   6  -8   93.74    1.96
   0  -6  -8  101.19    1.83
   0   6  -8  103.65    2.02
   0   6   8   98.21    1.72
   0  -6  -8   94.78    1.59
   0   6  -8  102.99    3.96
   0  -6   8  101.70    3.56
   0  -6  -8  106.44    3.80
   0   6   8   95.90    3.42
   0  -6   8   88.32    2.78
   0   6  -8   90.94    3.59
   0   6   8   99.67    3.70
   0   6  -8   97.83    2.28
   0  -6   8   97.93    1.74
   0   6   8   96.43    1.66
   0   6  -8  101.91    1.92
   0  -6  -9   36.24    1.42
   0   6  -9   35.99    1.69
   0  -6  -9   35.04    1.21
   0   6   9   34.41    1.23
   0  -6   9   36.23    2.84
   0  -6  -9   32.56    2.82
   0   6   9   36.00    2.54
   0   6   9   32.78    2.75
   0   6  -9   30.40    2.83
   0   6  -9   34.52    1.83
   0  -6   9   34.53    1.27
   0   6   9   35.08    1.15
   0   6  -9   35.23    1.48
   0   6  10   19.13    1.19
   0  -6 -10   20.77    1.32
   0   6  10   20.13    1.16
   0  -6 -10   20.09    1.12
   0   6 -10   20.87    1.63
   0  -6 -10   20.48    2.53
   0   6  10   19.79    2.14
   0   6 -10   15.40    2.73
   0   6  10   22.38    2.46
   0   6 -10   19.92    1.63
   0  -6  10   22.21    1.25
   0   6 -10   19.33    1.45
   0   6  10   22.46    1.03
   0  -6 -11  275.79    2.99
   0   6 -11  266.34    3.60
   0   6  11  285.73    3.13
   0  -6  11  283.90    3.21
   0   6 -11  260.48    3.24
   0  -6 -11  277.88    3.20
   0   6  11  274.98    3.12
   0  -6 -11  285.58    3.24
   0  -6 -12   18.05    1.00
   0   6  12   18.51    0.90
   0   6 -12   16.70    1.27
   0  -6  12   15.83    0.95
   0   6 -12   14.72    1.02
   0  -6 -12   16.90    1.04
   0  -6  12   15.62    0.95
   0   6  12   17.59    0.94
   0   6  12   15.67    0.72
   0  -6  12   15.57    0.84
   0   6 -13   19.58    0.94
   0  -6 -13   17.82    0.75
   0  -6 -13   19.54    0.78
   0  -6  13   20.62    0.76
   0  -6  13   18.64    0.75
   0   6  13   19.31    0.71
   0   6 -14   76.91    0.93
   0   7   0    0.69    0.49
   0  -7   0    0.15    0.44
   0  -7   0    0.29    0.56
   0  -7   0   -0.05    0.74
   0  -7   0   -0.10    0.81
   0   7   1  320.59    4.91
   0   7  -1  316.62    4.67
   0  -7   1  328.94    4.28
   0  -7  -1  312.61    4.07
   0  -7  -1  312.14    4.42
   0  -7   1  308.36    3.71
   0  -7  -1  321.68    2.96
   0   7  -1  319.87    2.97
   0   7   1  314.81    2.98
   0  -7  -1  320.28    4.30
   0  -7   1  311.01    4.41
   0   7   2    2.74    1.21
   0  -7  -2    1.19    0.84
   0  -7   2    1.16    0.97
   0   7  -2    1.44    1.10
   0  -7  -2    1.42    0.46
   0   7   2    1.01    0.48
   0  -7  -2    1.16    0.80
   0  -7   2    0.89    0.59
   0  -7   2    1.39    0.84
   0   7  -2    1.39    0.41
   0   7  -2    0.56    0.59
   0   7  -3  642.52    5.52
   0   7   3  636.57    5.47
   0   7  -3  654.54    7.07
   0  -7  -3  657.76    7.03
   0  -7  -3  648.52    6.95
   0   7   3  704.81    7.85
   0   7  -3  654.26    7.56
   0   7  -3  650.26    5.31
   0  -7  -3  646.27    5.46
   0  -7   3  657.17    7.30
   0   7  -3  649.77    7.38
   0  -7   3  584.32    6.33
   0  -7  -3  667.26    7.71
   0  -7  -4   68.64    1.10
   0  -7  -4   66.03    1.90
   0   7   4   67.74    2.63
   0   7   4   73.99    2.31
   0   7  -4   66.26    2.39
   0  -7  -4   68.84    2.19
   0   7   4   68.43    1.10
   0   7  -4   66.23    1.08
   0   7  -4   61.85    2.20
   0   7   4   67.02    1.07
   0   7  -4   66.26    1.23
   0  -7  -5  412.42    3.99
   0  -7  -5  417.54    3.83
   0   7   5  425.10    3.88
   0   7  -5  420.25    3.87
   0  -7  -5  434.69    6.18
   0  -7   5  405.17    6.21
   0   7  -5  413.96    6.70
   0   7   5  441.46    6.52
   0   7   5  433.35    5.73
   0   7  -5  419.60    4.09
   0   7   5  418.66    6.62
   0   7  -5  407.89    6.08
   0   7  -6  572.66    5.38
   0  -7  -6  558.21    4.93
   0   7   6  568.95    5.05
   0   7  -6  569.59    5.12
   0  -7  -6  596.96    7.94
   0   7  -6  568.69    8.53
   0  -7   6  565.39    7.92
   0   7   6  566.18    6.79
   0   7   6  530.19    7.74
   0  -7   6  538.64    6.74
   0   7   6  569.22    8.12
   0   7  -6  536.16    7.64
   0  -7   6  554.33    5.08
   0   7  -6  578.38    5.19
   0   7  -6  561.60    5.23
   0   7  -7  219.14    2.67
   0  -7  -7  206.95    2.37
   0   7   7  216.91    2.52
   0  -7   7  213.87    4.93
   0  -7  -7  223.53    4.80
   0  -7   7  194.84    3.81
   0   7  -7  202.17    4.78
   0   7   7  218.70    5.02
   0  -7   7  216.63    2.59
   0   7  -7  222.00    3.34
   0   7  -7  215.06    2.75
   0   7  -7  221.03    2.96
   0   7  -8   35.70    1.60
   0  -7  -8   38.93    1.34
   0   7   8   39.82    1.26
   0   7  -8   37.37    1.44
   0  -7  -8   36.84    1.09
   0  -7   8   34.50    2.72
   0  -7  -8   39.11    2.68
   0   7   8   34.53    2.52
   0   7  -8   36.94    2.77
   0   7   8   39.42    2.81
   0   7  -8   36.60    1.85
   0  -7   8   37.43    1.30
   0   7  -8   39.18    1.45
   0   7   8   38.47    1.16
   0   7  -9  173.87    2.67
   0  -7  -9  176.57    2.54
   0   7   9  179.38    2.37
   0   7  -9  171.56    2.73
   0  -7  -9  179.64    2.28
   0  -7   9  192.28    5.42
   0  -7  -9  176.04    4.76
   0   7   9  166.63    4.51
   0   7  -9  186.11    3.13
   0  -7   9  175.57    2.51
   0   7   9  181.50    2.33
   0   7  -9  163.87    4.99
   0   7   9  181.45    4.85
   0   7  -9  170.06    2.64
   0   7 -10   93.88    2.12
   0   7  10   98.65    1.76
   0  -7 -10   96.03    1.61
   0  -7 -10  102.18    1.91
   0   7 -10   98.02    2.29
   0  -7  10   96.68    1.83
   0   7 -10   95.66    2.09
   0   7  10   94.45    1.81
   0   7  10   98.26    1.66
   0   7  11   61.03    1.36
   0   7 -11   57.90    1.77
   0  -7 -11   60.04    1.52
   0  -7  11   60.78    1.51
   0   7 -11   59.79    1.74
   0   7 -11   58.16    1.59
   0   7  11   61.32    1.42
   0   7  11   58.53    1.20
   0   7 -12    9.80    0.92
   0  -7 -12   10.65    0.90
   0  -7  12   10.52    0.85
   0   7 -12   10.87    1.07
   0   7  12   11.13    0.77
   0   7 -12    9.89    1.09
   0  -7 -12   10.49    0.88
   0  -7  12   10.59    0.89
   0   7  12   10.93    0.83
   0  -7  13   26.81    0.74
   0   7 -13   24.94    0.82
   0  -7 -13   26.23    0.73
   0  -7  13   26.41    0.72
   0   7  13   25.45    0.69
   0  -8   0 3763.56   31.31
   0  -8   0 3804.41   29.16
   0   8   0 3900.37   29.07
   0  -8   0 3808.19   31.48
   0   8   0 3802.92   29.17
   0   8  -1   29.06    1.95
   0   8   1   30.98    1.99
   0  -8  -1   35.72    1.63
   0  -8   1   30.61    1.19
   0  -8   1   32.20    1.48
   0  -8  -1   32.32    1.40
   0  -8  -1   29.99    0.80
   0   8  -1   33.25    0.88
   0   8   1   29.68    0.85
   0   8  -1   33.02    0.75
   0  -8   1   34.20    1.69
   0  -8  -1   29.39    1.55
   0  -8   2   79.06    2.42
   0  -8  -2   80.46    2.20
   0   8  -2   83.00    1.17
   0   8  -2   79.69    2.69
   0   8   2   80.94    2.75
   0   8   2   81.41    1.35
   0  -8   2   79.13    1.25
   0  -8  -2   81.85    1.28
   0  -8   2   80.05    1.07
   0  -8   2   73.75    1.73
   0  -8  -2   75.61    2.24
   0  -8   2   83.19    2.28
   0   8  -3  116.66    1.66
   0   8   3  120.11    1.62
   0  -8  -3  124.98    2.71
   0  -8   3  119.93    3.08
   0   8  -3  115.99    3.14
   0   8   3  131.21    3.30
   0  -8  -3  127.72    3.05
   0   8  -3  116.12    1.42
   0   8   3  123.40    1.47
   0  -8  -3  123.20    1.61
   0  -8   3  117.73    2.84
   0   8   4  199.54    2.17
   0   8  -4  205.21    2.15
   0   8   4  197.15    2.21
   0   8  -4  205.17    2.43
   0  -8  -4  201.32    3.42
   0   8   4  215.32    4.07
   0   8  -4  202.19    4.02
   0  -8  -4  213.43    4.25
   0  -8  -4  206.17    2.27
   0   8  -5   33.43    1.20
   0  -8  -5   34.44    0.97
   0  -8  -5   34.56    1.08
   0   8  -5   32.86    0.94
   0   8   5   33.33    0.89
   0  -8   5   31.81    2.17
   0  -8  -5   35.93    2.02
   0   8   5   34.32    1.83
   0  -8  -5   33.20    1.51
   0   8   5   33.82    2.36
   0   8  -5   33.35    2.02
   0  -8   5   30.52    0.98
   0   8  -5   32.04    1.03
   0  -8  -5   33.57    1.14
   0   8  -5   31.08    1.07
   0   8  -6    4.66    1.45
   0   8  -6    2.87    1.12
   0  -8  -6    4.14    0.71
   0  -8  -6    3.25    0.85
   0   8   6    3.66    0.71
   0   8  -6    3.08    0.84
   0  -8  -6    3.06    1.58
   0   8   6    5.03    1.78
   0  -8   6    3.78    1.19
   0  -8   6    3.72    1.83
   0   8   6    4.98    1.27
   0   8  -6    2.99    1.60
   0   8   6    3.85    1.80
   0  -8   6    3.59    0.79
   0   8  -6    3.75    0.95
   0  -8  -6    3.67    0.92
   0   8  -6    3.81    0.87
   0  -8   7  359.23    6.73
   0  -8  -7  388.44    6.52
   0   8   7  387.81    6.83
   0   8  -7  362.34    6.69
   0   8  -7  379.71    4.32
   0  -8   7  374.79    3.86
   0   8  -7  402.88    4.86
   0  -8  -7  372.77    3.99
   0   8  -7  370.47    4.00
   0   8  -7  369.48    3.84
   0  -8  -7  359.17    3.55
   0   8   7  371.77    3.69
   0  -8  -8  138.80    1.89
   0   8   8  148.50    2.07
   0   8  -8  145.50    2.28
   0  -8  -8  147.34    4.24
   0  -8   8  142.86    4.38
   0   8   8  156.97    4.52
   0   8  -8  146.94    4.59
   0   8  -8  143.20    2.62
   0  -8   8  146.04    2.22
   0  -8  -8  143.08    2.35
   0   8  -8  151.43    2.45
   0   8   8  149.05    2.09
   0  -8  -9  229.61    2.98
   0   8  -9  234.79    3.06
   0  -8  -9  229.09    2.60
   0   8   9  235.32    2.79
   0  -8  -9  225.14    5.20
   0  -8   9  254.02    6.15
   0  -8  -9  228.29    5.64
   0   8   9  239.73    5.55
   0   8  -9  215.00    5.85
   0  -8   9  232.55    2.94
   0   8  -9  251.56    3.70
   0   8   9  240.20    2.77
   0   8  -9  237.76    3.25
   0  -8  -9  232.36    3.03
   0   8  -9  230.98    3.11
   0   8  10    8.48    0.87
   0  -8 -10    8.49    1.17
   0   8 -10    9.95    1.51
   0  -8  10    8.98    1.09
   0   8 -10    7.91    1.38
   0   8  10    8.28    0.94
   0   8 -10    8.18    1.28
   0   8 -11  245.59    3.09
   0  -8  11  256.84    2.97
   0   8 -11  270.10    3.28
   0   8  11  262.93    2.88
   0  -8 -11  276.78    2.99
   0   8  11  264.72    2.68
   0   8  11  267.76    2.82
   0   8 -11  244.46    3.16
   0  -8  12    4.82    0.76
   0   8  12    6.41    0.72
   0   8 -12    3.95    0.88
   0   8  12    6.50    0.63
   0   8 -12    4.90    0.92
   0  -8  12    5.38    0.76
   0   8  12    5.66    0.57
   0   8 -12    5.38    0.81
   0  -8 -12    5.67    0.74
   0  -8  13    9.88    0.51
   0   8 -13   11.11    0.59
   0  -8  13   11.01    0.49
   0   8  13   11.27    0.48
   0  -8 -13    9.98    0.52
   0  -9   0    0.14    1.22
   0   9   0    0.10    1.71
   0  -9   0    0.25    0.61
   0  -9   0    0.40    0.99
   0  -9   0    0.21    0.77
   0   9   0    0.19    0.70
   0   9   0    0.60    0.60
   0   9   1  742.86    9.57
   0  -9  -1  722.38    8.46
   0  -9   1  720.55    8.80
   0   9  -1  756.31    6.23
   0  -9  -1  739.31    8.67
   0  -9   1  698.34    7.40
   0  -9   1  697.73    8.40
   0  -9  -1  725.37    7.96
   0  -9  -1  736.53    6.34
   0   9  -1  743.39    6.39
   0   9   1  751.36    6.41
   0  -9   2    7.25    0.73
   0  -9  -2    8.73    0.75
   0   9  -2    8.42    1.72
   0   9   2    9.38    1.77
   0  -9  -2   10.02    1.33
   0   9  -2    7.66    0.64
   0  -9   2    7.53    1.46
   0  -9  -2    8.18    1.17
   0  -9  -2    9.60    1.40
   0  -9   2    6.02    1.23
   0  -9   2    6.60    0.86
   0  -9   2    7.32    0.56
   0   9  -2    8.14    0.85
   0   9   2    9.57    0.83
   0  -9   3  545.63    5.00
   0  -9  -3  559.30    5.01
   0  -9  -3  555.39    7.31
   0  -9   3  565.49    7.67
   0   9  -3  563.61    4.91
   0  -9  -3  566.06    6.87
   0   9  -3  534.52    4.72
   0   9  -3  540.87    7.72
   0   9   3  589.18    7.77
   0   9   3  544.47    5.02
   0  -9   3  550.95    7.20
   0  -9   3  569.45    4.79
   0  -9  -4   83.13    1.56
   0  -9   4   80.34    1.38
   0  -9  -4   85.55    2.97
   0   9  -4   76.63    1.63
   0   9   4   82.41    1.38
   0  -9  -4   87.40    1.44
   0  -9   4   81.67    1.48
   0   9   4   81.80    1.24
   0   9  -4   81.50    1.29
   0   9  -4   83.31    1.39
   0  -9  -4   82.25    2.37
   0   9   4   88.94    2.93
   0   9  -4   79.99    1.48
   0   9   4   80.89    1.55
   0  -9   4   83.03    1.32
   0  -9  -5  218.17    2.48
   0  -9  -5  217.01    2.62
   0  -9   5  212.05    2.58
   0   9   5  211.93    2.36
   0   9  -5  219.40    2.44
   0   9   5  215.72    2.34
   0   9  -5  223.76    2.61
   0   9   5  225.81    4.30
   0  -9  -5  222.46    4.89
   0  -9   5  219.23    2.58
   0   9  -5  217.09    2.87
   0   9  -5  208.27    2.68
   0  -9  -5  220.09    2.71
   0   9  -6  740.97    6.96
   0  -9  -6  729.89    6.56
   0  -9   6  699.62    6.51
   0  -9  -6  738.13    6.34
   0   9  -6  723.67    6.40
   0   9   6  725.48    6.28
   0  -9   6  727.19    9.97
   0  -9   6  660.08    8.14
   0   9   6  711.12    8.44
   0  -9  -6  770.54   10.03
   0   9   6  734.57   10.16
   0   9  -6  726.85    9.76
   0   9  -6  811.21    7.69
   0  -9   6  734.60    6.52
   0   9  -6  742.01    6.62
   0  -9  -6  733.86    6.70
   0   9  -6  717.24    6.64
   0   9   7  137.59    1.90
   0   9  -7  137.01    2.07
   0  -9   7  140.70    4.34
   0   9  -7  142.97    4.33
   0   9   7  142.45    4.41
   0  -9  -7  145.21    4.30
   0   9  -7  144.77    2.66
   0  -9   7  145.55    2.12
   0  -9  -7  141.38    2.24
   0   9  -7  137.11    2.35
   0  -9  -7  134.47    2.16
   0  -9   7  136.22    2.07
   0  -9   8  126.73    1.96
   0   9  -8  137.35    2.17
   0   9   8  145.29    2.02
   0  -9   8  142.11    4.43
   0   9   8  148.77    4.57
   0   9  -8  137.90    4.50
   0  -9  -8  156.64    4.51
   0  -9   8  144.49    2.21
   0   9  -8  157.65    3.02
   0   9   8  143.54    2.12
   0  -9  -8  143.44    2.34
   0   9  -8  136.87    2.45
   0   9  -8  137.65    2.69
   0   9  -9   51.26    1.85
   0   9   9   55.26    1.37
   0  -9   9   54.14    1.53
   0   9  -9   58.08    2.13
   0   9   9   56.10    1.33
   0   9  -9   51.36    1.56
   0   9  -9   52.38    1.77
   0  -9  -9   55.38    1.54
   0   9  10  129.67    1.83
   0   9  10  133.28    1.84
   0  -9 -10  132.19    2.08
   0   9 -10  136.03    2.51
   0  -9  10  129.02    2.03
   0  -9 -10  129.44    2.10
   0   9 -10  125.80    2.24
   0   9  10  133.54    1.84
   0   9 -10  119.93    2.12
   0   9 -11  146.04    2.18
   0   9 -11  157.50    2.30
   0  -9  11  151.27    2.05
   0   9  11  150.05    1.83
   0   9 -11  141.41    2.15
   0   9 -11  134.98    2.10
   0   9  11  145.83    1.77
   0  -9 -11  156.95    2.02
   0  -9  11  147.38    1.93
   0   9  11  146.01    1.74
   0   9  11  148.64    1.94
   0  -9  12   11.25    0.70
   0   9 -12   11.31    0.85
   0  -9  12   11.40    0.71
   0   9  12   11.91    0.65
   0   9 -12   10.44    0.78
   0  -9 -12   12.36    0.71
   0   9  13   21.48    0.43
   0  -9 -13   20.90    0.46
   0  -9  13   20.34    0.46
   0  10   0 2684.72   25.20
   0 -10   0 2614.87   23.89
   0  10   0 2707.53   20.65
   0 -10   0 2632.13   20.75
   0  10   0 2659.99   20.82
   0 -10   0 2624.68   23.71
   0  10   1  101.81    1.71
   0  10  -1  104.48    1.55
   0 -10  -1  106.95    3.07
   0 -10   1  105.51    3.20
   0  10   1  112.86    3.93
   0 -10  -1  113.12    1.73
   0 -10  -1  114.92    3.21
   0 -10  -1  109.09    2.68
   0 -10   1  107.94    3.01
   0  10  -1  103.79    1.77
   0  10   1  113.49    1.82
   0  10  -2   64.15    1.43
   0  10   2   64.01    1.42
   0  10   2   59.41    1.46
   0  10   2   61.36    1.39
   0  10  -2   63.83    1.24
   0 -10  -2   63.67    2.38
   0 -10   2   64.09    2.75
   0  10   2   63.29    3.08
   0  10  -2   61.77    3.09
   0 -10  -2   65.00    1.33
   0 -10   2   63.16    1.38
   0 -10  -2   60.32    2.31
   0 -10  -2   60.63    2.62
   0 -10   2   66.60    2.52
   0 -10  -2   64.87    1.31
   0  10  -2   64.25    1.45
   0  10   3  876.44    7.48
   0  10   3  828.35    7.63
   0 -10   3  845.43    7.46
   0 -10  -3  900.57    7.47
   0  10   3  858.73    7.58
   0  10  -3  842.15    7.40
   0 -10   3  877.94   10.70
   0 -10  -3  873.15    9.68
   0  10  -3  863.51    7.31
   0  10   3  938.06   10.93
   0 -10  -3  908.17   10.31
   0 -10  -3  913.50   11.05
   0 -10  -3  852.58    7.51
   0  10  -3  832.77    7.51
   0 -10   3  833.22    7.30
   0 -10   3  870.61   10.09
   0 -10   3  892.82    7.15
   0  10  -4  214.37    2.90
   0  10   4  219.30    2.55
   0 -10  -4  211.46    2.59
   0 -10  -4  228.34    2.61
   0 -10   4  217.96    2.67
   0  10   4  216.34    2.71
   0  10  -4  222.06    2.68
   0  10  -4  218.67    2.53
   0 -10   4  212.62    4.98
   0  10   4  229.45    4.68
   0 -10  -4  229.39    4.77
   0 -10   4  224.41    2.58
   0 -10  -4  216.11    2.73
   0  10  -4  209.11    2.77
   0 -10   4  230.19    2.43
   0 -10  -5   33.45    1.29
   0 -10   5   30.83    1.12
   0 -10  -5   33.33    2.42
   0  10  -5   28.31    1.47
   0  10   5   32.76    1.00
   0 -10  -5   33.67    1.15
   0 -10   5   30.01    1.26
   0 -10  -5   34.32    1.19
   0  10   5   31.83    0.90
   0  10  -5   33.15    1.02
   0  10  -5   31.57    1.14
   0  10   5   34.95    2.13
   0  10  -5   31.12    1.23
   0  10   5   33.27    1.21
   0 -10   5   32.19    1.06
   0  10  -6   28.25    1.43
   0 -10  -6   27.24    1.29
   0  10  -6   26.90    1.80
   0 -10   6   28.88    1.22
   0 -10  -6   26.52    1.05
   0 -10  -6   27.10    1.23
   0 -10   6   27.34    1.25
   0  10  -6   28.94    1.11
   0  10   6   25.37    0.92
   0  10  -6   27.12    1.14
   0 -10  -6   28.75    2.53
   0  10  -6   30.25    1.57
   0  10   6   25.64    1.15
   0  10  -6   28.47    1.33
   0 -10   6   28.82    1.08
   0 -10  -7   39.11    1.35
   0 -10   7   38.55    1.33
   0  10  -7   36.81    1.27
   0  10   7   39.29    1.09
   0 -10   7   34.54    2.83
   0 -10  -7   41.39    2.75
   0  10   7   38.58    2.91
   0  10  -7   38.37    1.90
   0  10  -7   38.66    2.04
   0 -10   7   37.36    1.37
   0  10   7   42.40    1.33
   0  10  -7   36.24    1.63
   0 -10  -7   39.90    1.47
   0 -10  -8  248.01    3.16
   0  10  -8  259.36    3.37
   0 -10   8  262.77    3.11
   0 -10  -8  259.74    3.07
   0 -10   8  234.30    2.86
   0  10  -8  254.43    3.02
   0  10   8  255.60    2.81
   0 -10   8  242.75    5.85
   0  10   8  267.35    5.93
   0 -10  -8  251.43    5.71
   0  10  -8  255.63    3.72
   0  10   8  264.91    2.99
   0  10   8  254.80    2.94
   0  10  -9   38.73    1.38
   0 -10   9   36.12    1.21
   0  10   9   39.88    1.17
   0 -10   9   39.62    1.36
   0  10   9   40.04    1.10
   0  10  -9   38.54    1.37
   0  10  -9   39.20    1.62
   0 -10  -9   40.74    1.39
   0  10   9   38.38    1.20
   0  10 -10   25.75    1.21
   0 -10  10   27.45    1.03
   0  10  10   27.77    0.96
   0  10 -10   30.11    1.49
   0 -10  10   29.24    1.14
   0  10  10   27.56    0.96
   0  10 -10   26.37    1.41
   0 -10 -10   28.31    1.18
   0  10 -10   27.15    1.19
   0  10  10   27.16    0.89
   0  10  11  248.85    2.40
   0  10  11  238.79    2.28
   0  10 -11  218.84    2.59
   0  10 -11  221.96    2.64
   0  10 -11  253.22    2.83
   0 -10  11  259.05    2.66
   0  10 -11  234.97    2.77
   0 -10 -11  259.36    2.65
   0  10  11  254.38    2.55
   0 -10  12   13.04    0.60
   0 -10  12   14.29    0.61
   0  10 -12   12.91    0.62
   0  11   0   -0.08    0.87
   0 -11   0    0.50    1.61
   0  11   0    1.02    2.17
   0 -11   0    3.14    0.79
   0 -11   0    1.07    1.45
   0  11   0    0.17    1.04
   0 -11   0    0.39    0.93
   0  11   1   51.49    1.43
   0 -11   1   60.04    2.80
   0 -11  -1   57.81    2.63
   0  11  -1   56.72    1.29
   0  11   1   56.20    3.37
   0 -11  -1   54.97    1.41
   0 -11  -1   55.70    2.65
   0 -11   1   60.53    2.60
   0 -11  -1   54.93    1.32
   0 -11   1   56.55    1.22
   0  11   1   56.56    1.50
   0  11  -1   65.04    1.59
   0  11   2   33.74    1.34
   0  11   2   36.93    1.33
   0  11  -2   35.36    1.38
   0  11   2   33.19    1.30
   0 -11   2   38.50    2.54
   0  11  -2   37.42    1.12
   0 -11  -2   36.20    2.12
   0  11  -2   35.93    2.97
   0  11   2   36.50    2.84
   0 -11  -2   36.84    1.20
   0 -11   2   37.35    1.20
   0 -11  -2   35.27    2.39
   0 -11   2   39.23    2.23
   0 -11  -2   33.48    1.14
   0  11  -2   36.49    1.33
   0 -11   2   35.98    1.07
   0  11   3  114.95    2.11
   0  11   3  118.47    1.91
   0 -11  -3  121.29    1.91
   0 -11   3  117.78    1.99
   0  11  -3  113.31    1.90
   0  11   3  117.84    2.04
   0 -11   3  122.67    3.90
   0 -11  -3  113.82    3.09
   0  11  -3  115.39    1.80
   0  11   3  125.63    4.01
   0 -11  -3  118.08    3.92
   0 -11  -3  122.46    3.45
   0 -11   3  111.09    3.46
   0 -11   3  120.09    1.75
   0 -11  -3  116.20    1.95
   0  11  -3  118.15    2.08
   0 -11  -4    4.44    0.93
   0  11  -4    3.75    1.28
   0  11   4    4.97    0.89
   0 -11   4    4.67    1.08
   0 -11  -4    4.73    0.92
   0  11  -4    3.72    0.91
   0  11   4    4.93    1.90
   0 -11   4    5.91    2.10
   0 -11  -4    4.46    1.69
   0 -11  -4    4.49    2.02
   0 -11   4    3.47    0.88
   0 -11  -4    4.62    1.02
   0  11  -4    4.34    1.15
   0  11   4    5.20    1.08
   0  11  -4    7.67    1.02
   0  11  -5   84.15    2.09
   0 -11   5   87.48    1.81
   0 -11  -5   86.55    1.63
   0 -11  -5   84.80    1.70
   0  11   5   81.94    1.45
   0  11  -5   84.17    1.78
   0  11   5   91.06    1.79
   0 -11   5   81.33    3.60
   0  11  -5   85.54    1.64
   0  11   5   84.83    3.01
   0 -11  -5   88.69    3.42
   0 -11  -5   89.29    3.71
   0 -11   5   86.71    1.69
   0 -11  -5   86.17    1.77
   0 -11   5   86.83    1.48
   0  11  -6  495.74    5.29
   0 -11  -6  528.71    5.21
   0 -11   6  518.57    5.05
   0 -11  -6  528.00    4.85
   0 -11   6  521.02    5.17
   0 -11  -6  512.56    5.03
   0  11   6  493.58    4.60
   0  11  -6  515.91    5.00
   0 -11  -6  530.88    8.20
   0  11  -6  524.20    5.61
   0  11   6  524.82    5.03
   0  11  -6  517.44    5.19
   0  11   6  529.45    4.86
   0 -11   6  520.30    4.79
   0  11  -7   52.94    1.83
   0 -11  -7   48.84    1.55
   0  11  -7   54.26    1.98
   0 -11   7   53.51    1.51
   0 -11  -7   53.28    1.45
   0 -11   7   51.87    1.47
   0  11   7   49.28    1.13
   0  11  -7   50.99    1.30
   0  11  -7   51.76    1.44
   0 -11   7   49.23    3.09
   0 -11  -7   53.01    2.89
   0 -11   7   52.88    1.28
   0  11  -7   54.30    2.08
   0  11   7   54.40    1.43
   0  11  -8  126.10    2.32
   0 -11  -8  129.28    2.11
   0 -11   8  123.94    2.07
   0  11  -8  124.28    2.45
   0  11   8  122.30    1.69
   0  11  -8  121.91    2.04
   0  11  -8  116.25    1.88
   0 -11  -8  130.68    2.06
   0  11   8  128.80    1.89
   0  11   8  129.75    1.97
   0 -11   8  119.35    1.81
   0  11  -8  126.49    2.71
   0  11  -9  156.53    2.29
   0 -11  -9  171.74    2.28
   0 -11   9  166.30    2.30
   0  11  -9  159.97    2.59
   0  11   9  166.60    2.08
   0  11   9  162.48    1.93
   0  11   9  176.01    2.17
   0 -11  -9  166.30    2.35
   0  11  -9  158.26    2.56
   0  11  10   48.98    1.04
   0 -11  10   46.72    1.21
   0 -11 -10   49.51    1.25
   0  11 -10   47.71    1.46
   0 -11 -10   51.25    1.22
   0  11  10   49.69    1.04
   0 -11  11   19.62    0.78
   0  11 -11   17.74    0.91
   0 -11 -11   18.45    0.78
   0  11  11   18.30    0.71
   0 -11  12    6.60    0.38
   0 -11 -12    7.33    0.39
   0  12   0 1377.21   11.84
   0 -12   0 1421.92   15.60
   0  12   0 1425.36   16.98
   0  12   0 1452.42   12.02
   0 -12   0 1416.60   15.55
   0 -12   0 1424.77   11.82
   0 -12   0 1401.95   11.69
   0 -12  -1    2.75    1.06
   0 -12  -1    1.14    1.64
   0 -12   1    1.32    1.93
   0  12   1    3.64    2.50
   0  12  -1    0.89    1.23
   0  12   1    1.01    1.17
   0 -12  -1    0.99    1.72
   0 -12   1    1.89    1.67
   0 -12  -1    1.45    0.92
   0 -12   1    1.52    0.85
   0  12  -1    1.23    1.21
   0  12   1    2.08    1.04
   0  12   2   15.30    1.19
   0  12  -2   14.74    1.34
   0  12   2   12.85    1.15
   0  12  -2   14.57    1.03
   0 -12  -2   16.20    1.87
   0 -12   2   13.28    2.19
   0  12   2   14.25    2.58
   0 -12   2   13.63    1.17
   0 -12  -2   16.21    1.20
   0 -12  -2   13.91    2.09
   0 -12   2   14.78    1.96
   0 -12   2   14.56    1.02
   0 -12  -2   13.74    1.08
   0  12  -2   17.06    1.29
   0 -12  -3  100.81    1.82
   0 -12   3   90.83    1.90
   0  12   3   95.28    1.96
   0  12  -3   92.01    1.68
   0 -12   3   95.01    3.81
   0  12   3  101.45    3.77
   0 -12  -3   97.71    3.80
   0  12   3   96.57    1.80
   0  12   3   94.49    2.04
   0 -12   3   89.36    1.66
   0  12  -3   93.03    2.09
   0 -12  -3   97.13    1.87
   0 -12  -4   83.94    1.67
   0 -12   4   79.49    1.84
   0 -12  -4   79.56    1.63
   0  12  -4   83.55    1.84
   0  12   4   82.19    1.84
   0 -12   4   80.28    3.71
   0  12  -4   81.71    1.60
   0  12   4   84.69    3.20
   0 -12  -4   85.46    3.75
   0 -12   4   81.82    1.66
   0  12   4   81.48    1.93
   0  12   4   79.73    1.57
   0  12  -4   75.39    2.03
   0  12  -4   81.84    2.02
   0 -12  -4   80.03    1.80
   0  12  -5    4.24    1.41
   0 -12  -5    4.32    0.98
   0 -12  -5    5.57    0.99
   0 -12   5    4.52    1.15
   0  12  -5    4.88    0.99
   0 -12   5    3.56    2.09
   0  12   5    5.57    1.68
   0 -12  -5    4.88    2.24
   0 -12   5    4.66    1.05
   0  12  -5    4.40    1.23
   0  12   5    4.31    1.15
   0 -12  -5    3.90    1.14
   0 -12  -6    4.73    1.03
   0  12  -6    4.86    1.61
   0 -12  -6    5.08    0.91
   0 -12   6    3.41    1.11
   0  12  -6    3.68    0.97
   0 -12   6    4.24    2.10
   0 -12  -6    6.55    2.22
   0 -12   6    4.77    1.09
   0  12   6    4.79    1.10
   0  12  -6    4.47    1.17
   0 -12  -6    5.49    1.17
   0  12  -7   74.59    1.59
   0 -12  -7   82.07    1.60
   0 -12   7   78.11    1.67
   0  12   7   84.21    1.65
   0 -12   7   78.04    1.69
   0  12  -7   79.40    2.39
   0 -12  -7   82.81    1.80
   0  12  -7   73.21    2.03
   0  12  -8   27.36    1.79
   0  12  -8   22.51    1.10
   0 -12  -8   24.25    1.14
   0 -12   8   25.63    1.20
   0  12   8   25.45    1.09
   0  12   8   25.06    1.05
   0  12  -8   26.71    1.50
   0 -12  -8   23.94    1.20
   0 -12  -9   67.65    1.44
   0  12  -9   65.38    1.69
   0 -12   9   65.70    1.42
   0  12   9   66.30    1.22
   0 -12  -9   69.36    1.39
   0  12   9   67.39    1.24
   0 -12  10    0.89    0.67
   0  12  10    0.85    0.55
   0 -12 -10    0.90    0.72
   0  12 -10    1.09    0.97
   0 -12 -10    1.20    0.66
   0 -12  11  151.55    1.60
   0 -12 -11  157.31    1.60
   0 -13   0    0.67    1.06
   0  13   0   -1.10    2.54
   0 -13   0   -0.20    1.76
   0  13   0    0.21    1.40
   0 -13   0    0.95    1.85
   0  13   0    0.29    1.23
   0 -13   0    0.85    1.00
   0  13   0   -0.19    1.21
   0  13  -1  165.78    2.78
   0  13   1  166.24    2.67
   0  13   1  162.96    2.62
   0 -13   1  163.60    4.66
   0 -13  -1  165.93    4.42
   0  13   1  177.80    5.34
   0 -13  -1  172.91    2.55
   0 -13  -1  175.44    4.78
   0 -13   1  171.65    4.61
   0 -13   1  174.51    2.39
   0 -13  -1  167.00    2.46
   0  13  -1  167.15    2.64
   0  13   2  150.71    2.45
   0  13  -2  152.91    2.68
   0  13   2  158.65    2.56
   0 -13   2  146.48    4.63
   0  13   2  161.18    4.96
   0 -13   2  145.13    2.36
   0 -13  -2  161.31    2.40
   0 -13  -2  161.85    4.79
   0 -13   2  159.46    4.35
   0  13  -2  162.06    2.67
   0 -13   2  164.25    2.23
   0 -13  -2  158.52    2.39
   0 -13  -3  338.89    3.75
   0 -13  -3  322.93    3.48
   0 -13   3  323.05    3.81
   0  13   3  332.27    3.87
   0  13  -3  316.00    3.54
   0 -13   3  307.91    6.76
   0  13   3  339.15    6.52
   0 -13  -3  338.87    6.83
   0  13  -3  343.92    4.08
   0 -13   3  329.09    3.56
   0 -13  -3  341.54    3.78
   0  13   3  317.18    3.59
   0 -13   4   39.06    1.50
   0 -13  -4   40.38    1.33
   0 -13  -4   38.29    1.24
   0  13  -4   39.34    1.57
   0  13   4   41.31    1.54
   0 -13   4   37.61    3.00
   0  13  -4   36.34    1.28
   0  13   4   38.60    2.56
   0 -13   4   41.32    1.39
   0  13   4   38.35    1.24
   0  13   4   37.36    3.05
   0 -13  -4   41.99    2.93
   0 -13  -4   38.61    1.45
   0  13  -4   39.01    1.74
   0  13   5  149.65    2.24
   0  13  -5  148.45    2.40
   0 -13   5  135.65    4.62
   0  13  -5  139.15    2.12
   0 -13  -5  136.98    4.54
   0  13   5  139.08    4.59
   0 -13  -5  149.72    2.13
   0 -13  -5  143.59    2.07
   0 -13   5  143.87    2.36
   0 -13   5  146.76    2.26
   0  13  -5  145.20    2.77
   0  13  -5  144.07    2.66
   0 -13  -5  143.81    2.34
   0  13  -6  288.39    3.31
   0 -13  -6  306.87    3.34
   0 -13  -6  306.68    3.17
   0 -13   6  295.89    3.52
   0 -13   6  305.28    3.45
   0  13   6  320.34    3.41
   0  13  -6  313.08    3.64
   0  13  -6  306.04    4.07
   0 -13  -6  313.28    3.55
   0  13  -7   18.73    1.07
   0 -13   7   18.11    1.05
   0 -13  -7   20.22    1.08
   0  13   7   18.91    1.01
   0 -13   7   20.75    1.15
   0  13  -7   21.64    1.80
   0 -13  -7   18.85    1.21
   0  13  -8  142.41    2.67
   0  13   8  136.79    1.81
   0 -13  -8  144.91    1.93
   0 -13   8  141.99    1.99
   0  13   8  143.42    1.88
   0 -13  -8  144.16    2.04
   0  13  -8  142.64    2.36
   0  13  -9  149.30    2.27
   0 -13  -9  155.71    1.95
   0 -13   9  148.70    1.94
   0  13   9  153.35    1.74
   0 -13  -9  156.32    1.88
   0  13   9  151.19    1.77
   0 -13  10   76.24    1.14
   0 -13 -10   73.00    1.12
   0  14   0  372.84    4.37
   0 -14   0  386.06    4.15
   0  14   0  390.04    8.10
   0 -14   0  386.82    4.24
   0 -14   0  393.92    7.30
   0  14   0  385.39    4.45
   0  14   1   27.65    1.54
   0  14  -1   28.55    1.71
   0  14   1   27.26    1.56
   0 -14   1   27.86    2.60
   0  14   1   27.94    2.94
   0 -14  -1   28.68    1.35
   0 -14  -1   29.36    2.70
   0 -14   1   28.86    2.55
   0 -14  -1   26.88    1.34
   0  14   1   28.58    1.32
   0 -14   1   28.69    1.29
   0  14  -1   29.28    1.60
   0 -14  -2   39.90    1.18
   0 -14  -2   46.19    1.52
   0  14   2   45.14    1.61
   0 -14   2   42.20    2.95
   0  14   2   42.03    3.08
   0 -14  -2   44.01    2.95
   0  14  -2   41.92    1.86
   0  14   2   41.09    1.46
   0  14   2   47.37    1.32
   0 -14  -2   44.98    1.52
   0  14  -2   42.49    1.81
   0 -14   2   43.61    1.40
   0  14  -3    6.27    1.56
   0 -14  -3    7.02    0.92
   0 -14  -3    6.61    1.09
   0 -14   3    6.27    1.14
   0  14   3    7.26    1.04
   0 -14   3    5.30    2.23
   0 -14   3    6.46    1.13
   0 -14  -3    7.08    1.10
   0  14  -3    7.46    1.56
   0 -14  -3    5.48    2.24
   0  14   3    8.87    2.44
   0  14   3    6.80    1.22
   0 -14  -4   19.57    1.32
   0  14  -4   18.86    1.65
   0 -14   4   20.58    1.25
   0  14  -4   18.71    1.12
   0  14   4   17.47    1.00
   0 -14  -4   19.49    1.17
   0 -14  -4   17.84    1.01
   0 -14   4   19.21    1.28
   0  14  -4   17.95    1.39
   0  14   4   19.74    1.35
   0 -14   5    5.13    1.11
   0  14  -5    3.96    0.95
   0  14  -5    6.08    1.53
   0 -14  -5    5.73    1.14
   0 -14   5    5.55    1.03
   0  14  -5    6.04    1.22
   0  14   5    4.21    1.08
   0  14  -5    4.84    1.55
   0 -14  -5    4.34    0.91
   0 -14  -5    5.64    0.93
   0  14  -6   15.11    0.99
   0 -14  -6   18.25    1.14
   0 -14   6   16.44    1.10
   0  14  -6   15.36    1.67
   0 -14  -6   17.15    0.84
   0 -14   6   15.83    1.12
   0 -14  -6   17.11    0.95
   0  14   6   17.14    1.06
   0  14   7  104.38    1.58
   0 -14  -7  107.75    1.75
   0 -14   7  104.86    1.72
   0  14  -7  103.99    2.36
   0 -14  -7  102.90    1.57
   0  14   7  100.96    1.59
   0 -14  -8    4.84    0.79
   0  14  -8    5.46    1.17
   0 -14   8    5.92    0.79
   0  14   8    5.14    0.66
   0 -14  -8    5.37    0.70
   0  14   8    5.46    0.67
   0 -14   9   34.95    0.88
   0 -14  -9   36.78    0.88
   0  14  -9   34.77    1.17
   0 -14  10    7.15    0.41
   0 -14 -10    8.13    0.39
   0  14 -10    6.75    0.57
   0  15   0    0.22    1.32
   0  15   0   -0.15    1.18
   0 -15   0    0.86    1.04
   0  15   0    0.50    1.31
   0 -15   0   -0.28    1.15
   0 -15   1   36.09    1.30
   0  15   1   38.78    1.31
   0 -15  -1   38.63    1.40
   0  15  -1   38.64    1.56
   0 -15  -1   37.83    1.46
   0  15   1   37.50    1.64
   0  15  -1   32.27    1.70
   0  15   1   37.96    1.48
   0 -15   2   23.50    1.17
   0 -15  -2   24.23    1.33
   0  15  -2   25.31    1.59
   0  15   2   22.71    1.27
   0  15  -2   21.90    1.51
   0 -15  -2   23.67    1.28
   0  15   2   23.82    1.42
   0  15  -3   12.70    1.52
   0 -15  -3   10.54    1.17
   0 -15   3   12.81    1.16
   0  15   3   10.68    0.99
   0  15  -3   10.53    1.52
   0 -15  -3   10.55    0.84
   0 -15  -3   11.80    1.11
   0 -15   3   12.46    1.19
   0  15   3   12.62    1.26
   0 -15  -4   48.41    1.46
   0  15  -4   47.64    1.80
   0 -15   4   46.41    1.44
   0 -15   4   44.74    1.47
   0 -15  -4   47.91    1.32
   0 -15  -4   42.73    1.10
   0  15   4   49.51    1.41
   0  15  -4   44.05    1.57
   0  15  -5   18.88    1.54
   0 -15  -5   15.79    1.10
   0 -15   5   17.47    1.07
   0  15  -5   15.67    1.46
   0 -15   5   16.35    1.11
   0 -15  -5   15.05    0.83
   0 -15  -5   16.32    0.90
   0  15   5   16.53    1.03
   0  15  -5   17.53    1.28
   0 -15  -6  124.69    1.82
   0  15  -6  124.44    2.29
   0 -15   6  121.29    1.83
   0  15  -6  117.25    2.35
   0 -15  -6  113.61    1.56
   0 -15   6  114.68    1.78
   0  15   6  121.48    1.69
   0 -15  -7   21.84    0.91
   0 -15   7   24.10    0.93
   0  15  -7   20.81    1.38
   0  15   7   21.09    0.79
   0  15   7   22.34    0.80
   0 -15   8   14.17    0.72
   0 -15  -8   15.08    0.69
   0 -15  -9   82.13    1.00
   0  15  -9   80.99    1.32
   0 -16   0 1031.67    8.80
   0  16   0 1042.00    8.69
   0  16   0 1048.68    9.11
   0 -16   0 1044.58    8.91
   0 -16   1   50.11    1.33
   0 -16  -1   52.10    1.41
   0  16  -1   52.37    1.49
   0  16   1   50.88    1.46
   0  16  -1   49.00    1.65
   0  16   1   54.74    1.62
   0 -16  -1   52.09    1.45
   0 -16  -2   31.51    1.24
   0  16  -2   35.18    1.47
   0 -16   2   33.56    1.28
   0  16   2   29.96    1.16
   0  16  -2   29.74    1.51
   0  16   2   31.84    1.35
   0 -16  -2   31.31    1.21
   0  16  -3  389.41    4.12
   0 -16  -3  384.15    3.83
   0 -16   3  386.02    3.92
   0  16  -3  361.09    4.11
   0  16   3  387.85    3.87
   0  16   3  335.09    3.49
   0 -16   3  355.26    3.83
   0 -16  -3  374.40    3.72
   0  16  -4   20.47    1.41
   0 -16  -4   20.35    1.01
   0 -16   4   20.41    1.09
   0  16  -4   17.85    1.03
   0 -16   4   18.68    1.04
   0 -16  -4   18.88    0.90
   0  16   4   19.01    1.02
   0  16  -5    8.88    1.26
   0 -16  -5    8.46    0.85
   0 -16   5    8.25    0.89
   0  16   5    7.74    0.66
   0 -16  -5    7.37    0.66
   0  16  -5    6.87    1.20
   0 -16   5    7.30    0.85
   0  16   5    9.37    0.82
   0  16   6    2.11    0.61
   0 -16  -6    1.54    0.66
   0  16  -6    1.60    1.09
   0 -16   6    2.78    0.74
   0  16   6    2.09    0.52
   0  16  -6    2.96    1.07
   0  16   6    1.57    0.59
   0 -16   7    8.76    0.66
   0  16   7    6.69    0.39
   0  16  -7    9.36    0.97
   0 -16  -7    8.88    0.58
   0 -16   8  151.79    1.46
   0 -16  -8  121.72    1.30
   0  17   0    0.62    1.00
   0 -17   0   -0.24    0.78
   0 -17   0    0.53    0.86
   0  17   0    0.26    0.91
   0 -17  -1  211.02    2.42
   0 -17   1  228.54    2.66
   0  17  -1  205.01    2.61
   0  17   1  195.84    2.42
   0 -17  -1  208.09    2.47
   0  17   1  223.27    2.66
   0  17  -1  212.10    2.74
   0 -17  -2   10.74    0.82
   0 -17   2   11.66    0.97
   0  17  -2   10.93    1.04
   0  17   2    9.34    0.77
   0 -17  -2   10.64    0.86
   0 -17   2   11.45    0.92
   0  17   2   12.08    0.99
   0  17  -3  144.35    2.02
   0 -17  -3  135.49    1.77
   0 -17   3  146.02    1.97
   0  17  -3  133.66    1.90
   0  17  -3  134.43    2.06
   0 -17  -3  133.87    1.75
   0 -17   3  134.27    1.87
   0  17   3  141.04    1.87
   0 -17  -4    2.14    0.67
   0  17  -4    3.00    0.93
   0 -17   4    3.08    0.77
   0 -17  -4    2.58    0.58
   0 -17   4    2.35    0.69
   0  17   4    2.41    0.69
   0 -17   5   34.42    0.93
   0  17  -5   31.15    1.11
   0  17   5   31.30    0.77
   0  17  -5   32.84    1.15
   0 -17  -5   29.61    0.79
   0 -17   6  138.05    1.55
   0  17  -6  132.46    1.74
   0 -17   7   27.07    0.55
   0 -18   0  330.63    3.14
   0  18   0  333.18    3.24
   0  18   1    0.78    0.70
   0  18  -1    0.69    0.77
   0  18  -1    1.26    0.76
   0 -18   1    0.57    0.70
   0 -18  -1    1.05    0.62
   0  18  -1    0.62    0.69
   0 -18   2    6.94    0.71
   0  18  -2    6.17    0.75
   0  18  -2    5.68    0.74
   0  18  -2    5.78    0.81
   0  18   2    6.95    0.68
   0 -18   2    6.35    0.65
   0 -18  -3   22.85    0.59
   0  18  -3   21.28    0.68
   0  18   3   25.79    0.75
   0 -18   3   28.98    0.83
   0  18   3   27.54    0.74
   0 -18   4   13.85    0.64
   0  18   4   13.27    0.50
   0 -18   5    1.83    0.40
   0  19   0   -0.04    0.42
   0 -19   0    0.01    0.41
   0  19   0   -0.04    0.40
   0  19   1   27.58    0.63
   0  19  -1   27.78    0.59
   0  19   1   26.07    0.56
   0  19  -1   26.82    0.65
   0 -19  -1   26.73    0.62
   0 -19  -2   11.48    0.45
   0 -19   2   13.81    0.48
  -1   0  14   40.52    0.85
  -1   0  14   40.57    0.87
   1   0 -13    5.29    1.04
  -1   0  13    4.35    0.86
  -1   0  13    4.68    0.78
  -1   0  13    4.04    0.75
   1   0 -13    4.62    0.79
   1   0 -12  102.33    1.81
  -1   0  12   96.85    1.52
  -1   0  12  103.99    1.79
  -1   0  12  108.75    1.73
  -1   0  12  107.22    1.86
   1   0 -12  111.67    2.10
   1   0 -11  509.94    4.99
  -1   0  11  505.55    5.03
   1   0 -11  531.80    5.35
  -1   0  11  509.96    4.94
   1   0 -11  503.86    5.04
  -1   0  11  477.09    4.75
  -1   0  11  518.08    4.90
   1   0 -11  467.37    8.68
   1   0 -10   89.32    1.77
   1   0 -10   94.24    2.13
  -1   0  10   92.54    1.85
  -1   0  10   85.12    1.64
  -1   0  10   94.58    1.75
   1   0 -10   80.34    3.92
   1   0 -10   87.99    1.94
  -1   0  10   91.32    1.75
   1   0  -9  110.70    2.04
  -1   0   9  103.67    1.83
   1   0  -9   97.34    3.95
  -1   0   9   98.53    2.74
  -1   0   9  105.61    1.72
  -1   0   9  106.81    1.74
   1   0  -9  102.77    1.97
   1   0  -9  101.21    1.79
  -1   0   9  105.78    1.67
  -1   0   8  244.44    4.19
   1   0  -8  250.18    5.65
   1   0  -8  268.74    3.12
  -1   0   8  259.23    2.94
   1   0  -8  255.96    2.88
  -1   0   8  259.58    2.85
  -1   0   7  281.00    4.23
   1   0  -7  258.21    5.32
  -1   0   7  267.37    2.86
   1   0  -7  271.62    2.95
  -1   0   7  268.71    2.82
   1   0  -7  254.78    2.71
  -1   0   6  779.96    6.59
   1   0  -6  788.19    9.29
  -1   0   6  778.51    6.54
  -1   0   5 1348.87   10.92
  -1   0   5 1369.50   12.91
   1   0  -5 1461.16   13.16
  -1   0   5 1497.48   12.59
  -1   0   4   81.08    1.85
  -1   0   4   85.70    1.78
  -1   0   3   85.15    1.61
   1   0  -3   86.38    1.59
  -1   0   2  190.06    2.15
   1   0  -2  175.08    1.48
  -1   0   1   54.72    0.93
  -1   0   0  245.79    2.05
  -1   0   0  246.39    2.42
   1   0   1  111.39    1.25
  -1   0  -1  108.66    1.44
   1   0   1  108.81    1.24
   1   0   2 1364.53   11.31
  -1   0  -2 1394.83   11.79
   1   0   2 1389.90   10.95
   1   0   2 1395.10   11.64
   1   0   3  912.94    8.29
  -1   0  -3  923.26    9.02
   1   0   3  915.37    7.73
   1   0   3  919.06    8.52
   1   0   4  754.83    7.74
  -1   0  -4  772.06    8.70
   1   0   4  780.67    6.99
   1   0   4  775.94    7.85
  -1   0  -5  859.32    7.11
  -1   0  -5  844.42    7.13
   1   0   5  879.66    7.10
   1   0   5  861.91    8.96
  -1   0  -5  833.63    7.13
   1   0   5  896.38    8.17
  -1   0  -5  927.72   10.38
  -1   0  -6  655.13    5.82
   1   0   6  674.04    5.68
  -1   0  -6  651.27    5.87
   1   0   6  662.99    7.91
  -1   0  -7  901.22    8.19
   1   0   7  963.82    7.84
   1   0   7  957.28   10.86
  -1   0  -7  898.76    7.99
  -1   0  -7  944.60    8.16
  -1   0  -8    5.52    1.19
   1   0   8    5.64    0.83
  -1   0  -8    5.46    2.11
   1   0   8    5.56    1.73
  -1   0  -8    6.32    1.10
  -1   0  -8    5.68    1.07
   1   0   8    7.00    0.84
   1   0   8    6.18    0.91
  -1   0  -8    5.99    1.18
   1   0   9   54.18    1.40
  -1   0  -9   54.32    1.82
  -1   0  -9   53.96    3.45
   1   0   9   46.03    2.69
  -1   0  -9   51.53    1.57
   1   0   9   51.29    1.47
   1   0   9   56.06    1.38
  -1   0  -9   51.97    1.60
  -1   0  -9   48.52    1.78
  -1   0 -10   24.36    2.86
   1   0  10   17.67    2.05
   1   0  10   23.91    1.30
   1   0  10   25.07    1.17
  -1   0 -10   23.64    1.42
  -1   0 -10   25.64    1.66
   1   0  10   23.18    1.16
  -1   0 -10   22.58    1.62
  -1   0 -11   22.33    1.49
   1   0  11   24.15    1.07
   1   0  11   23.09    1.25
  -1   0 -11   22.68    1.35
   1   0  11   22.38    1.10
  -1   0 -11   24.96    1.52
   1   0  12   51.51    1.35
  -1   0 -12   54.02    1.37
  -1   0 -12   51.93    1.47
  -1   0 -12   55.70    1.48
   1   0  12   53.55    1.18
   1   0  13    8.25    0.75
  -1   0 -13    8.59    0.75
  -1   0 -13    7.57    0.76
  -1   0 -13    8.31    0.77
   1   0  14    1.60    0.40
   1   0  14    1.34    0.38
  -1   1  14   12.00    0.66
   1   1 -14   11.86    0.79
  -1   1  14   12.33    0.63
   1   1 -14   10.67    0.58
  -1  -1  13  115.23    1.62
  -1   1  13  115.44    1.61
  -1   1  13  123.73    1.74
   1   1 -13  117.89    1.74
   1  -1 -13  115.02    1.54
   1   1 -13  127.26    2.01
  -1   1  13  120.84    1.76
  -1  -1  13  121.71    1.74
  -1  -1  12  163.85    2.25
   1  -1 -12  157.93    2.15
   1   1 -12  162.27    2.37
  -1   1  12  160.85    2.29
   1   1 -12  167.70    2.59
  -1  -1  12  163.65    2.30
  -1  -1  12  161.73    2.18
  -1   1  12  158.74    2.13
  -1  -1  12  154.47    2.01
  -1   1  11  301.91    3.35
  -1  -1  11  306.30    3.36
   1   1 -11  321.74    3.88
  -1  -1  11  307.91    3.51
  -1   1  11  317.50    3.54
   1   1 -11  280.17    6.45
   1  -1 -11  298.37    6.50
   1   1 -11  304.04    3.63
  -1  -1  11  299.47    3.43
   1  -1 -11  295.25    3.37
   1  -1 -11  304.36    3.44
   1  -1 -11  299.64    6.65
   1   1 -11  269.49    6.61
  -1   1  11  301.55    3.37
  -1  -1  11  292.93    3.28
  -1   1  11  289.50    3.18
  -1   1  10   59.30    1.39
  -1  -1  10   58.73    1.48
   1  -1 -10   58.87    1.54
  -1  -1  10   62.15    1.56
  -1   1  10   62.82    1.61
   1   1 -10   62.39    1.86
   1  -1 -10   55.62    1.63
   1  -1 -10   60.42    3.45
   1   1 -10   55.97    3.50
  -1  -1  10   57.28    1.34
   1  -1 -10   57.16    1.55
  -1   1  10   60.25    1.49
  -1  -1  10   56.95    1.49
   1   1 -10   59.15    1.70
  -1   1  10   56.47    1.38
   1  -1 -10   59.97    3.46
   1   1 -10   51.71    3.36
   1   1  -9    3.32    2.00
  -1  -1   9    3.15    0.85
  -1   1   9    3.05    0.86
   1  -1  -9    2.93    1.00
   1   1  -9    2.82    0.84
  -1   1   9    3.12    0.94
  -1  -1   9    2.54    0.96
   1  -1  -9    2.33    2.19
   1   1  -9    1.89    2.24
   1  -1  -9    2.78    1.09
   1   1  -9    2.62    1.24
  -1   1   9    2.45    1.33
   1   1  -9    2.69    1.15
  -1   1   9    3.52    0.86
   1  -1  -9    2.83    1.02
  -1  -1   9    2.06    0.87
  -1   1   9    3.31    0.87
  -1   1   9    3.44    0.82
  -1  -1   9    3.37    0.79
   1  -1  -8  496.44    4.66
   1   1  -8  477.46    4.53
   1  -1  -8  479.01    8.06
  -1  -1   8  472.07    6.14
  -1   1   8  467.46    6.35
  -1   1   8  492.52    4.76
  -1  -1   8  502.50    4.74
   1  -1  -8  507.83    4.86
   1   1  -8  499.71    4.89
   1   1  -8  492.35    7.61
  -1   1   8  478.64    4.67
  -1  -1   8  496.88    4.63
  -1   1   8  505.09    4.63
   1   1  -7   74.90    1.20
   1  -1  -7   73.25    1.28
  -1   1   7   76.17    2.28
  -1  -1   7   74.93    2.10
   1  -1  -7   71.78    2.96
  -1  -1   7   73.94    1.32
  -1   1   7   73.25    1.36
   1   1  -7   70.27    1.44
  -1   1   7   74.24    1.33
   1   1  -7   76.94    2.67
   1  -1  -6  299.85    2.97
  -1  -1   6  314.69    4.18
   1  -1  -6  316.74    5.20
  -1  -1   6  317.49    3.02
   1   1  -6  299.28    3.08
  -1  -1   6  314.95    2.99
  -1   1   6  310.59    3.03
  -1   1   6  289.25    4.91
  -1  -1   5  189.25    2.83
   1  -1  -5  192.09    3.44
  -1  -1   5  180.88    1.89
  -1  -1   5  183.23    1.90
  -1   1   5  181.19    1.93
  -1   1   5  180.97    3.26
  -1   1   4  734.82    7.40
   1  -1  -4  756.97    7.43
  -1  -1   4  745.03    6.84
  -1   1   3   12.66    0.75
   1  -1  -3   12.72    0.77
   1   1  -3   11.53    0.71
  -1   1   3   10.83    0.69
  -1  -1   3   11.91    0.52
   1   1  -2 3462.34   26.21
  -1   1   2 3404.29   26.70
   1   1  -2 3436.54   26.14
  -1   1   1  165.35    1.75
  -1   1   1  169.47    1.82
   1   1  -1  168.49    1.99
   1   1  -1  166.40    1.45
  -1  -1   0   72.47    1.00
  -1   1   0   71.25    0.89
  -1   1   0   69.68    0.88
   1   1   0   74.35    1.01
  -1   1  -1  239.54    2.43
  -1   1  -1  216.75    2.19
  -1  -1  -1  227.92    2.61
   1   1   1  227.39    1.89
   1  -1   1  234.26    2.40
   1   1   1  244.92    2.60
   1   1   2  906.08    8.25
  -1   1  -2  945.87    8.21
   1  -1   2  948.96    7.81
   1   1   2  912.44    7.22
   1   1   2  974.84    8.32
   1   1   3   45.88    1.32
   1  -1   3   46.53    1.10
  -1   1  -3   43.74    1.43
   1   1   3   46.62    1.39
   1  -1   3   44.06    1.29
   1   1   4    9.31    0.96
   1  -1   4    8.95    0.69
  -1   1  -4    9.85    1.22
   1   1   4    9.17    1.04
  -1   1  -5  790.86    6.54
  -1  -1  -5  802.97    6.68
   1  -1   5  799.85    7.71
  -1  -1  -5  774.94    6.62
  -1   1  -5  796.17    6.59
   1   1   5  812.74    6.60
   1  -1   5  778.95    6.51
  -1  -1  -5  748.33    6.60
  -1   1  -5  781.34    6.56
   1   1   5  785.44    8.61
  -1  -1  -6   35.43    1.08
  -1   1  -6   37.29    1.00
  -1  -1  -6   41.40    2.46
   1  -1   6   34.58    1.41
  -1   1  -6   39.28    2.53
   1  -1   6   38.34    1.88
  -1  -1  -6   33.29    1.04
   1  -1   6   35.23    0.85
   1   1   6   35.97    0.92
  -1   1  -6   36.08    1.08
  -1  -1  -6   33.98    1.03
  -1   1  -6   36.00    0.96
   1   1   6   35.90    1.86
  -1   1  -7  194.73    2.47
  -1  -1  -7  188.19    2.58
  -1  -1  -7  185.27    2.51
   1  -1   7  191.91    2.19
   1   1   7  194.59    2.28
  -1   1  -7  191.13    2.60
  -1   1  -7  204.82    5.15
   1   1   7  191.34    4.24
   1  -1   7  184.53    4.18
   1   1   7  185.57    4.25
  -1   1  -7  194.06    2.54
  -1  -1  -7  185.23    2.43
  -1   1  -8  214.06    2.86
  -1  -1  -8  202.70    2.91
  -1   1  -8  192.16    2.98
   1  -1   8  214.23    2.51
  -1  -1  -8  212.98    2.91
   1   1   8  212.47    2.52
  -1  -1  -8  231.82    5.54
  -1   1  -8  233.66    5.72
   1  -1   8  201.55    4.60
   1   1   8  205.82    4.70
  -1   1  -8  206.48    2.76
  -1  -1  -8  208.04    2.65
  -1   1  -8  206.69    2.75
   1   1   8  206.94    2.53
   1  -1   8  211.16    2.53
   1   1   8  208.57    2.60
  -1  -1  -8  202.75    2.63
  -1  -1  -9  387.77    4.29
   1   1   9  375.56    3.85
   1  -1   9  372.11    3.79
  -1   1  -9  367.09    4.39
  -1  -1  -9  394.47    7.58
  -1   1  -9  397.36    7.70
   1  -1   9  336.77    6.41
   1   1   9  328.90    6.25
   1  -1   9  363.47    3.98
   1   1   9  366.92    3.92
  -1  -1  -9  350.08    3.97
  -1   1  -9  363.73    4.09
   1   1   9  380.20    3.86
   1  -1   9  370.02    3.88
  -1   1  -9  359.50    4.11
  -1  -1  -9  376.33    4.36
  -1   1  -9  355.57    4.28
   1   1  10   13.70    1.04
  -1  -1 -10   14.10    1.35
   1  -1  10   14.59    1.04
  -1   1 -10   14.76    1.67
  -1   1 -10   13.58    2.63
  -1  -1 -10   15.82    2.61
   1  -1  10   12.49    1.86
   1   1  10   12.03    1.97
   1  -1  10   14.34    1.23
   1   1  10   14.20    1.13
   1   1  10   13.71    1.08
  -1  -1 -10   13.56    1.25
   1  -1  10   15.24    1.11
  -1   1 -10   14.22    1.34
  -1  -1 -10   15.09    1.51
  -1   1 -10   12.30    1.42
   1   1  11   36.84    1.33
   1  -1  11   36.16    1.32
  -1   1 -11   34.97    1.59
  -1  -1 -11   38.36    1.65
   1  -1  11   38.66    1.29
  -1  -1 -11   38.69    1.39
  -1   1 -11   36.27    1.46
  -1  -1 -11   37.47    1.51
   1  -1  11   36.88    1.17
  -1   1 -11   38.22    1.72
   1   1  11   37.24    1.19
   1  -1  12  139.88    2.00
   1   1  12  138.81    1.97
  -1  -1 -12  141.30    2.17
  -1   1 -12  135.09    2.16
  -1   1 -12  143.50    2.10
  -1  -1 -12  141.48    1.99
   1   1  12  138.94    1.89
   1  -1  12  138.24    1.80
  -1   1 -12  144.34    2.23
  -1  -1 -12  142.39    2.08
   1  -1  13    5.62    0.73
   1   1  13    5.22    0.72
  -1  -1 -13    6.27    0.75
  -1  -1 -13    4.79    0.69
  -1   1 -13    6.61    0.78
   1   1  13    5.46    0.55
  -1  -1 -13    5.55    0.69
  -1   1 -13    5.65    0.76
   1  -1  14   32.30    0.62
   1   1  14   31.80    0.61
   1   1  14   30.90    0.57
  -1  -2  14   24.84    0.74
  -1   2  14   26.20    0.71
  -1   2  14   26.76    0.73
   1   2 -14   26.55    0.90
   1  -2 -14   24.86    0.81
   1   2 -14   24.95    0.72
   1   2 -13   59.98    1.35
  -1  -2  13   60.54    1.25
  -1  -2  13   57.04    1.17
  -1   2  13   57.64    1.15
  -1   2  13   61.41    1.24
  -1  -2  13   59.14    1.27
   1   2 -13   64.56    1.55
  -1   2  13   60.97    1.27
   1  -2 -13   62.49    1.39
  -1  -2  13   59.78    1.23
  -1  -2  12   30.08    1.18
   1   2 -12   31.77    1.53
  -1   2  12   31.12    1.18
  -1  -2  12   28.08    1.03
   1  -2 -12   29.25    1.02
  -1  -2  12   29.84    1.16
   1   2 -12   28.67    1.36
  -1  -2  12   30.22    1.11
  -1   2  12   30.45    1.14
  -1   2  12   31.18    1.18
  -1  -2  12   30.11    1.24
   1  -2 -12   31.30    1.18
   1  -2 -11    8.14    2.34
   1   2 -11    6.55    2.43
   1  -2 -11    6.68    1.11
  -1   2  11    7.06    1.12
  -1  -2  11    6.62    1.08
   1  -2 -11    6.14    2.32
   1   2 -11    7.47    1.49
   1   2 -11    6.63    2.29
  -1   2  11    7.72    0.99
  -1  -2  11    7.70    1.05
   1  -2 -11    6.73    1.00
  -1  -2  11    7.10    1.07
  -1   2  11    6.90    0.84
   1   2 -11    7.20    1.37
  -1   2  10   34.04    1.18
  -1  -2  10   32.53    1.20
   1  -2 -10   34.63    1.38
  -1   2  10   33.82    1.35
  -1  -2  10   30.69    1.29
   1   2 -10   30.88    1.64
   1   2 -10   30.06    3.01
   1  -2 -10   33.93    2.98
  -1   2  10   29.41    1.94
  -1  -2  10   32.74    1.28
   1   2 -10   29.99    1.61
   1  -2 -10   32.24    1.23
  -1   2  10   34.74    1.26
  -1   2  10   31.95    1.09
   1   2 -10   32.82    2.91
   1   2  -9 1264.94   15.23
  -1   2   9 1312.99   11.09
   1  -2  -9 1430.37   11.29
  -1  -2   9 1353.72   11.26
   1   2  -9 1353.75   11.56
  -1   2   9 1375.30   11.27
   1   2  -9 1267.93   15.85
   1  -2  -9 1359.50   15.67
  -1   2   9 1307.80   13.69
  -1  -2   9 1336.04   11.03
  -1   2   9 1336.78   11.08
   1  -2  -9 1313.93   11.11
  -1  -2   9 1334.48   11.15
  -1   2   9 1382.00   11.13
   1   2  -9 1303.24   11.50
  -1   2   9 1365.10   11.22
  -1  -2   8  481.18    4.55
  -1   2   8  498.71    4.57
   1   2  -8  476.59    7.31
  -1  -2   8  486.41    4.63
   1   2  -8  466.54    4.85
   1  -2  -8  491.08    7.91
   1   2  -8  462.51    7.98
  -1   2   8  487.24    6.59
   1  -2  -8  493.58    4.64
  -1   2   8  487.57    4.52
  -1   2   8  495.84    4.64
  -1   2   8  480.95    4.56
  -1  -2   7 1220.04    9.84
   1   2  -7 1196.00    9.99
  -1   2   7 1257.37   12.16
  -1  -2   7 1127.50   11.23
   1  -2  -7 1168.23   13.44
   1   2  -7 1181.97   13.33
   1  -2  -7 1204.77    9.85
  -1   2   7 1210.02    9.87
   1   2  -7 1228.15   12.63
  -1   2   7 1162.42   12.89
   1   2  -6  106.05    1.59
  -1  -2   6  112.89    1.49
  -1  -2   6  110.76    2.26
  -1   2   6  125.99    2.78
   1  -2  -6  113.05    3.15
   1   2  -6  116.46    3.08
   1  -2  -6  115.07    1.51
  -1   2   6  116.02    1.54
   1   2  -6  117.69    2.70
  -1   2   6  118.52    3.02
  -1   2   5 1936.95   16.21
  -1  -2   5 1788.76   15.15
  -1  -2   5 2034.99   16.83
   1   2  -5 1721.82   16.00
   1  -2  -5 1842.01   16.55
  -1   2   5 1740.48   14.03
  -1  -2   5 1804.77   13.94
  -1   2   5 1745.14   14.06
   1   2  -5 1879.98   15.66
  -1   2   5 1869.21   16.44
  -1  -2   4   29.18    1.38
   1  -2  -4   24.95    1.26
  -1   2   4   25.77    1.26
   1   2  -4   26.19    1.00
  -1   2   4   23.68    1.27
  -1  -2   4   25.39    0.87
   1  -2  -3   59.25    1.43
   1   2  -3   61.21    1.06
  -1   2   3   58.78    1.45
  -1   2   3   60.72    1.53
  -1  -2   3   63.79    1.43
   1   2  -3   61.70    1.21
  -1  -2   2  241.40    2.73
  -1  -2   2  245.46    3.10
   1  -2  -2  236.53    2.68
   1   2  -2  239.69    2.45
  -1   2   2  230.44    2.94
   1   2  -2  228.42    2.47
   1   2  -1 1260.02   10.66
  -1  -2   1 1258.75   10.50
   1   2   0  169.85    2.43
  -1  -2   0  169.83    2.05
  -1   2   0  174.12    1.94
  -1   2  -1  865.25    7.14
   1  -2   1  852.50    7.20
   1  -2   2 3742.78   29.31
  -1  -2  -2 3800.65   29.90
  -1   2  -2 3833.01   29.46
   1   2   2 3814.95   29.80
  -1   2  -3 3324.97   27.12
  -1  -2  -3 3438.08   27.85
   1  -2   3 3422.95   26.61
  -1   2  -3 3321.57   26.97
   1   2   3 3355.10   27.32
   1   2   3 3358.26   27.29
   1  -2   4  726.51    7.01
  -1  -2  -4  698.58    8.29
  -1   2  -4  717.52    8.11
  -1   2  -4  727.90    7.59
   1   2   4  716.91    7.72
   1   2   4  720.97    7.80
   1   2   5    7.79    0.59
  -1  -2  -5    7.42    0.59
  -1   2  -5    7.84    0.61
   1  -2   5    7.10    1.07
   1   2   5   10.89    1.35
   1  -2   5    8.06    0.93
  -1   2  -5    6.63    1.49
  -1   2  -5    8.56    0.59
  -1  -2  -5    7.18    0.66
   1   2   5    7.64    1.12
  -1   2  -5    8.47    1.18
  -1  -2  -6  243.30    2.82
   1   2   6  266.96    2.70
   1  -2   6  243.92    2.56
  -1   2  -6  263.47    2.85
   1  -2   6  255.58    3.91
  -1   2  -6  276.32    5.45
   1  -2   6  256.77    4.34
  -1  -2  -6  249.69    2.91
  -1   2  -6  263.43    2.74
  -1  -2  -6  257.62    2.80
   1   2   6  265.71    4.63
   1   2   7  157.99    2.06
  -1   2  -7  160.06    2.20
  -1  -2  -7  154.88    2.36
  -1   2  -7  155.41    2.35
  -1  -2  -7  152.33    2.25
   1   2   7  158.98    2.02
   1  -2   7  150.82    1.92
  -1   2  -7  164.75    4.68
   1  -2   7  160.28    3.34
   1  -2   7  153.04    3.72
   1   2   7  162.00    3.93
  -1   2  -7  156.85    2.22
  -1  -2  -7  159.04    2.17
   1   2   8   52.71    1.33
  -1  -2  -8   52.64    1.63
  -1   2  -8   53.07    1.58
   1   2   8   52.81    1.28
   1  -2   8   51.33    1.18
  -1  -2  -8   54.90    1.52
  -1   2  -8   51.01    1.71
  -1   2  -8   56.39    3.39
   1   2   8   47.75    2.57
   1  -2   8   50.28    2.65
   1   2   8   55.40    2.83
  -1  -2  -8   52.02    1.34
   1   2   8   53.98    1.24
  -1   2  -8   54.86    1.58
   1  -2   8   52.42    1.28
  -1   2  -8   52.15    1.48
  -1  -2  -8   54.28    1.43
   1   2   9    9.19    1.05
  -1  -2  -9   13.92    1.45
  -1   2  -9    8.88    1.24
   1  -2   9   10.32    0.90
  -1  -2  -9    9.28    1.26
  -1   2  -9    8.41    1.58
   1   2   9    9.36    1.02
  -1   2  -9    9.69    2.53
  -1  -2  -9   10.11    2.55
   1   2   9    8.07    1.88
   1   2   9    9.45    1.41
   1  -2   9    8.34    1.90
  -1   2  -9    8.03    1.22
   1  -2   9   11.22    0.98
  -1   2  -9    8.55    1.31
  -1  -2  -9    9.23    1.08
   1   2   9    9.40    0.94
  -1  -2  -9   10.03    1.01
  -1  -2 -10   28.09    1.43
   1   2  10   28.45    1.24
   1  -2  10   27.74    1.08
  -1   2 -10   29.72    1.88
  -1  -2 -10   29.72    2.82
  -1   2 -10   30.70    2.84
   1   2  10   26.31    2.34
   1  -2  10   21.30    2.24
   1   2  10   28.20    1.25
   1  -2  10   28.48    1.30
  -1   2 -10   28.11    1.53
   1  -2  10   30.70    1.22
  -1  -2 -10   28.33    1.31
  -1   2 -10   25.45    1.56
  -1  -2 -10   27.55    1.61
  -1   2 -10   27.51    1.47
   1   2  11   43.21    1.40
   1  -2  11   46.40    1.46
  -1  -2 -11   44.07    1.45
   1  -2  11   42.79    1.17
  -1   2 -11   44.89    1.86
   1   2  11   44.56    1.31
  -1   2 -11   41.48    1.61
  -1  -2 -11   46.44    1.64
  -1   2 -11   41.55    1.55
   1  -2  11   43.42    1.36
  -1  -2 -11   43.65    1.40
   1  -2  12  131.54    1.83
   1   2  12  129.31    1.88
   1  -2  12  130.57    1.92
  -1   2 -12  133.41    2.20
   1   2  12  129.58    1.80
  -1  -2 -12  125.96    1.88
  -1   2 -12  127.85    2.01
  -1  -2 -12  126.05    1.83
  -1  -2 -12  120.51    1.73
  -1  -2 -12  133.61    2.09
  -1   2 -12  125.68    2.06
  -1  -2 -13   10.01    0.78
   1  -2  13   11.07    0.73
   1   2  13   11.28    0.71
   1   2  13   10.85    0.63
  -1   2 -13   10.00    0.83
  -1   2 -13   11.36    0.83
  -1  -2 -13    9.65    0.64
   1  -2  14   17.31    0.47
   1   2  14   18.21    0.44
   1   2  14   21.11    0.51
   1  -2  14   20.13    0.51
  -1   2 -14   20.32    0.49
  -1  -3  14   35.70    0.78
   1   3 -14   35.69    0.84
   1   3 -13   46.47    1.27
  -1  -3  13   46.96    1.13
  -1   3  13   49.57    1.09
  -1  -3  13   45.66    1.13
  -1  -3  13   44.01    1.03
  -1   3  13   46.98    1.04
   1   3 -13   50.44    1.46
  -1  -3  13   45.97    1.06
  -1   3  13   47.41    1.13
   1  -3 -13   48.38    1.21
   1   3 -12  283.65    3.51
   1  -3 -12  277.24    3.20
  -1  -3  12  270.70    3.06
  -1   3  12  272.34    3.06
   1   3 -12  267.86    3.26
  -1  -3  12  273.91    3.08
   1  -3 -12  273.07    3.03
  -1  -3  12  273.10    3.07
  -1   3  12  275.26    2.97
  -1   3  12  270.86    2.96
  -1  -3  12  269.08    3.00
   1  -3 -11   43.24    1.40
  -1  -3  11   39.17    1.36
   1  -3 -11   44.96    1.53
   1   3 -11   43.88    1.76
   1  -3 -11   41.78    3.04
   1   3 -11   37.01    2.95
  -1   3  11   39.90    1.31
  -1  -3  11   39.74    1.32
  -1  -3  11   41.22    1.30
   1   3 -11   41.80    1.73
  -1   3  11   39.56    1.09
   1   3 -11   36.38    3.09
   1  -3 -11   48.46    3.17
   1   3 -10   82.72    3.80
   1   3 -10   90.55    1.77
  -1   3  10   92.15    1.71
  -1  -3  10   91.33    1.76
   1  -3 -10   96.29    1.87
  -1  -3  10   87.37    1.79
   1  -3 -10   91.81    1.92
   1   3 -10   89.77    2.12
   1  -3 -10   88.34    3.79
   1   3 -10   82.01    3.95
  -1   3  10   80.90    2.86
  -1  -3  10   89.00    1.77
   1   3 -10   84.49    2.10
  -1   3  10   88.40    1.54
  -1   3  10   91.34    1.78
   1   3  -9  651.58    9.77
  -1   3   9  689.32    6.13
   1  -3  -9  707.97    6.28
  -1  -3   9  676.85    6.25
   1   3  -9  685.84    6.56
   1  -3  -9  692.59    6.31
   1  -3  -9  688.79    9.98
   1   3  -9  651.32   10.22
  -1   3   9  664.14    8.56
  -1  -3   9  681.93    6.10
  -1  -3   9  680.37    6.23
  -1   3   9  664.59    6.10
  -1   3   9  696.87    6.16
  -1   3   9  703.33    6.31
   1   3  -9  666.67    6.65
  -1   3   8  148.35    4.14
   1   3  -8  144.99    3.99
  -1   3   8  145.70    1.95
   1  -3  -8  152.59    2.04
  -1   3   8  142.24    2.10
  -1  -3   8  139.29    1.97
   1   3  -8  139.62    2.26
   1  -3  -8  147.27    4.18
   1   3  -8  140.34    4.45
  -1   3   8  148.59    3.50
  -1   3   8  151.19    2.05
  -1  -3   8  144.50    1.97
  -1   3   8  146.40    1.96
  -1   3   8  146.80    1.96
  -1  -3   8  142.93    1.88
  -1  -3   7   18.63    1.17
  -1   3   7   23.49    1.72
   1  -3  -7   20.56    2.09
   1   3  -7   20.60    1.98
  -1   3   7   21.86    0.95
   1   3  -7   22.11    0.98
  -1  -3   7   21.02    0.81
  -1   3   7   22.25    0.89
  -1   3   7   23.27    1.87
   1   3  -7   20.32    1.71
   1  -3  -6   13.06    0.70
  -1   3   6   14.60    1.50
  -1  -3   6   11.74    0.91
  -1  -3   6   16.79    1.77
   1  -3  -6   12.52    1.65
   1   3  -6   12.51    1.61
  -1  -3   6   12.63    0.61
  -1   3   6   13.39    0.75
   1   3  -6   12.63    0.69
  -1   3   6   16.17    0.75
  -1   3   6   13.05    1.51
   1   3  -6   12.19    1.26
  -1   3   5  444.91    5.72
  -1  -3   5  393.82    4.33
  -1  -3   5  442.84    5.78
   1  -3  -5  414.03    5.70
   1   3  -5  441.02    5.49
   1   3  -5  391.53    3.54
  -1   3   5  375.89    3.68
  -1  -3   5  400.81    3.49
  -1   3   5  404.80    3.65
  -1   3   5  416.04    5.59
   1   3  -5  419.95    5.03
  -1   3   4  254.95    2.62
  -1  -3   4  269.49    2.90
  -1   3   4  271.00    4.06
   1   3  -4  285.60    3.74
   1  -3  -4  277.21    4.00
  -1   3   4  275.06    4.08
   1   3  -4  291.32    3.56
  -1   3   3  460.77    4.25
   1   3  -3  499.52    4.66
  -1  -3   3  448.54    3.97
   1  -3  -3  479.64    5.15
   1   3  -3  489.35    4.75
  -1   3   3  478.91    5.47
  -1  -3   3  495.84    5.11
  -1  -3   2 1195.62   10.38
   1   3  -2 1231.39    9.99
  -1   3   2 1196.79   10.74
  -1   3   2 1165.20    9.79
   1   3  -2 1197.44   10.04
  -1  -3   2 1219.53   10.59
   1  -3  -2 1184.16   10.04
  -1  -3   2 1174.08   10.25
  -1  -3   1 5985.35   45.47
  -1  -3   1 6000.27   45.35
  -1  -3   1 5940.18   45.47
   1  -3  -1 5832.65   44.74
   1   3  -1 5909.01   45.51
  -1  -3   0 2615.14   21.18
   1  -3   0 2644.01   20.48
   1   3   0 2656.33   21.67
   1   3   0 2646.51   21.03
  -1  -3  -1 9645.17   74.12
  -1   3  -1 9875.38   73.70
  -1  -3  -1 9571.68   72.87
   1   3   1 9999.00   74.61
   1  -3   1 9837.99   73.86
   1   3   1 9973.38   74.24
  -1   3  -2  602.73    5.77
  -1  -3  -2  592.65    6.11
   1   3   2  597.72    6.20
   1   3   3  262.97    3.83
  -1   3  -3  257.67    3.48
  -1  -3  -3  258.92    3.92
  -1   3  -3  245.28    3.26
   1  -3   3  247.88    3.35
   1   3   3  255.63    3.77
   1   3   4  148.45    2.96
  -1   3  -4  138.73    2.74
  -1   3  -4  137.31    2.90
   1  -3   4  145.43    2.55
  -1  -3  -4  151.41    3.37
  -1   3  -4  141.20    1.55
  -1  -3  -4  127.54    1.68
   1   3   4  134.25    2.95
   1   3   5   30.09    1.70
   1  -3   5   28.48    1.49
  -1   3  -5   27.04    1.83
  -1  -3  -5   32.81    2.20
   1  -3   5   28.02    1.33
  -1  -3  -5   25.09    0.77
  -1  -3  -5   27.75    0.81
   1   3   5   28.68    0.84
  -1   3  -5   28.80    0.79
  -1  -3  -5   25.72    0.91
   1   3   5   27.79    1.65
  -1   3  -6  175.56    2.08
  -1  -3  -6  170.08    2.18
   1   3   6  176.35    2.09
   1  -3   6  163.46    1.86
  -1   3  -6  178.42    4.47
   1  -3   6  166.42    3.27
   1  -3   6  169.74    3.47
   1   3   6  172.80    3.78
   1   3   6  176.21    3.92
  -1  -3  -6  173.30    2.18
  -1   3  -7   19.30    1.13
   1  -3   7   19.22    0.89
  -1   3  -7   20.74    1.33
   1   3   7   20.12    1.94
   1   3   7   19.99    0.95
  -1   3  -7   19.30    1.03
   1  -3   7   19.48    0.78
  -1  -3  -7   20.52    1.08
   1   3   7   19.95    0.91
  -1  -3  -7   24.63    2.44
  -1   3  -7   20.84    2.45
   1  -3   7   19.20    1.56
   1  -3   7   19.90    1.78
   1   3   7   19.34    1.57
   1   3   7   19.47    0.85
  -1  -3  -7   22.82    1.02
   1   3   8  257.66    2.95
  -1  -3  -8  259.02    3.32
  -1   3  -8  250.43    3.08
   1  -3   8  240.45    2.70
  -1  -3  -8  255.97    3.09
   1   3   8  247.27    2.87
  -1   3  -8  262.32    6.13
   1  -3   8  252.13    4.76
  -1  -3  -8  256.17    5.87
   1   3   8  221.53    4.23
   1  -3   8  233.26    4.98
   1   3   8  255.55    5.38
  -1  -3  -8  244.86    2.90
   1  -3   8  253.99    2.88
  -1   3  -8  249.49    3.17
  -1  -3  -8  264.45    2.99
   1   3   9  528.28    5.13
  -1  -3  -9  552.02    5.55
  -1   3  -9  509.21    5.37
   1  -3   9  513.39    4.90
   1   3   9  521.42    5.05
  -1  -3  -9  551.33    5.27
  -1   3  -9  564.17    9.41
   1  -3   9  486.96    7.86
   1   3   9  505.01    7.99
   1   3   9  539.61    8.43
   1  -3   9  542.04    5.16
  -1  -3  -9  522.26    5.05
  -1   3  -9  518.16    5.41
  -1  -3  -9  548.71    5.16
   1   3  10  323.26    3.47
   1  -3  10  297.36    3.26
  -1  -3 -10  328.70    3.61
  -1   3 -10  297.35    6.57
   1   3  10  289.96    5.83
   1  -3  10  256.48    5.61
  -1  -3 -10  314.09    3.44
  -1   3 -10  303.26    3.75
   1  -3  10  325.01    3.54
   1   3  10  312.48    3.52
   1  -3  10  315.87    3.67
  -1   3 -10  307.29    3.75
  -1   3 -10  297.53    3.80
  -1  -3 -10  326.82    3.84
   1   3  11    0.34    0.91
  -1  -3 -11    0.52    1.00
   1  -3  11    0.62    0.98
   1  -3  11    0.47    1.09
   1   3  11    0.33    1.00
  -1   3 -11    0.35    1.15
  -1  -3 -11    0.79    0.96
  -1   3 -11    0.66    1.20
  -1  -3 -11    0.22    1.19
   1  -3  12  794.33    6.57
  -1  -3 -12  713.11    6.42
   1  -3  12  750.95    6.67
   1   3  12  757.35    6.55
  -1  -3 -12  780.30    6.78
  -1   3 -12  768.00    6.97
   1   3  12  759.04    6.50
  -1  -3 -12  755.22    6.39
  -1   3 -12  740.62    6.69
  -1   3 -13    1.05    0.76
  -1  -3 -13    1.34    0.66
  -1  -3 -13    0.63    0.44
  -1   3 -13    1.13    0.72
   1   3  13    1.20    0.55
   1  -3  13    1.16    0.65
   1   3  13    1.35    0.63
   1  -3  14    3.98    0.34
   1   3  14    4.22    0.33
  -1   3 -14    3.54    0.36
  -1  -4  14   10.50    0.48
  -1   4  14   10.83    0.46
   1   4 -14   10.45    0.61
   1   4 -13   40.42    1.22
  -1  -4  13   41.52    1.05
   1  -4 -13   40.88    0.99
  -1  -4  13   39.52    0.96
  -1   4  13   39.18    0.94
  -1  -4  13   40.13    1.01
  -1   4  13   42.44    0.95
   1   4 -13   43.59    1.31
   1  -4 -13   41.67    1.08
   1   4 -12    5.56    1.20
   1  -4 -12    6.95    0.94
   1   4 -12    5.61    1.32
   1  -4 -12    5.39    1.01
  -1  -4  12    5.92    0.98
  -1  -4  12    6.00    0.82
  -1   4  12    5.71    0.86
  -1  -4  12    5.88    0.90
  -1  -4  12    6.12    0.98
  -1   4  12    6.23    0.90
  -1  -4  12    5.44    0.85
  -1  -4  11   93.40    1.74
  -1   4  11   95.23    1.73
   1  -4 -11  100.89    1.84
   1   4 -11   91.80    2.19
  -1  -4  11   96.03    1.82
  -1   4  11   90.13    1.47
   1  -4 -11  102.03    1.90
  -1  -4  11   92.99    1.75
   1   4 -11   93.72    2.20
   1   4 -10    7.83    2.33
  -1   4  10    8.39    0.97
   1   4 -10    8.22    1.15
   1  -4 -10    8.19    1.17
  -1   4  10    7.21    1.04
   1  -4 -10    8.00    1.11
  -1  -4  10    7.30    1.04
   1  -4 -10    9.40    2.32
   1   4 -10    8.09    1.47
   1   4 -10    8.56    2.51
  -1  -4  10    8.27    1.04
  -1   4  10    7.65    0.86
  -1   4  10    7.33    1.01
   1   4 -10    6.68    1.40
  -1   4   9  159.84    4.50
   1   4  -9  138.62    4.35
  -1  -4   9  148.16    2.04
  -1  -4   9  148.97    2.17
  -1   4   9  149.84    2.12
   1  -4  -9  149.83    2.23
  -1  -4   9  145.42    2.12
  -1   4   9  160.11    2.24
   1   4  -9  149.05    2.45
   1  -4  -9  152.27    2.18
   1  -4  -9  147.80    4.46
   1   4  -9  138.51    4.81
  -1   4   9  143.23    3.75
  -1   4   9  144.00    2.02
  -1   4   9  155.20    2.22
   1   4  -9  139.23    2.54
  -1   4   8  116.41    3.64
   1   4  -8   99.27    3.39
   1   4  -8  106.83    1.64
  -1   4   8  106.69    1.65
   1  -4  -8  107.60    1.76
  -1  -4   8  105.69    1.65
   1   4  -8  109.97    1.90
  -1   4   8  114.73    1.86
   1  -4  -8  106.79    3.65
   1   4  -8  101.37    3.97
  -1   4   8  105.97    3.20
  -1   4   8  110.21    1.78
  -1  -4   8  103.42    1.70
  -1   4   8  108.00    1.62
  -1  -4   8  102.20    1.61
   1  -4  -7   26.65    0.98
  -1   4   7   25.16    1.92
  -1  -4   7   30.43    2.17
   1  -4  -7   29.25    2.18
   1   4  -7   26.38    2.20
  -1   4   7   25.53    1.03
   1   4  -7   29.05    1.03
  -1  -4   7   25.28    0.88
  -1   4   7   27.44    2.06
   1   4  -7   26.18    1.85
  -1   4   7   26.04    0.95
   1  -4  -6  621.62    5.34
  -1   4   6  647.58    7.89
  -1  -4   6  568.79    6.19
   1   4  -6  609.20    7.71
  -1  -4   6  658.00    8.12
   1  -4  -6  613.55    7.87
  -1   4   6  604.42    5.43
   1   4  -6  602.65    5.28
  -1  -4   6  594.29    5.20
  -1   4   6  652.29    8.05
   1   4  -6  611.41    7.30
  -1   4   6  619.40    5.37
  -1   4   5  358.49    3.43
   1   4  -5  366.94    3.28
  -1  -4   5  373.08    3.25
  -1   4   5  335.69    3.65
  -1  -4   5  353.09    3.91
  -1   4   5  402.99    5.55
   1  -4  -5  379.03    5.38
  -1  -4   5  353.30    5.24
   1   4  -5  394.33    5.20
   1   4  -5  381.57    4.82
  -1   4   5  400.07    5.50
  -1   4   4  162.22    3.23
  -1   4   4  149.68    2.17
   1   4  -4  171.92    2.56
  -1  -4   4  151.56    1.91
   1  -4  -4  154.57    2.96
   1   4  -4  163.24    2.76
  -1   4   4  170.58    3.17
  -1  -4   4  172.06    2.83
   1   4  -4  168.21    2.66
   1   4  -3   57.90    1.39
  -1   4   3   55.13    1.27
  -1  -4   3   56.88    1.65
   1   4  -3   58.53    1.41
  -1  -4   3   56.31    1.53
  -1   4   3   56.62    1.76
   1   4  -2  428.06    4.64
  -1   4   2  435.83    4.55
   1  -4  -2  411.09    4.49
  -1  -4   2  444.18    5.00
  -1  -4   2  464.77    4.84
   1   4  -2  462.93    4.63
   1   4  -1   21.60    1.01
  -1   4   1   23.92    0.93
   1  -4  -1   22.95    0.61
  -1  -4   1   23.74    0.92
  -1  -4   1   24.33    0.94
   1  -4   0   48.49    1.35
   1   4   0   52.81    1.52
   1   4   0   49.87    1.14
  -1  -4   0   57.16    1.20
  -1  -4   0   59.26    1.41
   1  -4   0   51.50    0.98
   1  -4   1 1894.31   15.13
  -1   4  -1 1915.86   15.65
  -1  -4  -1 1909.15   15.95
  -1  -4  -1 1872.38   14.89
   1  -4   1 1848.08   15.76
   1   4   1 1939.42   16.09
   1   4   1 1896.15   16.49
  -1   4  -2  805.11    7.53
  -1  -4  -2  816.89    7.99
   1  -4   2  809.25    7.58
   1   4   2  834.80    8.10
  -1   4  -3   49.54    1.56
  -1   4  -3   49.28    1.23
   1  -4   3   54.22    1.54
  -1  -4  -3   54.40    1.87
   1   4   3   52.82    1.69
   1   4   3   55.08    1.78
   1   4   4  281.83    4.20
   1   4   4  283.95    4.41
  -1  -4  -4  309.06    4.88
  -1   4  -4  283.22    4.09
   1  -4   4  312.68    4.28
  -1   4  -4  300.68    2.81
  -1   4  -4  287.58    4.26
   1   4   4  298.39    4.62
  -1   4  -4  304.00    2.76
  -1  -4  -4  296.27    2.89
  -1  -4  -4  272.35    2.90
   1  -4   5  748.06    8.19
   1   4   5  737.66    8.56
   1   4   5  710.66    8.06
  -1  -4  -5  823.49    9.59
  -1   4  -5  734.14    8.74
   1  -4   5  754.51    8.15
  -1  -4  -5  705.08    6.29
  -1   4  -5  777.74    6.38
   1   4   5  783.03    8.81
  -1  -4  -5  755.35    6.38
  -1  -4  -5  742.22    6.52
  -1   4  -5  754.66    6.27
  -1  -4  -6  389.71    4.05
  -1   4  -6  396.72    3.77
  -1   4  -6  396.92    3.94
  -1  -4  -6  396.32    3.83
  -1  -4  -6  400.54    3.80
   1   4   6  381.20    3.84
   1  -4   6  386.01    5.55
  -1   4  -6  366.75    6.33
  -1  -4  -6  436.74    6.94
   1   4   6  369.70    5.35
   1  -4   6  385.09    5.67
   1   4   6  384.21    6.01
  -1  -4  -6  401.85    3.86
   1   4   6  396.54    3.60
   1   4   6  414.70    6.27
   1   4   7  331.17    3.42
  -1   4  -7  331.90    3.47
  -1   4  -7  332.53    3.74
  -1  -4  -7  334.25    3.48
   1   4   7  323.56    3.41
  -1  -4  -7  348.51    6.58
   1  -4   7  317.29    5.20
  -1   4  -7  312.59    6.28
   1  -4   7  304.56    5.40
   1   4   7  307.89    5.01
   1   4   7  310.17    5.67
   1   4   7  340.34    5.91
  -1   4  -7  348.73    3.99
  -1  -4  -7  313.84    3.30
   1  -4   7  330.43    3.36
  -1  -4  -7  337.93    3.51
  -1   4  -7  323.62    3.61
   1   4   8   22.59    1.11
  -1   4  -8   23.07    1.18
  -1   4  -8   25.13    1.56
  -1  -4  -8   26.30    1.18
   1   4   8   24.59    1.09
  -1  -4  -8   27.31    2.75
  -1   4  -8   26.04    2.76
   1  -4   8   25.17    1.95
   1   4   8   20.66    1.70
   1  -4   8   23.90    2.10
   1   4   8   25.69    2.35
   1  -4   8   24.27    1.10
  -1  -4  -8   23.87    1.06
  -1   4  -8   26.55    1.55
  -1  -4  -8   24.84    1.18
  -1   4  -8   23.29    1.42
   1   4   9   23.33    1.17
  -1  -4  -9   25.33    1.51
  -1   4  -9   22.60    1.35
   1   4   9   23.62    1.17
  -1  -4  -9   23.85    1.16
  -1   4  -9   23.66    2.81
  -1  -4  -9   24.67    2.82
   1  -4   9   21.78    2.22
   1   4   9   23.79    2.36
   1   4   9   24.74    2.46
   1  -4   9   24.46    1.21
  -1  -4  -9   23.35    1.14
  -1  -4  -9   25.12    1.20
  -1   4  -9   23.59    1.55
   1   4  10   20.38    1.16
  -1  -4 -10   19.18    1.14
  -1  -4 -10   19.51    2.59
   1   4  10   15.19    2.14
   1  -4  10   15.16    1.99
   1  -4  10   20.33    1.22
  -1  -4 -10   19.22    1.11
  -1   4 -10   17.63    1.45
  -1   4 -10   16.55    1.40
  -1  -4 -10   19.73    1.46
   1   4  10   18.90    1.22
  -1  -4 -11  159.90    2.09
   1  -4  11  171.42    2.34
   1   4  11  170.11    2.26
  -1  -4 -11  158.38    2.15
  -1   4 -11  160.63    2.53
  -1  -4 -11  160.88    2.21
  -1  -4 -11  167.93    2.51
   1   4  11  167.60    2.26
   1  -4  11  168.40    2.44
  -1  -4 -12   22.46    0.79
  -1   4 -12   20.96    1.14
   1  -4  12   22.19    0.95
   1   4  12   22.53    0.95
  -1  -4 -12   20.86    0.91
  -1  -4 -12   22.63    1.15
   1  -4  12   22.83    1.07
   1   4  12   22.23    0.99
  -1   4 -13   84.98    1.33
   1   4  13   87.33    1.19
  -1  -4 -13   83.98    1.30
   1   4  13   88.29    1.24
   1  -4  13   86.94    1.28
   1  -5 -14    1.12    0.46
   1   5 -14    1.19    0.52
  -1   5  13   52.20    0.99
   1   5 -13   54.40    1.28
  -1  -5  13   53.13    1.10
  -1   5  13   56.18    1.08
   1  -5 -13   54.22    1.10
   1   5 -13   52.95    1.34
   1  -5 -13   53.90    1.20
   1  -5 -13   57.95    1.07
  -1   5  13   55.60    0.93
   1   5 -12  138.90    2.28
  -1  -5  12  145.31    2.08
  -1   5  12  143.92    1.92
  -1  -5  12  140.41    1.97
  -1   5  12  146.90    2.01
   1   5 -12  147.95    2.41
   1  -5 -12  153.13    2.06
   1  -5 -12  150.23    2.02
  -1  -5  12  136.67    1.95
  -1   5  12  146.18    1.84
   1  -5 -11   58.51    1.55
   1   5 -11   56.76    1.88
   1  -5 -11   62.79    1.54
  -1   5  11   57.65    1.48
  -1  -5  11   56.16    1.37
  -1   5  11   58.47    1.39
  -1  -5  11   57.68    1.51
   1   5 -11   57.84    1.88
  -1  -5  11   57.77    1.43
  -1   5  11   56.79    1.41
  -1  -5  11   56.81    1.46
  -1   5  11   59.65    1.30
  -1   5  10   13.21    2.30
   1   5 -10    9.98    2.34
  -1   5  10   11.41    1.04
   1   5 -10   11.97    1.24
   1  -5 -10   12.14    1.17
   1  -5 -10   11.25    1.15
  -1   5  10   11.63    1.03
   1   5 -10   11.44    1.46
  -1  -5  10   11.67    1.00
   1  -5 -10   11.94    2.29
   1   5 -10   12.42    2.49
   1   5 -10    9.80    1.57
  -1  -5  10   11.29    1.09
   1   5 -10   11.11    1.12
  -1   5  10   12.67    0.88
  -1   5  10   13.42    1.06
  -1   5   9   72.63    3.36
   1   5  -9   63.14    3.20
   1   5  -9   67.46    1.49
  -1  -5   9   70.32    1.44
  -1  -5   9   71.07    1.56
   1   5  -9   67.45    1.75
  -1   5   9   69.47    1.44
   1  -5  -9   68.67    1.60
  -1   5   9   73.35    1.60
  -1  -5   9   69.10    1.48
   1   5  -9   68.80    1.74
   1  -5  -9   69.29    1.52
   1  -5  -9   67.28    3.26
   1   5  -9   64.38    3.57
  -1   5   9   66.61    1.39
   1   5  -9   67.82    2.05
  -1   5   9   70.84    1.53
   1   5  -8  244.28    2.78
  -1  -5   8  238.33    2.81
  -1   5   8  247.67    5.38
   1   5  -8  237.37    5.12
   1  -5  -8  246.69    2.88
  -1   5   8  267.62    2.95
  -1  -5   8  243.64    2.74
   1   5  -8  250.02    2.96
   1  -5  -8  243.40    5.19
   1   5  -8  231.40    5.73
  -1   5   8  238.74    4.89
  -1   5   8  248.88    2.78
  -1   5   8  239.99    2.73
  -1   5   8  255.21    2.91
  -1   5   7    3.16    0.73
  -1   5   7    3.10    0.76
  -1  -5   7    3.14    0.67
   1  -5  -7    3.42    1.55
   1   5  -7    1.36    1.72
   1   5  -7    3.39    0.78
  -1   5   7    3.26    1.55
  -1  -5   7    2.20    1.81
   1  -5  -7    2.99    0.79
  -1  -5   7    2.72    0.68
   1   5  -7    3.42    1.36
  -1   5   7    2.48    1.64
  -1   5   7    3.26    0.75
  -1   5   6  255.20    4.80
  -1  -5   6  245.24    2.47
   1   5  -6  237.23    2.53
  -1   5   6  259.57    2.72
   1  -5  -6  249.32    2.66
  -1   5   6  263.27    4.78
   1   5  -6  235.80    4.15
   1  -5  -6  246.46    4.47
  -1  -5   6  251.58    4.77
   1   5  -6  239.54    4.52
   1   5  -5   68.29    1.98
  -1   5   5   71.74    2.41
  -1  -5   5   72.61    1.05
  -1   5   5   72.66    1.19
   1   5  -5   71.60    1.03
  -1   5   5   72.18    1.60
  -1  -5   5   67.21    1.41
  -1   5   5   76.58    2.58
   1  -5  -5   68.22    2.26
   1   5  -5   74.32    2.24
  -1  -5   4  552.74    5.32
   1   5  -4  632.38    6.45
  -1   5   4  567.37    6.07
  -1  -5   4  613.52    6.66
   1   5  -4  605.26    6.47
  -1   5   4  631.35    7.35
   1   5  -4  576.68    6.40
   1  -5  -4  615.19    6.76
  -1  -5   4  600.11    7.11
  -1   5   4  609.34    5.09
   1   5  -3   14.30    0.96
  -1   5   3   13.57    1.20
  -1  -5   3   13.72    0.96
  -1  -5   3   13.92    1.13
  -1   5   3   13.30    0.91
   1   5  -3   13.93    0.98
  -1  -5   2  978.22    9.03
   1  -5  -2  950.49    8.34
  -1  -5   2  973.60    9.36
   1   5  -2  959.38    9.03
  -1   5   2  952.90    9.05
  -1  -5   1  689.42    6.81
  -1   5   1  664.68    6.80
   1   5  -1  679.72    7.04
  -1  -5   0  849.01    8.14
   1  -5   0  811.29    7.37
   1  -5   0  817.35    8.11
   1   5   0  846.32    8.56
  -1   5   0  829.59    8.15
  -1  -5   0  872.87    7.81
  -1  -5  -1  360.31    4.51
  -1   5  -1  367.32    4.32
   1  -5   1  386.79    4.00
   1  -5   1  367.48    4.47
  -1  -5  -1  376.46    3.90
   1   5   1  371.14    4.92
   1   5   1  347.62    4.49
  -1   5  -2   24.60    1.14
  -1  -5  -2   24.78    1.30
  -1  -5  -2   23.42    0.65
   1  -5   2   26.60    1.22
   1   5   2   26.82    1.37
   1   5   3   25.32    1.46
   1   5   3   23.64    1.49
  -1  -5  -3   24.40    1.43
  -1   5  -3   21.32    0.73
   1  -5   3   23.41    1.30
  -1   5  -3   24.29    0.65
  -1  -5  -3   23.61    0.75
  -1  -5  -3   23.40    1.48
  -1   5  -3   21.71    1.22
   1   5   4    6.19    1.20
   1   5   4    6.64    1.21
  -1  -5  -4    7.07    1.35
  -1   5  -4    5.59    0.82
   1  -5   4    6.18    1.16
  -1   5  -4    5.92    0.58
  -1  -5  -4    6.26    0.69
  -1   5  -4    6.02    0.56
  -1  -5  -4    6.95    0.60
  -1   5  -4    5.19    1.07
   1   5   4    7.61    1.18
  -1  -5  -5  206.08    2.34
  -1   5  -5  212.95    2.28
  -1  -5  -5  209.57    2.50
   1  -5   5  206.08    3.82
  -1  -5  -5  225.71    4.64
  -1   5  -5  198.49    3.64
   1   5   5  204.98    3.75
   1   5   5  210.33    4.06
   1   5   5  208.59    2.39
  -1   5  -5  214.86    2.36
   1   5   5  212.71    4.15
  -1   5  -5  209.23    2.50
  -1  -5  -6   15.17    0.79
  -1   5  -6   15.45    0.95
  -1  -5  -6   16.13    2.09
  -1   5  -6   13.66    1.73
   1  -5   6   13.67    1.60
   1  -5   6   14.63    1.53
   1   5   6   12.98    1.48
   1   5   6   15.72    1.75
  -1   5  -6   14.66    0.95
   1   5   6   15.57    1.66
  -1  -5  -6   15.13    0.86
  -1   5  -6   15.86    0.83
  -1  -5  -6   15.28    1.03
   1   5   7   35.19    1.16
  -1  -5  -7   34.77    1.38
  -1   5  -7   34.86    1.18
  -1  -5  -7   35.13    1.10
  -1   5  -7   36.40    1.37
  -1  -5  -7   36.06    2.70
  -1   5  -7   32.61    2.45
   1  -5   7   37.18    2.12
   1  -5   7   36.08    2.13
   1   5   7   35.10    2.32
   1   5   7   33.03    1.86
  -1   5  -7   37.65    1.38
  -1  -5  -7   33.24    1.02
   1  -5   7   36.07    1.08
  -1   5  -7   38.51    1.69
  -1  -5  -7   34.58    1.18
   1   5   7   33.88    0.94
   1   5   7   34.83    2.39
   1   5   8  373.55    3.88
  -1   5  -8  360.49    3.96
  -1   5  -8  372.39    4.32
  -1  -5  -8  374.12    3.78
  -1  -5  -8  387.44    7.26
  -1   5  -8  333.81    6.83
   1  -5   8  347.63    6.09
   1   5   8  347.81    5.51
   1  -5   8  343.14    6.18
  -1   5  -8  372.96    4.17
   1  -5   8  376.02    3.86
  -1   5  -8  390.62    4.53
  -1  -5  -8  351.61    3.67
  -1  -5  -8  380.94    3.86
   1   5   8  374.15    6.66
   1   5   9  167.24    2.42
  -1   5  -9  166.38    2.57
  -1   5  -9  171.79    3.00
  -1  -5  -9  167.79    2.27
   1   5   9  171.84    2.37
  -1  -5  -9  180.78    5.09
   1  -5   9  153.26    4.19
  -1  -5  -9  168.24    2.23
  -1   5  -9  187.51    2.94
   1  -5   9  184.81    2.46
   1   5   9  179.61    4.75
  -1  -5  -9  171.96    2.44
  -1   5  -9  175.18    2.79
  -1  -5  -9  182.15    2.39
  -1  -5 -10   72.48    1.46
  -1  -5 -10   73.25    1.42
   1  -5  10   78.00    1.67
  -1   5 -10   75.47    2.03
  -1  -5 -10   73.42    1.76
   1   5  10   71.66    1.63
  -1  -5 -10   70.51    1.63
  -1   5 -10   71.06    1.96
   1   5  10   74.15    1.63
  -1  -5 -10   69.93    1.45
  -1   5 -10   72.19    2.24
   1  -5  11  145.21    2.10
  -1  -5 -11  144.54    2.29
   1  -5  11  148.78    2.22
   1   5  11  141.99    2.09
  -1  -5 -11  144.79    2.04
  -1   5 -11  135.40    2.34
   1   5  11  146.66    2.06
  -1   5 -11  133.97    2.57
   1  -5  12  174.00    2.07
   1   5  12  167.55    2.04
   1  -5  12  167.82    2.17
  -1  -5 -12  173.23    2.21
  -1  -5 -12  159.05    1.97
   1   5  12  170.35    2.04
  -1   5 -12  165.19    2.43
   1  -5  13   25.55    0.76
   1   5  13   26.64    0.71
   1   6 -14    7.35    0.47
   1  -6 -14    6.83    0.42
   1   6 -13   94.33    1.53
  -1  -6  13   93.98    1.36
   1  -6 -13   95.46    1.43
  -1   6  13   95.95    1.31
   1  -6 -13   91.25    1.29
   1  -6 -12    5.26    0.99
  -1   6  12    5.58    0.80
   1  -6 -12    6.14    0.86
   1   6 -12    5.27    1.10
  -1  -6  12    5.28    0.88
   1  -6 -12    5.53    0.88
  -1  -6  12    5.20    0.82
  -1   6  12    5.25    0.79
  -1   6  12    5.10    0.67
  -1  -6  12    5.07    0.78
   1   6 -12    5.69    1.16
   1  -6 -11   61.91    1.51
   1  -6 -11   61.68    1.50
  -1   6  11   60.77    1.40
   1   6 -11   57.57    1.78
  -1   6  11   60.92    1.37
  -1  -6  11   58.59    1.46
   1   6 -11   55.97    1.81
  -1   6  11   60.18    1.36
  -1  -6  11   57.68    1.44
   1   6 -11   55.32    1.44
  -1   6  11   58.86    1.21
  -1  -6  11   53.59    1.35
   1   6 -10    2.43    1.09
   1   6 -10    2.37    2.22
  -1   6  10    4.39    2.07
  -1   6  10    3.08    1.01
   1   6 -10    4.30    1.27
   1  -6 -10    3.35    1.10
  -1   6  10    2.54    0.98
  -1  -6  10    3.66    0.86
   1   6 -10    4.72    1.31
   1  -6 -10    3.61    2.07
   1   6 -10    1.58    2.23
   1  -6 -10    2.92    1.03
  -1  -6  10    2.91    1.05
  -1   6  10    3.93    0.99
  -1  -6  10    2.77    0.96
  -1   6  10    3.42    0.80
   1   6  -9  283.19    6.09
  -1   6   9  316.46    6.30
  -1   6   9  301.81    3.30
   1   6  -9  285.99    3.63
   1  -6  -9  300.29    3.36
  -1  -6   9  294.35    3.18
   1   6  -9  303.66    3.55
  -1   6   9  308.19    3.38
   1  -6  -9  306.30    3.32
   1  -6  -9  303.72    5.95
   1   6  -9  278.49    6.60
  -1  -6   9  300.09    3.38
   1   6  -9  289.39    3.33
  -1  -6   9  294.59    3.20
  -1   6   9  284.78    3.13
  -1   6   9  308.94    3.39
   1   6  -8  161.89    2.22
  -1  -6   8  157.35    2.20
   1  -6  -8  161.58    2.22
  -1   6   8  172.66    2.26
  -1  -6   8  157.56    2.05
   1   6  -8  160.73    2.26
  -1  -6   8  177.29    4.89
   1  -6  -8  161.56    4.19
   1   6  -8  148.82    4.79
  -1   6   8  162.40    4.51
   1   6  -8  147.95    4.18
  -1   6   8  164.02    2.17
   1   6  -8  155.23    2.52
  -1   6   8  158.87    2.10
  -1   6   8  165.24    2.27
   1   6  -7  289.08    3.10
  -1  -6   7  282.65    3.03
   1   6  -7  269.08    5.13
  -1   6   7  303.94    5.68
   1  -6  -7  288.91    5.29
  -1  -6   7  304.53    5.98
   1   6  -7  275.50    5.72
   1  -6  -7  287.84    3.16
   1   6  -7  291.20    3.35
  -1   6   7  290.73    3.08
  -1   6   7  289.00    3.16
  -1   6   7  306.89    3.16
   1   6  -7  287.42    3.06
  -1  -6   7  290.36    2.94
  -1   6   7  285.18    3.02
  -1   6   6  464.05    4.23
  -1  -6   6  447.79    4.00
   1   6  -6  437.96    4.04
   1  -6  -6  437.46    4.22
   1  -6  -6  441.43    6.25
   1   6  -6  431.44    6.59
   1   6  -6  436.68    6.17
  -1   6   6  463.78    6.79
  -1   6   5  923.55    8.74
  -1   6   5  922.35    7.53
  -1  -6   5  899.04    7.28
   1   6  -5  888.35    7.27
  -1  -6   5  889.67    7.50
  -1   6   5  889.96    7.43
  -1   6   5  927.70   10.28
   1   6  -5  907.04    9.54
   1  -6  -5  911.36    9.53
   1   6  -5  923.79    9.85
  -1   6   4  187.31    2.03
  -1  -6   4  177.85    3.24
  -1   6   4  177.21    3.71
   1   6  -4  180.91    3.27
   1  -6  -4  184.58    3.13
  -1  -6   4  185.11    3.64
   1   6  -4  174.90    3.08
   1   6  -4  188.99    3.25
  -1  -6   4  169.05    2.24
  -1   6   4  178.23    3.09
   1   6  -3   18.77    1.25
  -1   6   3   17.49    1.23
  -1  -6   3   19.03    1.13
  -1  -6   3   20.55    1.23
   1  -6  -3   19.97    1.00
  -1  -6   3   19.90    1.40
  -1   6   3   18.07    0.70
   1   6  -3   19.25    0.64
  -1   6   2 1413.69   13.13
   1   6  -2 1423.45   13.01
  -1  -6   2 1453.97   12.81
  -1  -6   2 1322.18   12.83
  -1  -6   2 1463.45   11.13
   1  -6  -2 1375.44   11.60
  -1  -6   2 1472.67   13.24
  -1   6   2 1390.76   11.32
   1   6  -2 1436.62   11.13
   1  -6  -1   92.73    1.40
   1  -6  -1   96.29    1.84
  -1  -6   1   91.73    1.99
  -1  -6   1   96.09    2.15
   1  -6  -1   88.10    2.27
  -1   6   1   98.21    2.34
   1   6  -1   95.13    2.32
  -1  -6   0  444.08    5.29
   1  -6   0  431.40    4.69
  -1   6   0  446.57    5.52
   1   6   0  451.37    5.76
  -1  -6   0  465.00    5.17
   1  -6   1   14.97    0.88
  -1  -6  -1   15.86    1.12
  -1  -6  -1   17.12    0.93
   1  -6   1   14.91    1.13
  -1   6  -1   14.31    0.53
   1   6   1   13.77    1.39
   1   6   1   14.82    1.14
  -1  -6  -2 1025.84    8.19
   1   6   2 1012.65   10.21
   1  -6   2  997.04    9.92
  -1   6  -2 1006.45    8.00
  -1   6  -2  998.72    8.20
  -1   6  -2  993.05    9.76
  -1  -6  -2 1010.60   10.30
  -1  -6  -3  660.18    5.75
  -1  -6  -3  662.99    5.78
   1   6   3  697.30    7.89
   1   6   3  686.17    7.83
   1  -6   3  667.35    7.53
  -1   6  -3  682.42    5.64
  -1   6  -3  671.61    5.88
  -1   6  -3  639.93    7.45
  -1  -6  -3  681.20    8.09
  -1  -6  -4  244.79    2.65
  -1  -6  -4  249.38    2.66
   1   6   4  246.46    4.21
   1   6   4  254.11    4.38
   1  -6   4  243.35    4.28
  -1   6  -4  248.22    2.55
  -1   6  -4  254.61    2.83
   1   6   4  233.17    4.57
  -1  -6  -4  242.02    4.79
  -1  -6  -5  416.34    3.94
  -1  -6  -5  420.79    4.09
  -1   6  -5  404.84    3.96
   1   6   5  423.07    4.05
   1  -6   5  416.55    5.98
   1   6   5  410.99    5.82
   1   6   5  412.78    6.21
   1   6   5  416.79    6.36
  -1   6  -5  413.91    4.24
  -1  -6  -6  347.89    3.50
  -1  -6  -6  355.65    3.73
   1   6   6  348.13    3.60
  -1   6  -6  344.18    3.66
  -1  -6  -6  362.65    6.54
   1  -6   6  344.43    5.69
   1   6   6  344.06    5.38
   1  -6   6  345.10    5.51
   1   6   6  355.14    5.88
   1   6   6  351.29    5.97
   1  -6   6  361.94    3.50
  -1   6  -6  339.40    3.70
  -1  -6  -6  345.86    3.64
  -1   6  -6  337.36    3.86
   1   6   6  354.19    3.59
   1   6   7  646.38    5.82
  -1  -6  -7  651.52    6.00
  -1  -6  -7  625.91    5.68
  -1   6  -7  630.63    6.02
   1   6   7  644.24    5.78
  -1  -6  -7  664.74    9.57
   1  -6   7  610.24    8.42
   1  -6   7  586.90    8.17
   1   6   7  610.49    7.80
   1   6   7  636.92    8.68
   1   6   7  641.36    8.90
   1  -6   7  642.88    5.77
  -1   6  -7  695.48    6.70
  -1  -6  -7  649.41    5.81
   1   6   7  614.96    5.52
  -1  -6  -7  611.74    5.87
  -1   6  -7  619.38    6.00
  -1  -6  -8    4.41    1.24
  -1   6  -8    3.37    1.32
  -1  -6  -8    3.17    1.04
   1  -6   8    4.34    0.95
   1   6   8    5.08    2.02
  -1  -6  -8    4.09    2.13
  -1   6  -8    3.33    1.34
   1   6   8    3.13    1.86
   1  -6   8    3.04    1.70
   1  -6   8    2.78    1.71
   1   6   8    3.00    1.40
   1   6   8    2.84    0.96
  -1   6  -8    4.42    1.54
  -1  -6  -8    2.80    0.96
  -1  -6  -9   82.70    1.60
  -1   6  -9   75.98    2.14
   1  -6   9   79.91    3.37
   1  -6   9   66.39    2.97
   1   6   9   77.17    3.40
   1   6   9   77.94    1.69
  -1   6  -9   75.38    2.06
  -1  -6  -9   76.21    1.73
  -1   6  -9   86.01    2.22
   1  -6   9   76.07    1.70
  -1   6 -10   67.57    1.99
   1  -6  10   71.00    1.58
  -1  -6 -10   64.16    1.56
  -1   6 -10   64.80    1.93
   1   6  10   66.47    1.56
  -1  -6 -10   65.70    1.36
  -1   6 -10   66.37    2.10
   1  -6  11   67.90    1.47
  -1   6 -11   68.32    1.73
  -1  -6 -11   64.90    1.57
   1  -6  11   66.55    1.58
   1   6  11   62.71    1.42
  -1  -6 -11   62.66    1.40
  -1   6 -11   62.38    1.73
  -1   6 -11   60.15    1.88
  -1   6 -12   72.83    1.46
   1  -6  12   73.28    1.26
  -1  -6 -12   76.06    1.40
   1  -6  12   74.70    1.39
   1   6  12   72.64    1.26
   1   6  12   72.84    1.24
  -1   6 -12   71.02    1.62
  -1  -6 -12   70.03    1.21
   1  -6  13    6.01    0.53
   1   6  13    5.90    0.49
   1   6  13    6.05    0.44
  -1   6 -13    5.56    0.59
   1  -7 -13   37.37    0.89
  -1  -7  13   35.25    0.89
  -1  -7  12  184.89    2.25
  -1   7  12  184.91    2.12
   1  -7 -12  189.81    2.12
   1  -7 -12  189.74    2.30
   1  -7 -12  185.13    2.19
  -1   7  12  182.38    2.09
  -1   7  11   59.76    1.34
  -1  -7  11   56.12    1.44
   1  -7 -11   60.23    1.38
  -1   7  11   57.51    1.32
   1   7 -11   56.97    1.64
   1   7 -11   55.06    1.43
   1  -7 -11   61.65    1.52
   1  -7 -11   60.44    1.46
  -1   7  11   56.04    1.30
   1  -7 -10   87.78    1.75
  -1   7  10   84.82    1.63
   1  -7 -10   85.78    1.64
   1   7 -10   87.11    1.91
  -1   7  10   86.58    1.68
  -1  -7  10   84.87    1.75
   1   7 -10   84.69    1.77
   1   7 -10   85.60    2.00
  -1   7  10   82.93    1.64
   1   7  -9   43.53    2.89
  -1   7   9   42.68    2.92
   1   7  -9   40.06    1.66
  -1   7   9   42.19    1.33
   1  -7  -9   42.42    1.41
  -1   7   9   41.80    1.25
   1   7  -9   42.79    1.46
   1  -7  -9   40.74    1.32
   1   7  -9   42.46    3.11
   1  -7  -9   40.71    2.69
   1   7  -9   45.40    1.98
  -1  -7   9   42.64    1.39
   1   7  -9   42.33    1.44
  -1  -7   9   41.80    1.21
  -1   7   9   42.08    1.37
  -1  -7   9   38.81    1.17
   1   7  -8  186.54    2.47
  -1  -7   8  185.68    2.42
  -1   7   8  183.98    4.83
   1   7  -8  179.38    4.60
   1   7  -8  186.48    2.78
  -1   7   8  187.06    2.39
   1  -7  -8  183.82    2.44
  -1   7   8  190.69    2.41
   1   7  -8  182.32    2.41
   1  -7  -8  183.65    4.43
  -1  -7   8  183.70    5.25
   1   7  -8  173.52    5.23
  -1   7   8  187.31    2.47
  -1   7   7    6.72    0.92
   1   7  -7    6.43    1.18
   1  -7  -7    8.76    1.01
  -1   7   7    7.78    0.88
   1   7  -7    6.49    0.81
   1  -7  -7    7.99    1.67
   1   7  -7    8.34    2.07
  -1  -7   7    6.79    2.03
   1   7  -7    6.94    0.91
  -1  -7   7    6.23    0.86
   1   7  -7    7.10    1.79
  -1   7   7    7.29    1.81
  -1   7   7    8.05    0.90
   1   7  -6   14.62    0.99
  -1   7   6   15.05    0.91
   1  -7  -6   14.56    0.92
  -1   7   6   14.77    0.86
   1   7  -6   14.64    0.76
   1  -7  -6   14.61    1.58
   1   7  -6   13.42    1.87
   1   7  -6   13.98    0.86
  -1  -7   6   14.61    0.79
  -1   7   6   12.92    1.84
   1   7  -6   12.33    1.68
   1   7  -6   14.24    0.81
   1   7  -5   98.52    2.81
   1  -7  -5  100.51    2.57
  -1  -7   5  102.07    3.10
  -1   7   5  104.71    2.38
  -1   7   5  101.04    1.47
   1   7  -5   96.33    1.60
  -1  -7   5   99.35    1.56
  -1   7   5   97.35    1.45
  -1   7   5   96.84    3.11
   1   7  -5   92.27    2.76
   1  -7  -4   58.41    1.79
  -1  -7   4   54.04    2.38
   1   7  -4   53.21    1.85
   1   7  -4   57.40    2.13
  -1   7   4   57.28    1.99
  -1   7   4   53.12    0.98
  -1   7   4   58.19    1.13
   1   7  -4   56.86    2.03
  -1  -7   4   56.54    1.91
  -1   7   4   58.14    2.32
   1  -7  -4   58.04    0.94
  -1  -7   4   55.88    1.15
   1  -7  -3   79.51    1.70
  -1  -7   3   82.26    2.49
  -1   7   3   75.88    2.34
   1   7  -3   82.47    2.37
  -1  -7   3   75.90    2.13
   1   7  -3   77.72    1.23
  -1   7   3   78.45    1.32
  -1  -7   3   79.35    2.30
  -1  -7   3   81.56    1.21
  -1  -7   3   82.09    1.31
   1  -7  -3   80.41    1.14
  -1  -7   2 1277.69   12.27
   1  -7  -2 1218.34   12.35
  -1   7   2 1232.72   12.33
   1   7  -2 1246.98   12.16
  -1  -7   2 1240.73   11.64
  -1  -7   2 1211.61   12.05
   1  -7  -2 1217.40   10.95
  -1   7   2 1195.11   10.05
   1   7  -2 1246.45    9.86
  -1  -7   2 1228.80    9.79
   1  -7  -2 1265.98    9.82
  -1  -7   2 1247.99   10.04
  -1  -7   1 1179.66   11.16
  -1   7   1 1109.61    9.01
  -1   7   1 1134.27   11.47
   1  -7  -1 1144.03   11.27
   1   7  -1 1148.93   11.47
  -1  -7   1 1145.61   11.03
   1  -7  -1 1094.09    9.47
   1  -7  -1 1115.40   10.43
  -1  -7   1 1125.58   10.72
   1   7  -1 1139.10    8.99
  -1   7   1 1128.62    9.22
  -1  -7   1 1105.26    8.94
  -1  -7   1 1145.81    9.18
  -1  -7   0   12.67    1.10
  -1   7   0   11.23    0.57
   1   7   0   12.87    1.49
  -1   7   0   10.26    1.34
   1   7   0   12.49    0.57
  -1  -7   0   11.99    0.56
  -1  -7   0   11.88    1.11
  -1  -7   0   12.54    1.12
  -1  -7   0   12.02    0.66
  -1  -7  -1 1169.59   10.82
  -1   7  -1 1151.79    9.22
  -1   7  -1 1138.74    9.17
  -1   7  -1 1160.19    9.45
   1  -7   1 1157.95   10.59
  -1  -7  -1 1152.00    9.40
  -1  -7  -2    5.49    0.74
  -1   7  -2    6.09    0.56
   1   7   2    7.16    1.22
   1  -7   2    6.42    1.25
  -1  -7  -2    5.36    0.56
  -1  -7  -2    5.53    0.63
  -1   7  -2    6.20    0.69
   1  -7   2    5.51    0.79
  -1  -7  -2    5.11    1.16
  -1   7  -3   61.38    1.09
   1   7   3   67.46    2.38
   1   7   3   62.53    2.29
   1  -7   3   57.41    2.22
  -1  -7  -3   59.55    1.16
  -1  -7  -3   60.42    1.14
  -1   7  -3   55.08    2.07
  -1  -7  -3   57.59    2.34
  -1   7  -3   60.31    1.30
   1   7   4  192.65    2.30
  -1   7  -4  190.62    2.19
   1  -7   4  186.60    3.89
   1   7   4  201.14    3.97
   1   7   4  199.52    4.04
  -1  -7  -4  193.87    2.30
  -1  -7  -4  196.13    2.29
  -1  -7  -4  204.14    4.41
   1   7   4  193.99    4.27
  -1   7  -4  192.95    2.54
   1   7   5  245.44    2.75
  -1   7  -5  242.68    3.08
  -1  -7  -5  237.56    2.65
  -1  -7  -5  240.10    2.73
  -1   7  -5  238.20    2.66
   1   7   5  239.51    2.69
   1  -7   5  226.51    4.60
   1   7   5  236.23    4.74
   1   7   5  235.99    4.39
  -1  -7  -5  229.49    2.79
  -1   7  -5  227.78    2.76
  -1   7  -5  239.36    2.71
  -1  -7  -5  244.83    5.16
   1   7   5  239.09    4.90
   1   7   6    2.25    0.85
  -1  -7  -6    2.53    0.93
  -1   7  -6    1.34    1.16
  -1  -7  -6    1.67    0.76
   1   7   6    1.87    0.84
  -1   7  -6    1.81    0.91
   1  -7   6    1.91    1.60
   1   7   6    1.86    1.47
   1   7   6    1.43    1.69
   1  -7   6    3.34    1.45
  -1  -7  -6    2.15    0.92
   1  -7   6    1.96    0.79
   1   7   6    2.64    1.62
  -1  -7  -6    2.28    1.87
  -1   7  -6    2.72    1.44
   1   7   7   62.35    1.47
  -1  -7  -7   62.17    1.60
  -1   7  -7   62.40    1.64
   1   7   7   62.26    1.45
  -1  -7  -7   60.35    1.36
   1  -7   7   60.04    2.80
   1   7   7   59.61    2.42
   1  -7   7   59.14    2.65
   1   7   7   61.56    2.96
  -1  -7  -7   62.70    1.55
  -1   7  -7   61.09    1.72
  -1   7  -7   68.49    2.21
   1  -7   7   64.63    1.41
   1   7   7   59.55    2.90
  -1  -7  -7   65.18    3.31
   1   7   7   57.67    1.25
  -1  -7  -7   59.89    1.43
   1   7   8  280.43    3.28
  -1  -7  -8  283.94    3.41
  -1   7  -8  277.24    3.56
   1   7   8  277.45    3.14
   1  -7   8  255.61    5.51
   1   7   8  291.10    5.78
   1  -7   8  251.41    5.26
  -1   7  -8  271.16    3.58
  -1  -7  -8  284.07    3.31
  -1   7  -8  304.29    4.08
   1  -7   8  281.83    3.23
   1   7   8  284.19    5.93
  -1  -7  -8  289.43    6.31
  -1  -7  -8  288.51    3.20
   1   7   8  271.69    2.94
   1   7   9  347.99    3.81
  -1  -7  -9  356.76    3.95
  -1   7  -9  344.47    4.23
   1   7   9  350.59    3.72
   1  -7   9  348.45    6.80
   1  -7   9  291.03    5.80
   1   7   9  324.59    6.34
  -1   7  -9  387.26    4.52
   1  -7   9  360.25    3.86
  -1   7  -9  349.01    4.24
  -1  -7  -9  344.71    3.86
  -1  -7  -9  370.43    3.72
  -1  -7  -9  363.35    7.10
   1   7   9  370.04    6.67
  -1   7 -10   68.07    1.92
   1  -7  10   67.27    1.53
  -1  -7 -10   65.83    1.33
  -1  -7 -10   66.44    1.56
  -1   7 -10   66.63    1.89
   1   7  10   66.59    1.48
  -1   7 -10   61.99    1.89
   1   7  10   66.59    1.48
   1  -7  11    1.06    0.83
  -1   7 -11    1.32    1.12
  -1   7 -11    0.60    1.17
  -1  -7 -11    2.58    0.85
   1   7  11    1.76    0.87
   1  -7  11    1.19    0.97
  -1   7 -11    0.34    1.23
   1  -7  12  243.74    2.44
  -1   7 -12  243.53    2.62
  -1   7 -12  227.02    2.80
  -1  -7 -12  228.27    2.39
  -1  -7 -12  250.96    2.59
   1  -7  12  242.51    2.56
   1   7  12  240.55    2.44
   1  -7  13    4.34    0.41
   1   7  13    5.00    0.39
   1   7  13    3.95    0.33
  -1   7 -13    3.86    0.43
   1  -8 -13    2.94    0.51
  -1  -8  13    2.77    0.47
  -1   8  12  113.63    1.50
  -1  -8  12  112.62    1.64
   1   8 -12  114.26    1.86
  -1   8  12  115.50    1.49
   1  -8 -12  122.80    1.70
   1  -8 -12  119.62    1.62
  -1  -8  12  116.46    1.71
  -1   8  11   79.89    1.43
  -1  -8  11   79.28    1.59
   1   8 -11   81.20    1.94
  -1   8  11   81.79    1.41
   1  -8 -11   82.59    1.43
   1   8 -11   73.72    1.61
   1  -8 -11   84.36    1.64
   1   8 -11   73.04    1.58
   1  -8 -11   85.87    1.60
  -1   8  11   84.66    1.48
   1  -8 -10   78.27    1.66
   1  -8 -10   76.38    1.50
  -1   8  10   75.68    1.47
   1   8 -10   70.61    1.66
  -1   8  10   69.88    1.29
   1   8 -10   71.91    2.14
  -1  -8  10   74.98    1.58
   1   8 -10   70.87    1.70
   1  -8 -10   77.94    1.78
  -1   8  10   72.63    1.51
   1   8 -10   71.92    1.93
  -1   8  10   78.38    1.53
   1  -8  -9  564.42    5.34
  -1   8   9  558.08    5.17
   1  -8  -9  558.43    5.20
   1   8  -9  544.89    5.31
  -1   8   9  584.52    8.79
   1   8  -9  520.71    8.70
   1   8  -9  557.53    6.08
  -1  -8   9  563.46    5.38
   1  -8  -9  583.82    5.52
   1   8  -9  540.15    5.37
  -1  -8   9  547.63    5.15
  -1   8   9  557.46    5.25
   1   8  -9  539.16    5.77
  -1   8   9  586.99    5.36
   1  -8  -8  179.33    2.43
  -1   8   8  177.62    2.28
   1   8  -8  164.93    2.28
  -1  -8   8  197.63    5.55
   1  -8  -8  178.58    2.50
   1   8  -8  171.48    2.47
  -1  -8   8  171.38    2.40
   1   8  -8  170.36    2.84
  -1   8   8  173.02    2.40
   1   8  -8  157.65    4.59
  -1   8   8  186.00    4.84
  -1   8   8  176.79    2.43
  -1   8   7  566.98    5.10
   1   8  -7  534.57    4.99
   1   8  -7  525.52    8.89
   1   8  -7  551.98    5.24
   1  -8  -7  558.37    5.32
  -1  -8   7  532.69    5.16
   1  -8  -7  565.20    5.28
  -1   8   7  559.04    8.40
   1   8  -7  535.84    7.99
   1   8  -7  548.03    5.52
  -1   8   7  557.65    5.23
  -1   8   6  208.65    2.57
   1   8  -6  203.82    2.68
  -1  -8   6  197.57    2.50
   1  -8  -6  205.82    2.57
  -1   8   6  212.63    2.39
  -1  -8   6  199.72    4.80
   1   8  -6  201.50    4.79
   1  -8  -6  204.19    2.59
   1   8  -6  198.89    2.54
  -1  -8   6  210.89    2.45
   1   8  -6  215.80    2.51
  -1   8   6  212.34    4.76
   1   8  -6  197.81    4.37
  -1   8   5  592.17    5.53
  -1   8   5  602.15    5.34
  -1  -8   5  600.72    5.54
  -1   8   5  606.34    5.27
  -1  -8   5  590.28    8.33
  -1   8   5  610.70    7.09
   1   8  -5  592.67    5.39
   1  -8  -5  599.83    5.45
  -1  -8   5  593.35    5.31
  -1   8   5  595.58    8.32
   1   8  -5  616.10    5.36
  -1  -8   4   58.79    2.60
   1   8  -4   61.83    2.13
   1   8  -4   66.35    2.48
  -1   8   4   66.51    2.36
  -1   8   4   63.85    2.59
  -1  -8   4   59.97    2.16
   1   8  -4   55.98    1.27
  -1   8   4   63.99    1.28
  -1  -8   4   63.77    1.22
  -1  -8   4   67.57    2.43
  -1  -8   4   63.44    1.31
   1  -8  -4   63.65    1.10
  -1  -8   3   73.90    2.64
   1  -8  -3   77.05    2.55
  -1   8   3   73.93    2.59
   1   8  -3   72.73    2.54
   1  -8  -3   72.55    2.05
  -1  -8   3   67.59    2.13
   1   8  -3   72.22    1.30
  -1   8   3   73.77    1.35
  -1  -8   3   75.13    2.44
  -1  -8   3   74.88    1.22
  -1  -8   3   71.89    1.37
   1  -8  -3   74.51    1.18
  -1  -8   2   86.01    2.67
   1  -8  -2   87.22    2.64
  -1   8   2   89.07    2.86
   1   8  -2   83.51    2.67
  -1  -8   2   80.28    2.25
   1  -8  -2   83.37    1.85
  -1  -8   2   81.78    2.50
   1  -8  -2   89.96    2.33
  -1   8   2   85.16    1.49
   1   8  -2   87.34    1.32
  -1  -8   2   82.39    1.22
   1  -8  -2   91.14    1.31
  -1  -8   2   81.61    1.43
  -1  -8   1  369.75    5.36
   1  -8  -1  356.75    5.42
  -1   8   1  361.37    3.43
  -1   8   1  361.99    5.82
   1   8  -1  350.63    5.56
  -1  -8   1  348.93    4.94
  -1  -8   1  354.43    5.18
   1  -8  -1  351.78    4.73
   1   8  -1  362.28    3.37
  -1   8   1  364.80    3.62
  -1  -8   1  353.13    3.29
   1  -8  -1  371.56    3.36
  -1  -8   1  354.39    3.54
  -1   8   0   95.36    3.05
   1   8   0  103.00    3.07
   1   8   0   99.91    1.40
  -1  -8   0   99.88    2.60
  -1  -8   0   97.84    2.66
   1  -8   0   98.39    2.25
  -1  -8   0  101.37    1.32
  -1  -8   0  102.49    2.59
   1  -8   0  101.54    2.77
  -1   8   0   94.71    1.40
  -1  -8  -1  112.85    2.56
  -1   8  -1  118.12    1.53
  -1   8  -1  109.44    1.43
  -1  -8  -1  108.78    2.87
  -1  -8  -1  110.71    2.92
  -1   8  -1  115.59    1.74
   1   8   1  118.87    1.50
   1  -8   1  110.88    2.43
  -1  -8  -1  116.27    1.49
  -1  -8  -1  112.28    1.65
   1  -8   2 1079.30   11.63
  -1   8  -2 1119.53    9.06
  -1   8  -2 1139.42    9.00
   1   8   2 1178.02   12.38
  -1  -8  -2 1109.34    9.20
  -1  -8  -2 1115.05    9.06
  -1   8  -2 1124.93    9.35
   1   8   2 1077.14    8.95
   1  -8   2 1078.00   10.66
  -1  -8  -2 1137.51   12.07
  -1  -8  -2 1130.22   11.98
  -1   8  -3  840.09    7.00
   1  -8   3  806.23    9.57
   1   8   3  834.95    9.76
   1   8   3  870.08    9.91
  -1  -8  -3  822.70    7.07
  -1  -8  -3  811.62    6.99
  -1  -8  -3  846.32   10.07
  -1   8  -3  836.79    7.34
   1   8   4  409.87    4.13
  -1   8  -4  425.42    4.36
  -1  -8  -4  423.02    4.06
  -1  -8  -4  400.78    3.98
  -1   8  -4  422.34    3.95
   1   8   4  415.80    4.04
   1  -8   4  412.30    6.33
   1   8   4  423.94    6.57
   1   8   4  425.15    6.40
  -1  -8  -4  404.11    4.09
  -1   8  -4  395.97    4.04
  -1   8  -4  401.92    3.96
   1   8   4  401.77    6.80
  -1  -8  -4  425.80    6.88
   1   8   5  100.72    1.78
  -1   8  -5  100.70    2.07
  -1  -8  -5  102.15    1.65
  -1  -8  -5  101.20    1.68
  -1   8  -5  100.30    1.64
   1   8   5   98.73    1.68
   1  -8   5   93.95    3.21
   1   8   5  107.18    3.34
   1   8   5  100.79    3.09
  -1  -8  -5   96.25    1.76
  -1   8  -5   94.03    1.75
   1  -8   5  100.96    1.57
  -1   8  -5   94.49    1.65
  -1  -8  -5   98.72    3.68
   1   8   5   92.92    3.46
  -1  -8  -6  102.64    1.72
  -1  -8  -6  105.64    1.83
   1   8   6  108.25    1.77
  -1   8  -6  106.33    1.88
   1  -8   6  103.83    3.55
   1   8   6  109.15    3.58
   1  -8   6  103.66    3.12
   1   8   6  104.49    3.10
  -1  -8  -6  104.51    1.90
   1  -8   6  111.60    1.77
  -1   8  -6  107.07    2.38
   1   8   6  111.70    3.66
  -1  -8  -6  109.35    3.96
   1   8   6  105.02    1.84
  -1   8  -6  104.38    2.29
  -1  -8  -7  225.29    2.83
  -1  -8  -7  225.83    2.65
  -1   8  -7  214.93    2.90
   1   8   7  224.75    2.74
   1  -8   7  213.62    5.06
   1  -8   7  208.34    4.57
   1   8   7  221.35    5.07
   1   8   7  217.36    4.40
  -1  -8  -7  218.55    2.87
  -1   8  -7  199.79    2.96
  -1   8  -7  238.16    3.56
   1  -8   7  226.23    2.75
   1   8   7  230.46    5.29
  -1  -8  -7  237.91    5.71
   1   8   7  231.78    2.83
  -1   8  -7  233.20    3.34
   1   8   8  152.45    2.25
  -1  -8  -8  150.25    2.32
   1   8   8  148.64    2.15
  -1   8  -8  143.04    2.48
   1  -8   8  136.12    4.18
   1  -8   8  125.72    3.75
   1   8   8  145.29    4.18
   1  -8   8  153.34    2.24
  -1   8  -8  160.79    2.95
  -1  -8  -8  147.40    2.29
  -1   8  -8  139.90    2.53
  -1  -8  -8  148.47    4.67
   1   8   8  160.78    4.53
  -1  -8  -8  153.37    2.16
   1   8   8  145.53    1.96
   1   8   9    9.67    1.05
  -1   8  -9   10.05    1.62
   1  -8   9    9.20    1.10
  -1  -8  -9    9.25    1.22
  -1  -8  -9   11.14    1.14
  -1   8  -9    8.27    1.53
  -1  -8  -9    9.30    0.98
  -1   8  -9    8.43    1.46
   1   8   9    9.48    0.97
   1   8  10    2.01    0.90
  -1   8 -10    1.81    1.34
   1  -8  10    2.16    0.96
  -1  -8 -10    2.43    0.96
  -1  -8 -10    1.94    0.98
  -1   8 -10    1.78    1.38
  -1   8 -10    2.38    1.32
   1   8  10    2.11    0.90
  -1  -8 -11    8.81    0.84
  -1   8 -11    8.77    1.14
   1   8  11   10.07    0.78
  -1   8 -11    7.36    1.19
   1  -8  11    9.23    0.96
   1   8  11    9.28    0.85
   1  -8  11    9.08    0.84
  -1   8 -11    9.73    1.11
  -1   8 -12   33.50    0.91
   1  -8  12   30.50    0.77
   1  -8  12   35.49    0.89
   1   8  12   33.61    0.80
  -1  -8 -12   33.29    0.76
   1   8  12   31.70    0.75
   1  -9 -13   93.53    1.06
   1   9 -13   93.39    1.12
  -1  -9  12   84.57    1.30
   1   9 -12   87.29    1.49
  -1   9  12   86.09    1.17
   1  -9 -12   88.38    1.34
  -1  -9  12   81.50    1.32
   1  -9 -12   84.21    1.27
  -1   9  11   78.54    1.26
   1   9 -11   80.47    1.84
  -1  -9  11   79.11    1.49
  -1   9  11   80.78    1.37
   1  -9 -11   84.03    1.57
   1   9 -11   76.81    1.53
  -1  -9  11   79.02    1.54
  -1   9  11   82.99    1.38
   1  -9 -11   87.26    1.49
   1  -9 -10   34.10    1.05
  -1   9  10   33.25    1.01
   1   9 -10   33.76    1.59
  -1   9  10   35.21    1.18
  -1  -9  10   34.33    1.21
   1   9 -10   35.37    1.78
   1   9 -10   34.25    1.36
   1  -9 -10   36.53    1.36
  -1   9  10   36.20    1.16
   1  -9 -10   34.62    1.27
   1  -9  -9   40.20    1.41
  -1   9   9   39.62    1.14
   1  -9  -9   40.83    1.19
  -1   9   9   38.64    1.08
   1   9  -9   44.25    1.98
  -1  -9   9   41.11    1.38
   1  -9  -9   42.69    1.44
   1   9  -9   40.69    1.55
  -1  -9   9   40.43    1.18
   1   9  -9   41.20    1.81
  -1   9   9   38.34    1.32
  -1   9   9   39.76    1.34
   1  -9  -8  196.01    2.67
  -1   9   8  194.46    2.36
  -1   9   8  191.99    2.36
   1  -9  -8  207.17    2.71
   1   9  -8  198.99    2.75
  -1  -9   8  196.48    2.61
   1   9  -8  196.85    3.10
  -1   9   8  200.15    2.57
  -1   9   8  202.79    5.19
  -1   9   8  206.28    2.63
   1   9  -7   19.22    1.44
  -1   9   7   21.60    1.19
   1  -9  -7   24.15    1.22
  -1   9   7   23.16    0.96
  -1  -9   7   20.38    2.50
   1   9  -7   19.56    1.24
   1  -9  -7   22.88    1.18
  -1  -9   7   18.52    1.09
  -1   9   7   22.74    1.01
  -1   9   7   23.13    2.49
   1   9  -6  110.81    2.04
  -1   9   6  107.52    1.90
  -1  -9   6  108.80    1.84
   1  -9  -6  108.67    1.90
  -1   9   6  110.29    1.61
  -1  -9   6  107.78    3.85
   1  -9  -6  109.09    3.20
   1   9  -6  107.71    1.89
   1  -9  -6  112.61    1.90
  -1  -9   6  102.20    1.76
  -1   9   6  108.30    3.70
  -1   9   6  106.78    1.71
   1   9  -6  111.59    1.80
  -1   9   5   31.62    1.19
  -1  -9   5   28.34    1.18
  -1   9   5   29.51    1.08
   1   9  -5   28.12    1.04
  -1   9   5   29.77    1.04
  -1  -9   5   27.23    2.48
   1  -9  -5   29.79    2.03
   1   9  -5   27.19    1.13
   1  -9  -5   30.30    1.11
  -1  -9   5   28.16    0.99
   1  -9  -5   30.46    2.04
  -1   9   5   26.44    2.31
  -1  -9   5   28.64    1.05
  -1   9   4  442.78    4.23
   1   9  -4  433.57    4.25
  -1   9   4  417.45    4.35
  -1  -9   4  440.93    4.36
   1  -9  -4  436.93    4.02
   1   9  -4  439.11    4.15
  -1  -9   4  430.91    7.06
   1   9  -4  413.52    6.00
   1  -9  -4  437.32    6.54
   1   9  -4  427.46    6.57
  -1   9   4  457.24    6.46
   1   9  -4  412.17    4.22
   1  -9  -4  437.91    4.19
  -1  -9   4  438.28    4.16
  -1  -9   4  421.90    4.09
  -1  -9   4  449.53    4.11
   1  -9  -4  433.00    6.04
  -1   9   4  412.93    7.02
  -1  -9   4  399.47    5.84
   1  -9  -3  210.67    4.24
  -1  -9   3  186.82    3.69
  -1   9   3  208.27    4.45
   1   9  -3  198.87    4.36
   1  -9  -3  208.98    4.31
   1   9  -3  174.43    3.28
  -1  -9   3  209.58    4.54
  -1   9   3  205.27    2.48
   1   9  -3  199.96    2.40
  -1  -9   3  200.62    2.27
  -1  -9   3  194.68    4.11
   1  -9  -3  204.97    2.29
  -1  -9   3  201.61    2.52
  -1  -9   2 1005.93   11.23
  -1  -9   2  987.83   10.52
   1  -9  -2 1029.72   10.84
  -1   9   2  964.82   11.68
   1   9  -2 1022.04   11.68
   1  -9  -2 1031.59   11.41
  -1  -9   2 1041.44   11.55
  -1   9   2 1022.24    8.70
   1   9  -2 1035.23    8.52
  -1  -9   2 1010.93    8.35
   1  -9  -2 1047.22    8.46
  -1  -9   2 1009.12    8.65
  -1  -9   1  230.52    4.15
  -1  -9   1  230.97    4.39
   1  -9  -1  224.24    3.94
  -1   9   1  224.64    4.93
   1   9  -1  235.59    4.83
  -1  -9   1  247.00    4.59
  -1   9   1  234.19    2.60
   1  -9  -1  233.66    4.60
   1   9  -1  243.16    2.59
  -1   9   1  230.37    2.80
  -1  -9   1  237.70    2.46
   1  -9  -1  236.07    2.55
  -1  -9   1  234.62    2.69
  -1   9   0   49.08    2.57
   1   9   0   49.85    2.74
   1   9   0   49.73    1.08
   1  -9   0   49.38    2.29
  -1  -9   0   47.22    2.06
  -1   9   0   45.40    1.06
   1  -9   0   46.79    1.08
  -1  -9   0   47.45    2.15
  -1  -9   0   50.38    2.03
   1  -9   0   44.19    1.79
  -1  -9  -1  892.68    9.99
  -1  -9  -1  903.00   10.30
  -1  -9  -1  863.87    9.36
  -1   9  -1  825.58    7.27
   1   9   1  931.42    7.31
  -1   9  -1  829.23    7.58
   1  -9   1  806.09    9.03
  -1  -9  -1  873.19    7.21
  -1  -9  -1  888.36    7.46
  -1  -9  -2   14.79    1.69
  -1  -9  -2   13.11    1.74
  -1   9  -2   16.64    0.77
  -1   9  -2   15.63    0.87
   1   9   2   15.12    2.08
   1   9   2   12.96    0.80
  -1   9  -2   15.64    1.11
   1  -9   2   14.86    1.25
  -1  -9  -2   14.16    0.75
  -1  -9  -2   13.74    0.89
  -1   9  -3   93.04    1.67
   1   9   3   89.09    1.69
  -1   9  -3   97.00    1.85
  -1  -9  -3   95.31    1.62
  -1  -9  -3   93.53    1.47
   1   9   3   91.07    1.50
   1  -9   3   90.74    3.09
  -1   9  -3   95.07    1.52
  -1   9  -3   94.62    1.56
   1   9   3  102.06    3.29
  -1   9  -3   89.80    1.54
   1   9   3   91.91    1.68
  -1  -9  -3  100.00    3.28
  -1  -9  -3  100.37    3.38
  -1   9  -4   19.23    1.16
  -1   9  -4   20.10    0.90
  -1   9  -4   19.72    1.33
   1   9   4   21.93    1.13
  -1  -9  -4   22.29    1.08
  -1  -9  -4   22.21    0.93
   1   9   4   22.27    0.96
   1  -9   4   19.84    2.08
  -1   9  -4   20.32    1.07
  -1   9  -4   18.70    1.02
   1   9   4   24.65    2.10
  -1  -9  -4   23.82    2.21
   1   9   4   23.11    2.26
  -1   9  -4   20.03    1.00
   1  -9   4   21.16    0.89
  -1   9  -5  198.92    3.06
   1   9   5  186.74    2.58
  -1  -9  -5  187.02    2.44
  -1  -9  -5  184.52    2.37
  -1   9  -5  186.87    2.44
   1   9   5  188.94    2.35
   1  -9   5  171.82    4.49
   1   9   5  184.90    4.55
   1   9   5  198.02    4.37
  -1  -9  -5  195.79    5.05
   1   9   5  181.78    4.95
   1  -9   5  185.99    2.36
  -1   9  -5  184.82    2.48
  -1   9  -5  178.71    2.63
  -1  -9  -6  117.20    1.86
  -1  -9  -6  115.52    1.95
   1   9   6  116.40    1.84
  -1   9  -6  118.19    2.04
   1  -9   6  111.18    3.76
   1  -9   6  113.07    3.46
   1   9   6  118.51    3.81
   1   9   6  116.36    3.42
   1   9   6  116.74    3.99
  -1  -9  -6  118.55    4.25
  -1   9  -6  116.60    2.37
   1  -9   6  119.85    1.91
  -1  -9  -6  114.81    2.06
  -1   9  -6  112.34    2.19
   1   9   6  120.82    2.00
  -1   9  -6  120.49    2.60
  -1  -9  -7   22.69    1.22
  -1   9  -7   26.25    1.37
  -1  -9  -7   24.03    1.11
   1   9   7   23.62    1.13
   1  -9   7   23.96    2.35
   1   9   7   22.40    2.30
   1  -9   7   22.26    1.97
   1   9   7   24.01    1.98
  -1   9  -7   24.64    1.72
   1  -9   7   25.32    1.18
  -1   9  -7   27.21    1.79
   1   9   7   24.01    1.28
   1   9   7   23.49    2.57
  -1  -9  -7   23.27    2.65
  -1  -9  -7   24.51    1.31
  -1  -9  -8   21.47    1.28
  -1   9  -8   20.88    1.38
   1   9   8   21.19    1.09
   1  -9   8   22.94    2.37
  -1  -9  -8   22.17    2.62
   1   9   8   20.13    2.53
   1  -9   8   19.85    1.21
  -1   9  -8   20.19    1.70
  -1  -9  -8   21.66    1.11
   1   9   8   20.23    0.97
   1   9   8   20.12    1.24
  -1  -9  -8   21.24    1.28
  -1   9  -8   20.30    1.62
  -1   9  -9  176.15    2.84
  -1  -9  -9  175.91    2.42
   1  -9   9  182.92    2.44
  -1   9  -9  188.11    2.93
   1   9   9  176.70    2.41
  -1  -9  -9  177.50    2.46
  -1  -9  -9  183.32    2.24
   1   9   9  173.41    2.32
  -1   9  -9  171.65    2.65
   1   9  10    9.36    0.95
  -1   9 -10    9.92    1.26
   1  -9  10   10.90    0.96
  -1  -9 -10   10.31    0.96
  -1  -9 -10    9.62    0.98
  -1   9 -10    9.34    1.33
   1   9  10   10.64    0.86
  -1   9 -10    9.17    1.26
   1   9  11   16.52    0.72
  -1   9 -11   14.70    1.06
  -1   9 -11   14.49    1.04
   1  -9  11   16.69    0.91
   1   9  11   17.90    0.83
  -1  -9 -11   16.58    0.81
  -1   9 -11   13.99    1.07
   1  -9  11   15.61    0.79
   1   9  11   15.05    0.75
  -1  -9 -11   17.24    0.86
  -1  -9 -12  208.55    1.93
   1  -9  12  207.19    2.05
   1   9  12  209.38    1.98
   1   9  12  210.24    1.91
   1  10 -12    5.11    0.72
  -1 -10  12    5.19    0.55
   1 -10 -12    5.15    0.58
  -1  10  12    5.31    0.44
  -1  10  11   19.53    0.82
   1  10 -11   19.53    1.20
  -1 -10  11   19.40    0.89
   1 -10 -11   21.17    0.89
  -1 -10  11   18.60    0.89
  -1  10  11   19.99    0.80
   1 -10 -11   20.65    0.94
   1  10 -11   17.63    1.00
  -1  10  10   19.03    0.96
   1  10 -10   18.34    1.40
   1  10 -10   18.66    1.53
  -1 -10  10   17.20    1.04
   1 -10 -10   19.68    1.05
  -1  10  10   19.98    0.96
  -1 -10  10   16.29    1.05
   1 -10 -10   18.49    1.13
   1  10 -10   16.97    1.21
   1 -10  -9  356.96    3.77
   1 -10  -9  342.92    3.44
  -1  10   9  336.31    3.40
   1  10  -9  347.68    4.33
  -1  10   9  357.12    3.66
   1  10  -9  386.47    4.59
  -1 -10   9  357.07    3.80
   1 -10  -9  372.17    3.86
   1  10  -9  343.87    3.86
  -1  10   9  372.54    3.78
  -1 -10   9  346.44    3.78
   1 -10  -8  246.25    2.99
  -1  10   8  232.06    2.57
  -1  10   8  251.25    2.99
  -1 -10   8  232.14    2.91
  -1  10   8  248.54    5.68
   1 -10  -8  245.73    3.03
   1  10  -8  230.17    3.10
   1  10  -8  252.43    3.82
  -1 -10   8  235.80    2.94
   1  10  -8  240.89    3.43
  -1  10   8  240.26    2.95
  -1  10   8  234.55    2.66
   1  10  -7  278.76    3.67
  -1  10   7  282.42    3.24
   1 -10  -7  285.21    3.27
  -1  10   7  268.12    3.00
  -1 -10   7  262.35    6.25
  -1  10   7  276.44    5.99
  -1 -10   7  276.80    3.20
  -1 -10   7  274.69    3.17
   1 -10  -7  273.23    3.28
   1  10  -7  276.23    3.34
   1  10  -6  123.86    2.33
  -1  10   6  127.63    2.12
  -1 -10   6  128.48    2.09
   1  10  -6  135.68    2.10
  -1  10   6  130.37    1.97
  -1 -10   6  124.97    4.32
   1 -10  -6  119.55    3.29
  -1  10   6  126.87    4.05
  -1 -10   6  135.76    2.03
  -1 -10   6  138.07    2.04
   1  10  -6  129.24    2.16
   1 -10  -6  129.67    2.08
  -1  10   5  614.56    5.94
   1 -10  -5  613.50    5.48
  -1 -10   5  643.76    5.98
  -1  10   5  628.87    5.69
  -1  10   5  642.25    5.80
   1  10  -5  627.24    5.75
  -1 -10   5  618.28    9.34
   1 -10  -5  599.51    8.08
  -1  10   5  636.43    9.24
  -1 -10   5  621.39    5.68
  -1 -10   5  627.35    5.68
   1  10  -5  606.01    5.85
   1 -10  -5  624.42    5.79
   1  10  -4   68.80    1.59
  -1  10   4   65.82    1.48
  -1  10   4   66.74    1.59
  -1 -10   4   70.06    1.59
   1 -10  -4   64.73    1.29
  -1  10   4   67.17    1.53
   1  10  -4   69.70    1.47
  -1  10   4   65.19    1.47
   1 -10  -4   66.49    2.78
  -1 -10   4   66.93    3.23
   1  10  -4   67.71    3.05
  -1  10   4   68.46    2.71
  -1 -10   4   62.09    2.33
  -1  10   4   60.95    2.97
   1 -10  -4   69.70    2.95
  -1 -10   4   64.02    1.37
   1 -10  -4   62.77    1.42
  -1 -10   4   67.91    1.42
   1  10  -4   66.86    1.58
  -1 -10   4   68.80    1.38
   1  10  -3    8.32    0.85
  -1  10   3    9.45    0.92
  -1  10   3    8.19    0.91
  -1 -10   3    8.42    0.79
  -1 -10   3    9.07    1.65
  -1 -10   3    7.55    1.93
   1 -10  -3    8.61    1.67
  -1  10   3    9.26    1.92
   1  10  -3    7.89    2.01
   1 -10  -3    8.83    0.82
  -1 -10   3    8.16    0.84
   1 -10  -3    9.40    1.67
  -1 -10   3    8.36    1.35
   1  10  -3    8.36    1.02
  -1  10   3    8.23    0.99
  -1  10   3    9.31    1.04
  -1 -10   3    9.21    1.01
   1 -10  -3    8.63    0.79
  -1  10   2  277.26    3.24
   1  10  -2  296.53    3.14
   1 -10  -2  289.16    3.03
  -1 -10   2  288.80    3.24
   1  10  -2  285.22    3.07
  -1  10   2  265.67    3.05
  -1 -10   2  286.47    5.57
   1 -10  -2  290.55    5.50
   1  10  -2  285.32    5.73
  -1  10   2  283.39    5.77
  -1 -10   2  276.71    3.03
   1 -10  -2  288.37    4.97
  -1 -10   2  273.89    4.68
  -1 -10   2  288.62    5.38
  -1 -10   2  291.60    2.97
  -1  10   2  273.43    3.09
   1  10  -1  105.88    1.71
  -1  10   1  104.97    1.89
   1 -10  -1  113.25    1.69
  -1 -10   1  100.54    1.75
   1  10  -1   99.97    1.62
   1 -10  -1  102.96    3.41
  -1 -10   1  102.80    3.25
  -1  10   1  102.24    3.81
   1  10  -1  103.94    3.67
  -1 -10   1  101.49    1.63
  -1 -10   1   97.44    2.81
  -1 -10   1  101.87    3.18
   1 -10  -1  106.45    2.91
  -1 -10   1  102.50    1.49
  -1  10   1  102.17    1.64
   1  10   0   25.14    1.04
  -1  10   0   26.75    0.98
   1 -10   0   28.01    2.22
  -1 -10   0   26.68    1.88
  -1  10   0   25.54    1.05
   1  10   0   28.84    2.65
  -1 -10   0   27.54    0.99
  -1 -10   0   25.73    1.83
  -1 -10   0   25.97    2.02
   1 -10   0   26.28    1.63
  -1  10   0   27.27    1.23
   1  10   0   26.81    1.03
   1 -10   0   27.69    1.03
   1  10   1    6.31    0.81
   1  10   1    5.10    0.88
   1 -10   1    6.12    0.83
  -1 -10  -1    4.80    0.91
  -1  10  -1    5.91    0.80
   1 -10   1    5.05    1.69
  -1 -10  -1    5.01    0.80
  -1 -10  -1    4.41    1.53
  -1 -10  -1    5.64    1.62
   1 -10   1    5.19    1.22
  -1  10  -1    5.37    0.79
  -1  10  -1    5.26    0.81
   1  10   1    3.43    0.84
   1  10   2  859.90    7.87
  -1  10  -2  914.85    8.04
   1  10   2  895.44    7.59
  -1 -10  -2  890.90    7.48
  -1 -10  -2  939.02    7.82
   1  10   2  867.04    7.84
  -1  10  -2  882.62    7.63
  -1  10  -2  874.40    7.44
  -1  10  -2  905.46    7.66
   1  10   2 1003.80   11.66
  -1  10  -2  890.19    7.83
  -1 -10  -2  883.30    7.75
  -1 -10  -2  952.32   11.08
  -1 -10  -2  921.60   11.41
   1 -10   2  875.90    9.73
  -1  10  -2  876.93    7.54
  -1  10  -3  439.86    4.54
  -1 -10  -3  430.48    4.48
  -1 -10  -3  483.27    7.71
  -1 -10  -3  480.29    7.75
  -1  10  -3  470.20    4.86
   1  10   3  429.28    4.58
  -1 -10  -3  456.81    4.44
  -1 -10  -3  442.25    4.23
   1  10   3  443.12    4.25
  -1  10  -3  456.34    4.42
  -1  10  -3  462.41    4.27
   1  10   3  470.85    7.44
  -1  10  -3  441.61    4.39
   1  10   3  435.98    4.54
  -1  10  -3  446.81    4.29
  -1  10  -4  574.18    5.84
   1  10   4  548.84    5.43
  -1 -10  -4  578.19    5.31
  -1 -10  -4  551.93    5.09
   1  10   4  548.06    5.08
  -1  10  -4  549.52    5.14
   1 -10   4  535.58    8.38
  -1  10  -4  553.25    5.27
   1  10   4  562.21    8.09
  -1 -10  -4  595.88    8.88
   1  10   4  555.35    8.86
  -1 -10  -4  572.88    9.01
   1 -10   4  544.48    5.13
  -1  10  -4  540.45    5.22
   1  10   4  566.57    5.37
  -1  10  -4  538.12    5.42
  -1  10  -5   48.13    1.99
   1  10   5   48.92    1.49
  -1 -10  -5   46.65    1.26
  -1 -10  -5   49.08    1.42
   1  10   5   46.26    1.24
  -1  10  -5   44.07    1.42
  -1  10  -5   47.50    1.35
   1 -10   5   44.58    2.81
   1  10   5   48.23    2.65
  -1 -10  -5   48.57    3.01
   1  10   5   53.62    3.10
   1 -10   5   46.74    1.31
   1  10   5   49.82    1.49
  -1  10  -5   46.49    1.43
  -1  10  -5   44.36    1.66
  -1 -10  -6  457.51    4.50
  -1 -10  -6  454.31    4.51
   1  10   6  457.91    4.42
  -1  10  -6  458.86    4.61
  -1  10  -6  457.60    4.71
   1 -10   6  451.38    7.72
   1 -10   6  427.58    6.85
   1  10   6  446.00    6.88
   1  10   6  469.19    8.02
  -1 -10  -6  475.97    8.29
   1 -10   6  463.69    4.55
  -1  10  -6  450.58    4.94
  -1  10  -6  481.00    5.59
   1  10   6  466.58    4.73
  -1 -10  -7  107.03    1.89
  -1 -10  -7  108.29    1.79
   1  10   7  106.32    1.74
  -1  10  -7  105.42    1.99
   1 -10   7   98.03    3.79
  -1  10  -7  104.63    2.08
   1 -10   7   92.32    3.18
  -1  10  -7  103.40    2.16
   1 -10   7  107.19    1.91
  -1  10  -7  111.07    2.68
   1  10   7  113.47    2.02
  -1 -10  -7  110.35    4.07
   1  10   7  114.28    4.10
  -1 -10  -7  105.22    2.01
   1 -10   8    3.57    1.00
   1  10   8    3.15    0.87
  -1  10  -8    3.16    1.17
  -1  10  -8    3.26    1.20
   1  10   8    3.76    1.06
   1 -10   8    3.05    1.01
  -1 -10  -8    3.87    1.02
   1  10   8    6.01    0.84
  -1  10  -8    3.27    1.31
  -1 -10  -8    3.50    0.91
  -1 -10  -8    3.25    1.06
   1  10   9   11.35    0.88
  -1  10  -9   10.36    1.18
  -1  10  -9   10.45    1.23
   1  10   9   11.49    1.01
   1 -10   9   11.04    1.00
  -1 -10  -9   11.84    1.05
  -1 -10  -9   11.20    0.86
  -1 -10  -9    9.83    1.07
  -1  10  -9    9.68    1.42
   1  10  10   13.22    0.75
  -1  10 -10   13.48    1.09
  -1  10 -10   12.95    1.12
  -1 -10 -10   13.73    0.93
   1 -10  10   14.24    0.89
   1  10  10   13.35    0.83
  -1 -10 -10   13.65    0.92
  -1  10 -10   14.31    1.27
   1  10  10   13.54    0.89
  -1  10 -11   47.68    1.17
  -1 -10 -11   55.58    1.04
   1 -10  11   52.93    0.97
   1 -10  11   56.35    1.09
   1  10  11   57.47    1.00
   1  10  11   54.89    0.94
  -1 -10 -11   53.68    1.01
  -1  10 -11   49.36    1.24
   1 -10  12   42.38    0.67
   1  10  12   41.42    0.63
  -1 -11  12   62.35    0.85
   1 -11 -12   63.66    0.85
  -1  11  11   28.80    0.74
   1 -11 -11   32.04    0.87
  -1 -11  11   29.66    0.87
  -1  11  11   30.98    0.79
  -1  11  11   30.35    0.78
   1  11 -11   28.29    0.91
   1 -11 -11   31.46    0.89
  -1  11  10   49.20    1.09
   1 -11 -10   49.74    1.18
   1  11 -10   50.93    1.58
  -1 -11  10   48.55    1.22
  -1  11  10   49.66    1.15
  -1 -11  10   47.90    1.16
  -1  11  10   50.76    1.13
   1 -11 -10   51.93    1.25
   1  11 -10   48.57    1.38
  -1  11   9    6.49    0.91
   1  11  -9    6.46    1.46
   1 -11  -9    6.53    1.01
  -1 -11   9    6.94    0.99
  -1  11   9    7.12    0.96
   1  11  -9    8.53    1.56
  -1 -11   9    6.30    0.94
  -1  11   9    5.71    0.92
   1 -11  -9    6.55    1.02
   1  11  -9    6.84    1.20
  -1  11   8  331.63    3.43
  -1  11   8  351.16    3.77
  -1 -11   8  344.19    3.67
   1 -11  -8  345.79    3.71
   1  11  -8  379.28    4.64
  -1 -11   8  353.48    3.75
   1  11  -8  351.40    4.35
  -1  11   8  358.67    3.71
   1 -11  -8  358.57    3.76
   1  11  -8  343.50    3.93
  -1  11   7   93.56    1.64
  -1 -11   7   86.35    4.07
  -1  11   7   91.13    3.69
   1 -11  -7   97.05    3.64
   1 -11  -7   93.88    1.85
   1  11  -7   88.59    2.02
  -1 -11   7   91.38    1.78
   1  11  -7  100.66    2.66
  -1 -11   7   89.39    1.71
  -1  11   7   96.36    1.89
   1  11  -7   91.53    2.26
   1  11  -6  216.88    3.16
  -1  11   6  230.85    2.93
  -1 -11   6  219.25    2.88
  -1  11   6  228.96    2.71
   1  11  -6  221.13    2.90
  -1  11   6  227.51    2.87
  -1 -11   6  213.47    5.64
  -1  11   6  217.32    5.39
   1 -11  -6  232.07    5.37
  -1 -11   6  220.47    2.77
  -1 -11   6  217.95    2.70
   1  11  -6  222.44    2.99
   1 -11  -6  225.28    2.84
   1 -11  -5    8.42    0.83
  -1 -11   5    8.52    1.15
  -1  11   5    8.23    1.04
  -1  11   5    8.92    1.14
   1  11  -5    9.41    1.09
  -1  11   5    8.15    1.04
  -1 -11   5    6.68    0.92
  -1 -11   5    8.32    2.17
   1 -11  -5    5.67    1.68
   1 -11  -5    8.58    2.00
  -1  11   5    8.21    2.17
  -1 -11   5    6.83    1.01
  -1  11   5    7.31    1.22
   1 -11  -5    8.84    1.06
   1  11  -5    7.33    1.27
  -1  11   4  233.62    3.03
  -1  11   4  230.98    2.81
   1  11  -4  221.62    2.98
  -1 -11   4  227.45    3.02
   1 -11  -4  224.01    2.61
   1  11  -4  225.53    2.81
  -1  11   4  224.15    2.88
  -1  11   4  220.79    2.82
   1 -11  -4  227.97    4.80
  -1 -11   4  215.11    5.50
  -1  11   4  226.79    4.70
   1 -11  -4  244.63    5.21
  -1  11   4  219.31    5.38
  -1 -11   4  211.67    2.70
   1 -11  -4  230.84    2.79
  -1 -11   4  224.32    2.77
   1  11  -4  221.23    2.90
  -1 -11   4  232.46    2.67
  -1  11   3    5.67    1.01
   1  11  -3    6.43    1.02
  -1  11   3    5.51    0.96
  -1 -11   3    6.97    0.89
   1  11  -3    5.33    2.29
  -1 -11   3    4.25    1.97
  -1  11   3    5.01    1.97
   1 -11  -3    5.04    1.87
   1 -11  -3    5.91    0.86
  -1 -11   3    7.46    0.93
  -1 -11   3    4.07    1.39
  -1 -11   3    6.70    1.81
   1 -11  -3    6.95    1.81
   1  11  -3    6.83    1.15
  -1  11   3    6.34    1.05
  -1 -11   3    6.64    1.12
   1 -11  -3    5.91    0.87
  -1  11   2  336.25    3.76
   1  11  -2  336.70    3.61
   1 -11  -2  335.90    3.50
  -1 -11   2  323.33    3.68
   1  11  -2  320.74    3.53
  -1  11   2  312.08    3.52
  -1 -11   2  321.69    6.19
   1 -11  -2  333.07    6.16
  -1  11   2  343.33    6.63
   1  11  -2  334.90    6.67
   1 -11  -2  318.57    3.37
  -1 -11   2  330.64    3.49
   1 -11  -2  336.91    5.80
  -1 -11   2  309.86    5.22
  -1 -11   2  336.03    6.07
  -1 -11   2  334.85    3.33
  -1  11   2  307.09    3.56
   1 -11  -1  427.50    4.18
  -1 -11   1  410.40    4.29
  -1  11   1  405.70    4.22
   1  11  -1  411.41    4.22
   1 -11  -1  408.17    7.07
  -1 -11   1  410.15    6.85
   1  11  -1  417.81    7.57
  -1 -11   1  422.67    4.17
  -1 -11   1  410.64    6.23
  -1 -11   1  433.42    7.04
   1 -11  -1  419.48    6.40
   1  11  -1  421.97    4.26
  -1  11   1  418.08    4.44
  -1  11   1  398.52    4.19
   1 -11   0   21.75    1.12
  -1  11   0   18.59    1.09
   1  11   0   21.64    1.13
   1 -11   0   18.74    2.28
  -1 -11   0   22.25    1.92
  -1  11   0   20.65    1.12
   1  11   0   21.94    2.86
  -1 -11   0   23.77    1.94
  -1 -11   0   22.36    2.16
   1 -11   0   20.01    1.77
  -1  11   0   19.49    1.05
  -1  11   0   19.45    1.09
  -1  11   0   20.35    1.12
  -1 -11   0   22.08    1.08
   1  11   0   22.61    1.15
  -1  11   0   19.97    1.30
   1  11   1  583.63    5.33
  -1 -11  -1  586.22    5.43
   1 -11   1  574.72    5.31
  -1  11  -1  531.96    5.26
   1  11   1  567.32    5.44
  -1  11  -1  549.97    5.21
   1 -11   1  548.17    8.47
  -1  11  -1  544.83    5.44
  -1 -11  -1  565.76    5.38
  -1 -11  -1  576.20    8.05
  -1 -11  -1  578.65    8.57
   1 -11   1  546.17    7.33
  -1  11  -1  538.98    5.19
  -1 -11  -2  303.90    3.39
  -1 -11  -2  281.47    3.00
   1 -11   2  295.27    3.31
   1  11   2  279.88    3.43
  -1  11  -2  293.11    3.27
   1 -11   2  291.75    6.07
  -1  11  -2  294.52    3.26
   1  11   2  310.83    6.30
   1  11   2  282.12    3.50
  -1  11  -2  302.13    3.69
   1  11   2  284.59    3.20
  -1 -11  -2  301.28    5.89
  -1 -11  -2  287.79    6.10
  -1 -11  -2  285.18    3.36
  -1  11  -2  297.01    3.51
  -1  11  -2  282.55    3.16
  -1  11  -3   37.69    1.54
  -1 -11  -3   42.18    1.38
  -1 -11  -3   46.88    2.72
  -1 -11  -3   40.65    2.85
  -1  11  -3   36.00    1.75
   1  11   3   38.14    1.44
  -1 -11  -3   39.68    1.29
  -1 -11  -3   38.07    1.10
   1  11   3   37.13    1.02
  -1  11  -3   37.57    1.29
  -1  11  -3   36.38    1.14
   1  11   3   40.70    2.82
  -1  11  -3   35.58    1.26
   1  11   3   39.28    1.42
  -1  11  -3   39.28    1.22
  -1  11  -4  113.66    2.44
   1  11   4  107.43    2.06
  -1 -11  -4  108.77    1.96
  -1 -11  -4   99.71    1.70
   1 -11   4  103.11    1.96
   1  11   4   98.27    1.60
   1 -11   4  103.10    3.93
  -1  11  -4  111.10    1.90
  -1  11  -4  106.95    1.77
   1  11   4  106.03    3.68
   1  11   4   97.88    4.03
  -1 -11  -4  118.01    4.10
  -1 -11  -4  108.75    4.13
   1 -11   4  106.67    1.82
  -1  11  -4  102.79    1.94
   1  11   4  109.10    2.05
  -1  11  -4  111.14    2.25
  -1 -11  -4  107.09    2.05
  -1  11  -5   94.23    2.58
   1  11   5   90.09    1.96
  -1 -11  -5   90.19    1.78
  -1 -11  -5   86.98    1.62
   1 -11   5   85.95    1.86
   1  11   5   86.06    1.49
  -1  11  -5   88.21    1.86
  -1  11  -5   83.63    1.69
   1 -11   5   84.09    3.59
   1  11   5   86.76    3.26
  -1 -11  -5   89.10    3.84
   1  11   5   90.09    3.93
  -1 -11  -5   85.47    3.85
   1 -11   5   86.46    1.69
  -1  11  -5   86.85    1.88
   1  11   5   89.62    1.86
  -1  11  -5   89.33    2.17
  -1 -11  -6   63.96    1.49
   1 -11   6   63.79    1.64
  -1 -11  -6   62.39    1.47
   1  11   6   61.66    1.31
   1 -11   6   60.75    3.30
  -1  11  -6   65.03    1.55
  -1  11  -6   66.00    1.74
   1 -11   6   56.51    2.59
   1  11   6   60.23    2.66
   1 -11   6   66.73    1.52
  -1  11  -6   65.69    2.00
   1  11   6   65.93    3.32
  -1 -11  -6   61.93    3.47
  -1 -11  -6   63.40    3.50
  -1  11  -6   70.08    2.46
   1  11   6   66.46    1.71
  -1  11  -7   20.82    1.25
  -1  11  -7   21.72    1.36
  -1  11  -7   20.86    1.66
   1 -11   7   22.23    1.22
  -1  11  -7   23.36    1.94
   1  11   7   22.04    1.26
  -1 -11  -7   20.74    1.12
   1 -11   7   22.13    1.26
  -1 -11  -7   21.50    1.08
   1  11   7   19.62    0.97
   1  11   8  250.99    2.71
  -1  11  -8  242.09    3.01
  -1  11  -8  247.26    3.12
  -1 -11  -8  245.21    3.01
   1 -11   8  256.69    2.96
   1  11   8  261.52    2.95
  -1 -11  -8  261.10    2.80
   1  11   8  259.16    2.72
   1 -11   8  236.62    2.90
  -1 -11  -8  258.84    2.94
   1  11   9  176.83    2.03
  -1  11  -9  175.22    2.47
  -1  11  -9  169.09    2.35
   1  11   9  184.73    2.24
  -1 -11  -9  182.00    2.23
   1 -11   9  179.00    2.25
   1  11   9  177.49    2.14
  -1 -11  -9  176.09    2.26
  -1  11  -9  172.65    2.63
  -1  11 -10   56.04    1.28
  -1  11 -10   58.92    1.37
   1  11  10   72.29    1.21
   1  11  10   70.38    1.16
   1 -11  10   63.85    1.19
  -1  11 -10   65.00    1.53
  -1 -11 -10   70.35    1.25
  -1 -11 -10   70.46    1.21
   1 -11  11    0.75    0.39
   1  11  11    1.32    0.42
  -1  11 -11    1.48    0.66
  -1 -11 -11    1.13    0.44
   1  11  11    1.88    0.45
   1 -11  11    1.34    0.51
  -1 -12  11   26.84    0.71
   1  12 -11   23.74    0.71
  -1 -12  10    6.61    0.66
  -1  12  10    8.17    0.68
  -1  12  10    7.98    0.69
  -1 -12  10    7.06    0.74
   1 -12 -10    7.49    0.73
  -1  12  10    7.17    0.59
   1  12 -10    6.24    0.92
   1 -12 -10    8.19    0.76
  -1 -12   9   50.19    1.18
  -1  12   9   53.29    1.23
  -1 -12   9   48.75    1.23
   1  12  -9   49.85    1.76
  -1  12   9   53.74    1.23
  -1  12   9   51.77    1.12
   1 -12  -9   53.09    1.29
   1  12  -9   49.64    1.47
  -1  12   8  133.91    2.00
   1  12  -8  132.42    2.51
  -1 -12   8  131.38    2.01
  -1  12   8  135.30    2.01
   1  12  -8  128.77    2.59
  -1  12   8  132.27    1.89
   1  12  -8  131.12    2.24
   1 -12  -8  134.56    2.00
  -1 -12   7   18.45    1.06
   1  12  -7   19.60    1.67
  -1  12   7   20.05    1.23
  -1 -12   7   19.44    1.18
   1  12  -7   20.29    1.69
   1 -12  -7   20.54    1.20
   1  12  -7   20.37    1.49
  -1  12   7   19.80    1.11
  -1  12   7   19.08    1.00
  -1 -12   6   65.86    1.60
   1 -12  -6   67.61    1.60
   1  12  -6   69.77    1.70
  -1  12   6   68.85    1.61
  -1  12   6   67.96    1.48
  -1 -12   6   63.80    3.59
  -1  12   6   67.65    3.34
   1  12  -6   65.94    1.94
  -1  12   6   70.79    1.70
  -1 -12   6   65.56    1.60
   1  12  -6   72.74    2.18
  -1 -12   6   70.39    1.50
   1 -12  -6   66.61    1.64
   1  12  -6   68.10    1.88
   1  12  -5  294.88    3.62
   1 -12  -5  304.42    3.46
  -1 -12   5  301.62    3.37
  -1 -12   5  301.97    3.60
   1 -12  -5  289.14    3.12
   1 -12  -5  297.31    3.47
  -1  12   5  290.82    3.29
   1  12  -5  297.47    3.50
  -1  12   5  306.83    3.39
  -1 -12   5  287.73    6.54
   1 -12  -5  304.16    6.08
  -1  12   5  295.75    6.24
  -1  12   5  316.25    3.64
  -1 -12   5  303.34    3.29
  -1  12   5  305.12    3.44
   1  12  -4   19.43    1.51
   1 -12  -4   17.96    1.15
  -1 -12   4   19.91    1.09
   1 -12  -4   18.38    2.28
  -1  12   4   15.31    2.48
  -1 -12   4   20.03    1.30
   1 -12  -4   17.11    1.02
  -1  12   4   18.85    1.20
   1  12  -4   20.68    1.23
  -1 -12   4   19.95    2.56
   1 -12  -4   15.93    2.01
  -1  12   4   18.19    1.21
   1  12  -4   18.48    1.38
  -1 -12   4   21.00    1.08
  -1  12   4   19.14    1.21
  -1 -12   3   16.82    1.16
   1 -12  -3   16.80    1.03
   1 -12  -3   13.72    2.09
  -1 -12   3   16.54    1.28
   1 -12  -3   15.84    1.06
  -1  12   3   16.25    1.21
   1  12  -3   15.33    1.24
  -1 -12   3   15.21    2.42
   1 -12  -3   16.36    2.04
   1  12  -3   15.40    2.58
   1  12  -3   15.38    1.39
  -1  12   3   17.83    1.29
  -1 -12   3   15.65    0.99
  -1 -12   3   13.41    2.14
  -1  12   3   15.25    1.21
  -1 -12   2  174.72    2.42
   1 -12  -2  161.66    2.26
   1 -12  -2  173.06    4.34
   1 -12  -2  167.67    2.33
  -1 -12   2  170.92    2.56
  -1  12   2  170.88    2.49
   1  12  -2  175.76    2.52
   1 -12  -2  179.85    4.64
  -1 -12   2  162.84    4.62
   1  12  -2  174.87    5.34
  -1  12   2  170.65    2.56
   1  12  -2  172.16    2.56
  -1 -12   2  167.68    4.63
  -1  12   2  161.44    2.41
  -1  12   1  175.16    2.64
   1  12  -1  161.94    2.41
  -1  12   1  170.55    2.49
   1  12  -1  160.63    2.44
   1 -12  -1  181.49    4.74
  -1 -12   1  156.25    4.30
   1  12  -1  167.48    5.23
  -1 -12   1  160.59    2.47
   1 -12  -1  177.54    2.43
  -1 -12   1  168.11    2.38
  -1  12   1  166.34    2.41
   1 -12  -1  175.76    4.26
  -1 -12   1  165.17    4.58
   1  12   0    7.36    1.13
  -1  12   0    6.59    1.10
   1 -12   0    7.22    1.69
  -1 -12   0   10.64    2.12
  -1 -12   0    8.33    1.65
   1 -12   0    6.16    2.09
   1 -12   0    7.98    1.04
  -1  12   0    7.79    1.12
  -1 -12   0    7.38    1.07
  -1  12   0    6.31    1.08
   1  12   0    7.06    1.15
  -1  12   0    7.59    1.40
   1  12   1   20.78    1.22
  -1  12  -1   17.41    1.22
   1  12   1   19.17    1.28
   1 -12   1   20.97    2.46
  -1  12  -1   18.69    1.16
   1  12   1   20.10    2.96
   1 -12   1   23.17    1.30
  -1 -12  -1   22.40    1.28
  -1  12  -1   19.95    1.33
  -1 -12  -1   20.26    1.24
  -1  12  -1   19.16    1.17
  -1 -12  -1   23.62    2.17
  -1 -12  -1   20.38    2.43
  -1  12  -2  133.18    2.60
   1  12   2  127.07    2.04
   1 -12   2  141.49    2.26
  -1 -12  -2  142.02    2.25
   1  12   2  136.93    2.38
  -1  12  -2  139.83    2.24
  -1  12  -2  132.91    2.13
   1 -12   2  138.61    4.47
   1  12   2  148.40    4.65
  -1  12  -2  141.34    2.47
  -1 -12  -2  140.55    2.29
  -1 -12  -2  135.73    4.12
  -1 -12  -2  136.41    4.46
  -1  12  -2  133.41    2.08
  -1  12  -3   35.95    1.87
   1  12   3   34.43    1.58
  -1 -12  -3   36.90    1.40
  -1 -12  -3   33.47    1.07
   1  12   3   36.32    1.54
  -1  12  -3   37.86    1.41
   1 -12   3   34.28    2.92
  -1  12  -3   38.12    1.38
   1  12   3   40.46    2.93
  -1 -12  -3   36.30    1.43
  -1  12  -3   37.35    1.66
   1 -12   3   38.29    1.30
  -1 -12  -3   36.64    2.73
  -1 -12  -3   35.60    2.96
  -1  12  -3   36.47    1.27
  -1 -12  -4   17.82    1.30
  -1 -12  -4   14.56    0.94
   1 -12   4   14.55    1.28
  -1  12  -4   15.07    1.29
   1  12   4   16.98    1.36
  -1  12  -4   16.56    1.22
   1  12   4   15.01    2.13
   1  12   4   17.32    1.37
  -1  12  -4   15.60    1.74
   1 -12   4   16.19    1.14
  -1 -12  -4   16.18    1.28
  -1  12  -4   15.94    1.51
  -1 -12  -4   16.82    2.40
  -1 -12  -4   18.01    2.60
   1  12   4   15.73    2.58
  -1  12  -5  172.19    2.90
  -1 -12  -5  165.14    2.57
   1 -12   5  171.03    2.36
  -1  12  -5  184.11    3.30
   1  12   5  179.80    2.59
  -1 -12  -5  175.93    2.43
   1 -12   5  160.76    2.51
  -1 -12  -5  166.54    2.20
   1  12   5  155.71    1.98
  -1  12  -5  169.80    2.51
  -1  12  -5  157.28    2.21
   1 -12   5  161.37    4.80
   1  12   5  166.20    4.27
  -1  12  -5  165.54    2.56
  -1 -12  -5  172.04    4.93
  -1 -12  -5  180.89    5.18
   1  12   5  172.30    5.06
   1  12   6   68.72    1.28
  -1  12  -6   72.37    1.57
  -1  12  -6   73.46    1.74
   1 -12   6   78.78    1.64
  -1  12  -6   77.31    2.15
  -1  12  -6   71.37    1.52
   1  12   6   78.32    1.74
  -1  12  -6   78.86    2.58
  -1 -12  -6   71.15    1.47
   1 -12   6   72.88    1.73
  -1 -12  -6   75.23    1.56
  -1  12  -7  108.68    1.84
  -1  12  -7  111.25    2.01
  -1  12  -7  118.11    2.46
   1  12   7  126.35    2.00
  -1  12  -7  118.73    2.72
  -1 -12  -7  120.25    1.85
   1 -12   7  117.85    2.03
  -1 -12  -7  121.18    1.77
   1 -12   7  117.26    1.92
  -1  12  -8    2.15    0.98
  -1  12  -8    1.83    0.89
   1 -12   8    3.09    0.90
   1  12   8    3.16    0.96
  -1 -12  -8    3.03    0.85
   1  12   8    2.58    0.69
  -1 -12  -8    2.96    0.76
  -1  12  -9    6.63    0.92
  -1  12  -9    5.93    0.77
  -1 -12  -9    7.36    0.83
   1 -12   9    6.96    0.77
   1  12   9    7.57    0.78
  -1 -12  -9    7.77    0.73
   1  12   9    8.16    0.76
   1 -12  10    9.38    0.61
   1  12  10   10.46    0.63
  -1  12 -10    9.25    0.92
  -1 -12 -10   10.12    0.64
   1  12  10    9.28    0.58
   1 -12  11   22.64    0.50
  -1  12 -11   19.82    0.61
  -1 -13  10    6.73    0.59
   1  13 -10    6.59    0.77
   1 -13 -10    6.34    0.59
   1 -13  -9  177.27    2.05
   1  13  -9  174.43    2.30
  -1 -13   9  174.69    2.09
   1  13  -9  168.62    2.59
  -1  13   9  178.81    2.04
  -1  13   9  167.08    1.82
  -1  13   8   31.94    1.04
  -1 -13   8   28.04    0.99
   1  13  -8   31.46    1.38
   1 -13  -8   30.97    1.08
  -1 -13   8   29.13    1.11
   1  13  -8   29.20    1.61
  -1  13   8   31.70    0.95
   1 -13  -8   29.79    1.08
  -1  13   7    9.74    0.83
  -1  13   7    9.25    0.95
  -1 -13   7   10.34    0.91
   1  13  -7   10.73    1.32
   1 -13  -7   11.11    1.03
  -1 -13   7   10.80    1.06
   1  13  -7    9.88    1.51
  -1  13   7    9.91    0.92
   1 -13  -7    9.28    1.04
  -1  13   6   59.40    1.36
   1  13  -6   59.65    1.64
  -1 -13   6   59.49    1.37
   1 -13  -6   60.42    1.46
   1  13  -6   57.95    1.85
  -1 -13   6   59.78    1.44
  -1  13   6   59.32    1.33
  -1  13   6   58.90    1.42
  -1 -13   6   55.97    1.44
   1 -13  -6   60.02    1.51
   1  13  -5   13.07    1.21
  -1  13   5   12.38    1.08
  -1 -13   5   14.02    1.01
   1  13  -5   12.72    1.51
   1 -13  -5   12.81    1.13
  -1 -13   5   13.43    1.10
   1  13  -5   12.08    1.40
  -1  13   5   12.56    1.13
   1 -13  -5   12.91    1.19
   1 -13  -5   12.20    0.90
  -1  13   5   11.94    1.07
  -1 -13   5   14.12    1.22
  -1  13   4  105.68    4.00
   1  13  -4  100.85    2.24
  -1 -13   4  110.55    2.15
  -1  13   4  107.90    1.97
   1 -13  -4  107.34    1.79
   1  13  -4  108.08    2.13
  -1  13   4  111.56    2.00
  -1 -13   4   99.10    4.02
   1 -13  -4  110.86    1.91
  -1 -13   4  111.78    1.92
  -1 -13   4  110.77    1.78
  -1  13   4  109.67    1.97
  -1  13   3   13.81    2.40
  -1 -13   3   13.61    1.29
   1 -13  -3   12.60    1.06
   1  13  -3   12.84    1.28
  -1  13   3   12.91    1.22
   1 -13  -3   11.27    1.88
  -1 -13   3   12.30    2.25
   1  13  -3   13.69    2.78
  -1  13   3   11.50    1.28
   1  13  -3   13.51    1.38
   1 -13  -3   12.34    1.06
  -1 -13   3   13.00    1.16
  -1 -13   3   13.41    2.22
  -1  13   3   11.48    1.20
  -1 -13   2  479.88    5.02
   1 -13  -2  500.43    4.88
  -1  13   2  481.15    5.00
   1  13  -2  490.47    5.06
   1 -13  -2  480.40    7.83
   1  13  -2  482.00    8.95
  -1  13   2  499.41    5.10
   1  13  -2  485.49    5.09
   1  13  -2  491.53    5.20
  -1 -13   2  494.37    4.95
   1 -13  -2  487.16    4.77
  -1 -13   2  477.13    8.11
  -1  13   2  477.98    4.92
   1 -13  -1  401.11    4.26
  -1 -13   1  395.59    4.33
  -1  13   1  401.52    4.39
   1  13  -1  407.80    4.43
   1 -13  -1  402.21    7.39
   1  13  -1  384.82    8.22
  -1 -13   1  412.13    4.32
  -1  13   1  391.39    4.28
   1  13  -1  400.23    4.36
  -1  13   1  397.48    4.54
  -1 -13   1  417.40    7.62
  -1  13   0  143.95    2.24
  -1 -13   0  142.71    2.34
  -1  13   0  134.76    2.36
   1  13   0  142.75    2.41
   1 -13   0  130.23    4.49
   1 -13   0  136.63    2.24
   1  13   0  137.86    2.34
  -1  13   0  130.14    2.55
  -1  13   0  132.19    2.25
  -1 -13   0  143.87    4.65
  -1 -13  -1  407.42    4.35
  -1  13  -1  403.07    4.38
  -1  13  -1  394.80    4.36
   1  13   1  382.92    4.38
   1 -13   1  381.35    7.56
   1  13   1  404.93    7.94
  -1 -13  -1  405.26    4.32
   1 -13   1  404.44    4.28
   1  13   1  376.66    4.16
  -1  13  -1  383.86    4.11
  -1 -13  -1  409.19    7.67
  -1 -13  -2  305.39    3.59
  -1  13  -2  296.54    3.75
   1  13   2  271.99    3.24
  -1  13  -2  282.87    3.88
   1 -13   2  288.01    3.48
  -1 -13  -2  298.12    3.48
   1  13   2  297.14    3.64
  -1  13  -2  295.17    3.56
   1 -13   2  281.92    6.61
  -1  13  -2  282.45    3.43
   1  13   2  308.43    6.70
  -1 -13  -2  315.04    6.70
  -1  13  -2  283.79    3.30
  -1  13  -3   13.50    1.70
  -1 -13  -3   14.99    1.28
  -1  13  -3   12.83    1.34
   1  13   3   14.39    1.32
  -1  13  -3   13.28    1.24
   1 -13   3   12.36    2.49
   1  13   3   12.98    2.40
   1 -13   3   14.13    1.13
  -1  13  -3   13.25    1.12
  -1 -13  -3   12.73    2.48
  -1 -13  -3   15.09    1.35
  -1  13  -3   12.07    1.59
  -1  13  -4  391.21    4.28
  -1  13  -4  445.33    5.12
   1  13   4  448.03    4.53
  -1  13  -4  422.22    4.50
   1 -13   4  399.59    7.74
  -1  13  -4  416.19    4.41
   1  13   4  410.74    7.11
  -1 -13  -4  423.06    8.01
   1  13   4  428.42    7.95
  -1 -13  -4  440.69    4.56
  -1  13  -4  437.50    4.93
   1 -13   4  410.57    4.47
  -1 -13  -4  442.92    4.45
  -1 -13  -4  390.24    3.97
   1 -13   4  427.15    4.34
  -1  13  -5   17.47    1.35
  -1  13  -5   15.98    1.25
   1 -13   5   17.04    1.15
  -1 -13  -5   17.10    1.23
  -1  13  -5   18.90    1.72
   1 -13   5   17.03    1.30
  -1 -13  -5   17.07    1.13
  -1 -13  -5   14.16    0.91
  -1  13  -5   18.80    1.96
   1  13   5   16.75    1.35
   1 -13   6    1.88    1.09
  -1 -13  -6    1.40    0.88
  -1  13  -6    1.76    1.03
   1 -13   6    1.91    0.98
  -1  13  -6    2.87    1.56
  -1 -13  -6    1.69    1.05
  -1  13  -6    1.98    0.91
   1  13   6    1.68    1.05
  -1  13  -6    1.11    1.74
  -1 -13  -6    2.39    0.82
  -1 -13  -7   32.55    0.97
  -1  13  -7   32.59    1.28
   1  13   7   35.52    1.24
   1 -13   7   34.26    1.15
  -1 -13  -7   32.57    1.01
   1 -13   7   33.83    1.23
  -1  13  -7   34.00    1.69
   1  13   7   32.03    0.99
  -1 -13  -7   33.21    1.03
   1  13   8   62.65    1.27
  -1  13  -8   58.38    1.75
   1 -13   8   56.73    1.23
  -1  13  -8   52.10    1.32
   1  13   8   53.37    1.16
   1  13   9  209.51    2.13
   1 -13   9  212.02    2.21
   1 -13  10   45.18    0.70
  -1  13 -10   46.23    1.02
  -1 -13 -10   47.22    0.77
  -1 -14  10    4.05    0.38
   1  14 -10    3.12    0.52
  -1 -14   9  194.05    2.08
   1  14  -9  190.56    2.29
   1 -14  -9  189.38    2.01
  -1  14   9  193.82    2.01
  -1  14   8    4.81    0.71
  -1  14   8    3.71    0.55
  -1 -14   8    3.90    0.76
   1 -14  -8    4.24    0.71
   1  14  -8    4.40    1.07
   1  14  -8    3.45    1.24
   1 -14  -8    4.00    0.73
  -1  14   7  132.82    1.88
   1  14  -7  130.56    2.41
  -1 -14   7  133.09    1.94
   1 -14  -7  136.71    1.86
   1  14  -7  135.83    2.24
   1 -14  -7  131.79    1.85
  -1  14   7  131.04    1.66
  -1  14   6  160.35    2.03
   1  14  -6  167.81    2.41
  -1  14   6  161.40    2.01
  -1 -14   6  165.40    2.26
   1 -14  -6  165.74    2.17
   1  14  -6  167.07    2.65
   1 -14  -6  162.18    2.18
  -1  14   6  160.96    2.05
   1  14  -5  213.15    2.86
  -1  14   5  212.31    2.57
   1  14  -5  201.87    3.02
  -1 -14   5  210.05    2.69
   1 -14  -5  212.58    2.62
   1  14  -5  207.70    3.02
   1 -14  -5  209.50    2.64
  -1 -14   5  211.98    2.75
  -1  14   5  213.70    2.53
  -1  14   4   11.64    1.15
   1  14  -4   11.21    1.32
   1  14  -4   12.06    1.48
  -1 -14   4   11.18    1.15
   1 -14  -4   11.86    1.07
   1 -14  -4   11.25    0.94
  -1  14   4   11.53    1.12
   1 -14  -4   11.05    1.10
  -1 -14   4   13.38    1.22
  -1  14   4   10.68    1.05
  -1  14   3   33.93    1.39
   1  14  -3   32.54    1.53
  -1 -14   3   31.53    1.36
   1 -14  -3   30.73    1.22
   1  14  -3   29.69    1.65
  -1 -14   3   34.00    1.37
  -1 -14   3   31.38    1.43
   1 -14  -3   31.82    1.21
  -1  14   3   30.99    1.31
  -1  14   3   31.26    1.43
   1  14  -3   31.01    1.63
   1  14  -2   73.13    1.94
  -1  14   2   71.49    1.89
   1  14  -2   74.95    1.92
  -1  14   2   74.13    1.83
   1 -14  -2   67.67    3.16
   1  14  -2   71.31    4.01
   1 -14  -2   72.05    1.68
  -1 -14   2   74.44    1.82
   1  14  -2   76.97    2.10
  -1 -14   2   77.57    1.79
   1 -14  -2   69.94    1.53
  -1  14   2   70.12    1.80
  -1 -14   2   73.85    3.48
   1  14  -1   28.56    1.46
  -1  14   1   30.82    1.55
  -1  14   1   29.86    1.51
   1  14  -1   28.87    1.54
   1 -14  -1   28.53    2.58
   1  14  -1   28.43    3.31
   1  14  -1   27.99    1.68
  -1 -14   1   29.02    1.42
  -1  14   1   29.26    1.44
   1 -14  -1   32.17    1.37
  -1 -14   1   27.82    1.40
  -1 -14   1   27.93    2.71
  -1  14   0   23.64    1.64
   1  14   0   24.97    1.45
   1 -14   0   25.34    1.40
  -1  14   0   23.24    1.42
   1  14   0   25.39    1.56
   1 -14   0   27.26    2.71
  -1  14   0   26.07    1.36
  -1 -14   0   26.56    2.77
  -1 -14   0   24.72    1.42
  -1  14   0   28.58    1.27
  -1 -14  -1    2.36    1.14
   1 -14   1    2.14    1.08
  -1 -14  -1    2.73    2.31
   1  14   1    5.13    2.56
   1 -14   1    0.76    2.15
  -1  14  -1    2.60    1.27
   1  14   1    3.29    1.36
  -1  14  -1    1.13    1.08
   1  14   1    2.52    1.10
  -1  14  -1    2.16    1.25
  -1 -14  -1    2.69    1.22
   1 -14   2  484.98    4.93
  -1 -14  -2  493.57    4.93
  -1  14  -2  480.98    5.03
   1  14   2  500.36    5.10
  -1 -14  -2  502.23    8.68
   1  14   2  474.03    8.21
  -1 -14  -2  494.36    5.07
  -1  14  -2  503.73    5.18
  -1  14  -2  469.44    4.72
  -1  14  -3  103.50    2.08
   1  14   3  105.72    2.13
   1 -14   3  108.09    1.94
  -1  14  -3  101.19    1.96
  -1 -14  -3  101.47    2.09
  -1  14  -3  108.66    2.35
  -1  14  -3  104.44    2.43
  -1 -14  -3  104.35    2.02
  -1  14  -4  135.50    2.34
   1  14   4  142.58    2.28
  -1  14  -4  133.27    2.20
  -1 -14  -4  141.92    2.36
  -1  14  -4  148.52    2.69
   1 -14   4  140.10    2.15
  -1  14  -4  142.65    2.78
  -1  14  -4  128.92    2.13
  -1 -14  -4  141.74    2.17
   1 -14   4  136.32    2.28
   1 -14   5   80.02    1.61
  -1 -14  -5   83.73    1.73
  -1  14  -5   84.29    2.21
  -1  14  -5   84.67    2.31
   1 -14   5   78.75    1.74
  -1 -14  -5   80.65    1.54
  -1  14  -6   62.54    1.48
   1 -14   6   70.93    1.45
  -1  14  -6   70.56    2.03
  -1 -14  -6   67.31    1.54
  -1  14  -6   63.07    1.29
   1 -14   6   64.81    1.53
  -1 -14  -6   68.67    1.30
  -1  14  -6   72.90    2.14
   1 -14   7  121.33    1.74
  -1  14  -7  108.29    1.76
  -1  14  -7  123.52    2.27
  -1 -14  -7  125.35    1.78
   1  14   7  116.28    1.53
  -1 -14  -7  124.22    1.55
   1 -14   7  113.25    1.74
  -1  14  -8   15.98    1.20
   1 -14   8   14.96    0.75
   1  14   8   16.04    0.71
  -1  14  -9    9.65    0.82
   1  14   9   11.18    0.48
   1 -14   9   10.56    0.49
  -1 -15   9    7.58    0.44
  -1  15   9    7.72    0.40
   1  15  -9    7.52    0.67
   1  15  -8  178.61    2.20
  -1 -15   8  176.25    1.94
  -1  15   8  175.82    1.87
  -1 -15   7   25.13    0.93
   1 -15  -7   25.58    0.85
   1 -15  -7   27.85    0.81
   1  15  -7   25.44    1.30
   1  15  -7   23.25    1.32
  -1  15   7   28.25    0.88
  -1 -15   6   47.33    1.21
   1 -15  -6   47.38    1.12
   1  15  -6   46.75    1.57
   1 -15  -6   46.15    1.10
   1  15  -5    0.81    1.09
  -1  15   5    1.20    0.78
  -1 -15   5    0.33    0.87
  -1 -15   5    0.74    0.86
  -1  15   5    0.07    0.85
   1 -15  -5    0.34    0.84
   1  15  -5    0.36    1.25
   1 -15  -5    0.43    0.81
  -1 -15   4   63.70    1.50
   1 -15  -4   63.54    1.37
   1 -15  -4   61.91    1.28
  -1  15   4   61.51    1.38
   1 -15  -4   62.57    1.39
  -1 -15   4   64.31    1.57
   1  15  -4   63.59    1.67
  -1  15   4   65.37    1.44
  -1  15   3    4.82    1.08
   1  15  -3    5.33    1.29
  -1 -15   3    4.73    1.06
  -1  15   3    3.90    1.13
   1 -15  -3    4.39    0.91
   1  15  -3    4.40    1.46
   1  15  -3    4.30    1.37
   1 -15  -3    4.47    0.95
  -1  15   3    4.54    1.08
  -1 -15   3    4.37    1.09
   1 -15  -3    4.47    0.94
   1  15  -2  167.44    2.69
  -1  15   2  174.87    2.52
  -1  15   2  170.54    2.56
  -1  15   2  173.06    2.50
   1  15  -2  176.20    2.81
  -1 -15   2  174.79    2.51
   1 -15  -2  171.30    2.35
  -1 -15   2  169.02    2.50
   1  15  -1  194.24    2.92
  -1  15   1  197.84    2.83
   1  15  -1  192.49    2.83
  -1  15   1  194.80    2.84
  -1  15   1  189.36    2.65
  -1 -15   1  197.67    2.75
  -1 -15   1  193.50    2.72
   1 -15  -1  197.55    2.64
  -1  15   0   15.87    1.38
   1  15   0   17.67    1.46
   1  15   0   17.26    1.27
  -1  15   0   15.35    1.40
  -1  15   0   14.15    1.21
   1  15   0   18.14    1.40
  -1 -15   0   17.87    1.33
   1 -15   0   14.55    1.26
   1  15   1  286.04    3.47
  -1  15  -1  270.45    3.43
  -1 -15  -1  285.04    3.41
   1  15   1  248.13    3.06
  -1  15  -1  261.82    3.52
  -1 -15  -1  273.93    3.26
   1 -15   1  274.27    3.33
  -1  15  -1  265.57    3.11
  -1  15  -2   33.63    1.52
  -1 -15  -2   30.14    1.45
  -1  15  -2   31.53    1.51
   1  15   2   29.98    1.51
   1 -15   2   32.22    1.33
  -1 -15  -2   29.16    1.30
   1 -15   2   33.56    1.31
   1 -15   3   27.81    1.25
  -1  15  -3   24.76    1.42
   1  15   3   27.64    1.39
  -1  15  -3   26.28    1.43
  -1  15  -3   25.85    1.62
  -1 -15  -3   28.72    1.38
  -1  15  -3   28.53    1.56
  -1 -15  -3   28.98    1.25
   1 -15   4    2.18    1.03
  -1 -15  -4    2.09    0.93
  -1  15  -4    1.91    1.18
   1  15   4    1.63    1.04
   1 -15   4    2.05    0.94
  -1  15  -4    1.04    0.97
  -1  15  -4    2.54    1.40
  -1 -15  -4    0.80    1.09
  -1  15  -4    1.15    1.40
   1 -15   5   46.00    1.23
  -1  15  -5   45.89    1.74
  -1  15  -5   43.65    1.23
  -1 -15  -5   43.17    1.32
  -1  15  -5   46.64    1.73
   1 -15   5   43.89    1.31
  -1 -15  -5   44.49    1.13
   1 -15   6   30.34    1.01
   1 -15   6   29.20    1.05
  -1  15  -6   31.29    1.51
  -1 -15  -6   28.97    1.04
  -1 -15  -6   28.46    0.83
  -1  15  -6   27.07    1.02
   1 -15   7    4.36    0.66
  -1 -15  -7    4.70    0.70
  -1  15  -7    5.20    1.13
   1  15   8   40.00    0.72
   1 -15   8   41.27    0.75
  -1 -15  -8   38.87    0.79
  -1  15  -8   40.79    1.13
  -1 -16   8   50.52    0.77
   1  16  -8   53.20    1.01
  -1 -16   7   86.84    1.22
   1  16  -7   84.77    1.50
  -1  16   6   38.72    0.92
   1 -16  -6   37.73    0.85
   1 -16  -5   84.20    1.23
  -1 -16   5   88.56    1.48
   1  16  -5   88.05    1.66
   1  16  -5   85.31    1.80
  -1  16   5   85.68    1.33
  -1  16   5   87.55    1.41
   1  16  -4   13.08    1.33
  -1 -16   4   13.43    0.97
   1  16  -4   13.93    1.17
   1  16  -4   12.93    1.18
  -1  16   4   12.04    0.93
  -1  16   4   12.57    0.96
  -1 -16   4   12.60    0.91
   1 -16  -4   11.37    0.79
   1 -16  -4   11.45    0.76
   1  16  -3  118.07    2.16
  -1 -16   3  119.32    1.90
  -1  16   3  118.37    1.76
   1  16  -3  112.20    2.02
  -1  16   3  115.85    1.84
   1  16  -3  108.32    2.09
  -1  16   3  119.41    1.81
  -1 -16   3  113.01    1.84
   1 -16  -3  114.87    1.67
  -1  16   3  110.53    1.73
   1 -16  -3  106.42    1.61
   1  16  -2   54.40    1.63
  -1 -16   2   55.63    1.41
   1  16  -2   49.38    1.58
  -1  16   2   52.09    1.35
  -1  16   2   52.82    1.40
   1  16  -2   53.40    1.63
  -1 -16   2   51.71    1.38
  -1  16   2   49.87    1.38
   1 -16  -2   45.53    1.14
   1 -16  -2   52.34    1.31
  -1 -16   1   16.19    1.16
   1  16  -1   15.79    1.29
   1  16  -1   14.51    1.20
  -1  16   1   14.77    1.17
  -1  16   1   13.41    1.05
  -1  16   1   15.00    1.19
   1  16  -1   14.57    1.30
  -1 -16   1   15.42    1.12
   1 -16  -1   15.21    1.06
   1  16   0    5.56    1.11
  -1 -16   0    6.53    1.12
  -1  16   0    6.05    1.13
   1  16   0    5.51    1.24
   1  16   0    5.48    1.01
  -1  16   0    5.82    0.95
  -1  16   0    4.89    1.14
   1 -16   0    6.14    1.04
  -1  16  -1   11.61    1.21
   1  16   1   15.61    1.29
   1  16   1   12.55    0.94
  -1  16  -1   11.50    1.28
  -1  16  -1   13.67    1.34
   1 -16   1   13.56    1.06
   1  16   1   13.82    1.04
  -1 -16  -1   15.04    1.15
  -1 -16  -1   15.05    1.11
   1 -16   1   13.23    1.11
   1  16   2  230.79    2.82
  -1  16  -2  211.14    2.86
  -1  16  -2  223.22    2.91
   1 -16   2  233.51    2.76
   1  16   2  215.71    2.46
  -1 -16  -2  224.05    2.81
   1 -16   2  213.59    2.74
  -1 -16  -2  222.73    2.66
  -1  16  -3   91.80    1.86
   1  16   3   93.98    1.73
  -1 -16  -3   95.20    1.70
  -1 -16  -3   95.42    1.61
  -1  16  -3   89.23    1.77
  -1  16  -3   91.99    1.96
   1 -16   4  111.36    1.70
  -1  16  -4  110.51    2.03
  -1 -16  -4  110.05    1.72
   1 -16   4  105.17    1.73
  -1 -16  -4  105.67    1.57
   1 -16   5   54.18    1.14
  -1  16  -5   48.99    1.45
  -1  16  -5   44.84    1.04
  -1 -16  -5   53.99    1.17
  -1 -16  -5   50.76    0.98
   1 -16   5   49.94    1.17
  -1  16  -6   53.07    1.35
  -1 -16  -6   53.97    1.04
   1 -16   6   53.00    1.02
   1 -16   7  131.25    1.41
   1  16   7  129.56    1.38
   1  17  -7    0.81    0.48
  -1  17   6   19.45    0.48
  -1 -17   6   24.73    0.66
   1  17  -5   21.02    0.97
   1  17  -5   23.26    1.04
  -1 -17   5   23.20    0.78
  -1 -17   4   20.38    0.85
   1  17  -4   18.24    1.02
   1  17  -4   17.65    0.98
  -1  17   4   20.91    0.80
  -1  17   4   19.20    0.70
   1  17  -4   21.42    1.13
   1  17  -3    5.79    1.02
  -1 -17   3    5.41    0.81
   1  17  -3    5.19    0.97
  -1  17   3    5.62    0.81
  -1  17   3    5.93    0.65
  -1 -17   3    5.05    0.74
   1 -17  -3    5.63    0.64
   1  17  -3    4.71    0.93
   1  17  -2   46.16    1.28
  -1 -17   2   44.69    1.18
   1  17  -2   43.48    1.32
   1  17  -2   38.11    1.23
  -1  17   2   40.89    0.96
   1 -17  -2   42.67    1.04
  -1 -17   2   41.59    1.11
  -1  17   2   41.45    1.10
  -1  17   1   19.48    0.97
   1  17  -1   19.81    1.16
   1  17  -1   17.93    0.98
  -1  17   1   19.82    1.11
  -1 -17   1   21.48    1.01
   1  17  -1   21.67    1.06
   1 -17  -1   20.38    0.94
  -1  17   1   19.37    1.01
  -1 -17   1   20.10    0.98
  -1  17   0   29.52    1.12
   1  17   0   29.22    1.22
   1  17   0   26.17    0.95
  -1  17   0   29.12    1.15
  -1  17   0   30.38    1.22
   1 -17   0   33.37    1.15
   1  17   0   29.69    1.05
  -1 -17   0   31.73    1.12
   1 -17   0   30.26    1.06
  -1  17  -1   61.50    1.43
   1  17   1   69.71    1.48
  -1  17  -1   63.13    1.43
  -1  17  -1   68.12    1.50
   1 -17   1   69.70    1.40
  -1 -17  -1   68.99    1.40
   1 -17   1   63.54    1.33
  -1 -17  -1   66.38    1.34
  -1  17  -2   15.80    1.03
   1  17   2   15.92    0.98
  -1  17  -2   17.50    1.09
   1 -17   2   17.05    0.94
  -1 -17  -2   16.97    0.95
  -1 -17  -2   16.31    0.87
   1 -17   2   16.43    0.90
   1  17   3   23.69    0.93
   1 -17   3   22.83    0.91
  -1  17  -3   22.27    1.06
  -1  17  -3   19.73    0.88
  -1 -17  -3   22.91    0.92
  -1 -17  -3   22.29    0.82
  -1  17  -4    5.67    0.71
  -1 -17  -4    6.76    0.70
   1 -17   4    5.20    0.68
   1 -17   4    6.10    0.68
   1 -17   5   80.61    1.13
  -1 -17  -5   76.32    1.12
  -1 -17  -6    3.58    0.38
   1  17   6    3.42    0.35
   1  18  -5  133.85    1.46
   1  18  -4   10.27    0.63
  -1 -18   4   10.02    0.52
  -1 -18   3   54.25    0.94
   1  18  -3   54.51    1.07
   1  18  -3   56.41    1.00
  -1 -18   2   10.67    0.69
   1 -18  -2   10.56    0.63
   1  18  -2   10.18    0.69
   1  18  -2   10.15    0.80
  -1  18   1  248.65    2.53
  -1 -18   1  246.64    2.51
   1 -18  -1  253.69    2.53
   1  18  -1  246.63    2.62
  -1  18   0   24.89    0.91
   1 -18   0   28.01    0.84
  -1 -18   0   25.76    0.80
   1  18   0   27.09    0.93
   1 -18   1   48.01    0.99
   1  18   1   47.53    1.03
  -1  18  -1   49.11    1.01
   1 -18   2   65.82    1.04
  -1 -18  -2   60.17    1.00
  -1 -18  -2   59.39    1.01
   1  18   2   65.40    1.07
  -1  18  -2   56.87    0.98
  -1  18  -3   56.26    0.98
  -1 -18  -3   58.91    0.93
   1 -18   4   38.37    0.66
  -1 -18  -4   43.00    0.67
   1  19  -1  117.76    1.25
  -1  19   1  110.10    1.20
   1  19   0    2.41    0.37
  -1  19   0    2.94    0.37
   1  19   0    2.53    0.36
   1  19   1  152.50    1.43
   1  19   1  142.84    1.40
  -2   0  14  416.25    3.64
  -2   0  13    7.32    0.85
   2   0 -13    7.09    0.96
   2   0 -13    6.01    0.69
  -2   0  13    6.56    0.68
  -2   0  13    6.87    0.82
   2   0 -12   31.03    1.38
  -2   0  12   29.46    1.22
  -2   0  12   31.08    1.26
   2   0 -12   26.85    1.11
  -2   0  12   27.78    1.10
  -2   0  11   88.10    1.78
   2   0 -11   74.16    3.81
  -2   0  11   72.30    1.35
   2   0 -11   88.03    2.03
  -2   0  11   84.38    1.82
   2   0 -11   79.82    1.73
  -2   0  11   81.16    1.70
  -2   0  11   79.32    1.56
  -2   0  10   16.59    1.34
   2   0 -10   16.90    2.78
  -2   0  10   14.98    0.87
  -2   0  10   16.26    1.15
  -2   0  10   15.90    1.01
   2   0 -10   15.07    1.26
   2   0 -10   16.78    1.44
  -2   0  10   14.48    1.29
  -2   0  10   14.78    1.14
  -2   0   9  116.55    1.95
  -2   0   9  122.91    2.17
  -2   0   9  112.28    2.04
   2   0  -9  118.65    2.10
  -2   0   9  113.05    1.75
  -2   0   9  110.17    1.93
   2   0  -9  111.18    4.46
   2   0  -8   79.41    3.50
  -2   0   8   84.88    1.78
  -2   0   8   80.67    1.57
  -2   0   8   80.73    1.38
  -2   0   8   78.19    1.55
  -2   0   8   78.54    1.67
   2   0  -8   79.60    1.67
   2   0  -7  143.91    3.98
   2   0  -7  126.14    3.05
  -2   0   6 1765.05   14.14
   2   0  -6 1799.06   15.82
   2   0  -5   20.20    1.01
   2   0  -5   20.95    1.55
  -2   0   4 2149.68   16.76
   2   0  -4 2181.95   17.22
   2   0  -3 2838.38   21.69
  -2   0   3 2999.12   23.32
   2   0  -2  127.56    1.92
  -2   0   2  133.56    2.15
  -2   0   1  122.70    1.95
  -2   0   0 1106.66    8.45
  -2   0   0 1162.96    9.51
  -2   0  -1  467.00    4.79
  -2   0  -1  458.98    4.33
  -2   0  -2  168.63    2.55
  -2   0  -2  173.42    2.49
   2   0   2  168.35    2.02
   2   0   3   72.37    2.04
   2   0   3   70.02    1.18
  -2   0  -3   70.97    1.05
  -2   0  -3   73.02    1.14
  -2   0  -3   73.02    1.86
  -2   0  -4   18.00    0.71
  -2   0  -4   18.85    0.71
  -2   0  -4   17.13    1.33
   2   0   4   16.40    1.48
  -2   0  -5  624.44    5.57
  -2   0  -5  628.57    5.58
   2   0   5  631.24    5.52
  -2   0  -5  626.52    8.67
   2   0   5  626.82    7.89
  -2   0  -5  613.23    8.07
   2   0   6   81.62    1.40
  -2   0  -6   77.96    1.60
  -2   0  -6   79.55    3.51
   2   0   6   78.07    2.88
  -2   0  -6   72.24    3.03
  -2   0  -6   79.13    3.13
  -2   0  -6   80.03    1.74
  -2   0  -6   73.94    1.67
  -2   0  -6   75.07    1.61
  -2   0  -7  191.03    2.50
  -2   0  -7  188.87    2.67
  -2   0  -7  187.00    2.82
   2   0   7  204.53    2.42
  -2   0  -7  205.69    5.66
  -2   0  -7  199.24    2.51
   2   0   7  189.73    4.69
  -2   0  -7  190.49    5.17
  -2   0  -7  210.52    5.27
   2   0   7  207.30    2.52
  -2   0  -7  207.92    2.88
  -2   0  -7  198.21    2.81
  -2   0  -8   37.27    2.79
  -2   0  -8   32.98    3.05
  -2   0  -8   37.08    1.70
   2   0   8   36.84    1.18
  -2   0  -8   38.75    1.50
   2   0   8   38.60    1.13
  -2   0  -8   34.03    1.63
   2   0   8   38.87    1.29
   2   0   9   86.43    1.54
   2   0   9   93.08    1.82
  -2   0  -9   89.50    2.00
  -2   0  -9   89.46    2.11
   2   0   9   88.90    1.64
  -2   0 -10  129.27    2.57
   2   0  10  137.03    2.13
  -2   0 -10  135.56    2.28
   2   0  10  131.21    1.91
  -2   0 -10  131.45    2.35
  -2   0 -11  177.09    2.67
   2   0  11  184.57    2.32
  -2   0 -11  183.24    2.41
   2   0  11  175.40    2.07
  -2   0 -11  169.39    2.35
  -2   0 -12   58.00    1.20
   2   0  12   59.71    1.14
  -2   0 -13   47.58    0.77
   2   0  13   48.29    0.74
  -2   1  14   28.54    0.74
   2   1 -13   31.79    0.98
  -2   1  13   32.57    0.87
  -2  -1  13   33.01    0.91
  -2   1  13   36.69    1.04
  -2  -1  13   35.51    1.06
   2  -1 -13   37.18    1.18
   2   1 -13   36.68    1.22
  -2   1  13   36.64    1.09
   2   1 -12   83.35    1.65
   2  -1 -12   89.96    1.83
  -2   1  12   89.25    1.73
   2   1 -12   90.88    1.90
  -2  -1  12   88.02    1.74
  -2   1  12   88.36    1.65
  -2   1  12   81.36    1.51
  -2  -1  12   84.74    1.59
  -2   1  11   63.66    1.53
  -2  -1  11   63.25    1.60
  -2   1  11   58.29    1.23
  -2  -1  11   59.50    1.23
   2   1 -11   62.40    1.69
   2  -1 -11   61.27    1.46
  -2  -1  11   63.97    1.44
   2  -1 -11   68.95    1.80
   2   1 -11   70.20    1.88
  -2   1  11   68.52    1.64
  -2  -1  11   64.19    1.69
  -2  -1  11   64.58    1.51
  -2   1  11   67.45    1.62
  -2   1  10   12.47    1.26
   2  -1 -10    9.66    2.60
   2   1 -10   10.89    2.72
  -2   1  10   10.43    0.84
  -2  -1  10   12.87    0.85
  -2  -1  10   11.39    1.11
   2  -1 -10   10.48    1.11
  -2  -1  10   10.77    1.00
   2   1 -10   12.00    1.34
   2  -1 -10   12.54    1.32
   2   1 -10   12.34    1.33
  -2   1  10   10.79    1.25
  -2  -1  10   10.85    1.25
  -2   1  10   11.31    0.96
  -2   1  10   11.56    1.16
   2   1  -9  202.12    5.70
   2  -1  -9  201.94    5.61
  -2   1   9  216.93    2.77
  -2   1   9  207.37    2.54
  -2  -1   9  210.53    2.56
   2  -1  -9  203.21    2.71
   2   1  -9  222.69    2.91
  -2  -1   9  208.17    2.84
   2  -1  -9  219.24    2.83
  -2   1   9  222.75    2.78
  -2  -1   9  210.34    2.76
  -2   1   9  235.22    2.96
  -2   1   9  211.39    2.69
  -2  -1   9  206.51    2.70
   2  -1  -8  294.91    5.54
   2   1  -8  330.38    6.50
   2  -1  -8  320.80    6.56
  -2   1   8  348.12    3.73
  -2   1   8  328.33    3.50
  -2  -1   8  334.32    3.47
  -2   1   8  310.11    3.26
  -2  -1   8  312.86    3.30
  -2   1   8  326.71    3.48
  -2  -1   8  320.85    3.44
  -2  -1   8  317.52    3.54
   2   1  -8  327.38    3.59
  -2   1   8  315.93    3.50
  -2  -1   7   34.47    1.05
   2   1  -7   30.09    1.66
   2   1  -7   34.23    2.41
   2  -1  -7   33.20    2.38
  -2  -1   7   30.89    1.09
   2  -1  -6  517.53    6.86
   2   1  -6  535.44    7.06
   2   1  -6  493.91    5.62
  -2   1   6  467.09    4.45
  -2   1   6  470.76    4.49
  -2  -1   6  491.28    4.45
   2  -1  -5   36.01    1.74
   2   1  -5   34.42    1.69
   2   1  -5   33.62    1.12
  -2   1   5   33.52    0.81
  -2   1   5   32.20    0.81
  -2  -1   5   32.77    0.80
  -2   1   4  163.44    1.74
   2   1  -4  162.18    2.01
  -2   1   4  163.77    1.75
   2   1  -3   69.54    1.08
  -2  -1   3   69.84    1.71
   2   1  -2  119.96    1.30
   2   1  -2  123.33    1.90
  -2   1   2  123.27    1.96
  -2  -1   2  125.88    2.17
   2   1  -1   10.52    0.51
  -2  -1   1    9.84    0.72
  -2   1   1    9.71    0.61
  -2  -1   1    9.04    0.49
  -2  -1   0  526.45    5.26
   2   1   0  534.60    4.95
  -2   1  -1  194.93    2.39
   2   1   1  180.44    1.97
  -2  -1  -1  196.48    2.80
  -2   1  -1  186.19    2.26
   2   1   1  184.42    2.69
   2  -1   1  178.31    2.41
   2   1   1  175.98    1.97
  -2   1  -2   21.16    0.88
   2   1   2   23.27    0.79
  -2   1  -2   22.07    0.93
   2  -1   2   22.59    0.84
   2   1   2   21.92    1.17
  -2  -1  -3 1520.17   11.85
  -2   1  -3 1520.61   11.88
   2   1   3 1557.21   13.95
   2  -1   3 1595.61   13.91
   2  -1   3 1499.89   12.59
  -2   1  -3 1522.25   11.85
   2   1   3 1527.34   12.92
  -2   1  -3 1437.11   13.00
  -2  -1  -3 1537.73   13.86
  -2   1  -3 1517.33   13.37
  -2   1  -3 1526.54   11.92
  -2  -1  -3 1463.71   12.03
   2   1   4  388.14    5.48
   2  -1   4  388.22    5.34
   2  -1   4  358.83    4.08
  -2  -1  -4  376.29    3.48
   2  -1   4  399.33    3.61
  -2   1  -4  388.95    3.57
  -2   1  -4  369.46    4.90
  -2  -1  -4  393.16    5.59
  -2   1  -4  376.33    5.11
   2   1   4  378.73    4.74
  -2  -1  -4  369.93    3.56
  -2   1  -4  386.39    3.55
  -2  -1  -5  194.53    2.36
  -2  -1  -5  196.15    2.32
   2   1   5  198.29    2.33
   2  -1   5  198.28    2.24
  -2   1  -5  200.04    2.38
  -2   1  -5  193.14    4.34
   2   1   5  202.17    4.08
   2  -1   5  198.29    3.97
  -2  -1  -5  185.61    2.44
  -2   1  -5  193.02    2.37
  -2  -1  -5  189.52    4.33
  -2   1  -5  198.85    3.90
  -2   1  -5  192.76    3.94
   2   1   5  194.12    3.51
  -2  -1  -6  278.43    3.27
  -2  -1  -6  262.73    3.15
  -2   1  -6  283.43    3.24
   2   1   6  282.62    3.00
   2  -1   6  283.58    2.90
  -2  -1  -6  280.37    6.31
  -2   1  -6  275.46    5.87
   2   1   6  272.40    5.26
   2  -1   6  280.96    5.24
  -2   1  -6  253.05    5.14
  -2  -1  -6  274.70    5.76
  -2   1  -6  272.79    5.29
  -2  -1  -6  283.40    3.25
  -2   1  -6  272.23    3.12
  -2  -1  -6  264.45    3.19
  -2   1  -6  262.44    3.23
   2   1   7   68.35    1.41
   2  -1   7   67.15    1.49
  -2   1  -7   66.61    1.74
  -2  -1  -7   63.37    1.71
  -2   1  -7   66.32    1.82
   2   1   7   71.34    1.41
   2  -1   7   67.22    1.30
  -2  -1  -7   70.95    3.77
  -2   1  -7   66.20    3.46
  -2   1  -7   66.38    1.39
  -2  -1  -7   69.38    1.51
   2   1   7   66.64    2.98
  -2   1  -7   59.84    3.03
  -2  -1  -7   67.40    3.44
  -2  -1  -7   65.82    3.48
  -2   1  -7   63.33    3.17
  -2  -1  -7   75.47    1.71
  -2  -1  -7   64.27    1.69
  -2   1  -7   66.34    1.75
  -2   1  -8   69.09    1.99
  -2   1  -8   63.40    1.99
   2   1   8   68.21    1.46
  -2  -1  -8   71.12    1.88
   2  -1   8   70.88    1.40
  -2  -1  -8   69.95    1.77
  -2   1  -8   65.39    1.58
   2   1   8   64.45    3.12
  -2  -1  -8   74.22    3.54
  -2  -1  -8   61.95    3.71
  -2   1  -8   61.74    3.54
   2  -1   8   69.85    1.40
  -2  -1  -8   72.01    1.80
  -2   1  -8   71.27    1.92
   2   1   8   68.62    1.55
   2  -1   8   66.48    1.61
  -2   1  -8   72.61    1.91
  -2  -1  -9    6.42    1.46
  -2   1  -9    4.71    1.42
   2  -1   9    6.73    0.90
   2   1   9    5.52    0.97
  -2   1  -9    7.02    1.52
  -2  -1  -9    6.42    1.31
   2  -1   9    5.55    2.05
   2   1   9    5.32    1.62
  -2  -1  -9    5.16    2.53
  -2   1  -9    7.83    2.51
  -2  -1  -9    5.03    2.28
   2   1   9    6.65    1.09
   2  -1   9    7.26    1.12
  -2  -1  -9    6.27    1.26
  -2   1  -9    5.99    1.34
   2  -1   9    7.28    0.90
   2   1  10   16.83    1.11
   2  -1  10   16.29    1.12
   2   1  10   16.34    1.02
  -2  -1 -10   15.33    1.25
   2  -1  10   16.32    0.92
  -2   1 -10   15.93    1.48
  -2  -1 -10   14.89    1.55
  -2   1 -10   14.66    1.54
  -2  -1 -10   16.30    1.32
  -2   1 -10   16.25    1.36
   2   1  11   52.16    1.30
   2  -1  11   54.16    1.34
   2   1  11   50.44    1.15
  -2   1 -11   49.12    1.44
  -2  -1 -11   51.32    1.60
  -2   1 -11   49.31    1.65
  -2  -1 -11   53.55    1.40
  -2   1 -11   51.67    1.47
   2   1  12    5.55    0.71
   2  -1  12    5.75    0.73
   2   1  12    4.91    0.53
  -2  -1 -12    5.76    0.76
  -2   1 -12    6.17    0.82
  -2  -1 -12    5.33    0.85
   2   1  13    0.95    0.37
   2  -1  13    0.64    0.38
  -2  -1 -13    1.16    0.40
  -2   1 -13    0.84    0.47
  -2   2  14  138.49    1.49
  -2  -2  14  139.18    1.50
  -2   2  13   10.74    0.67
  -2  -2  13   11.47    0.75
   2  -2 -13   11.65    0.94
  -2  -2  13   12.17    0.83
   2   2 -13   11.79    1.02
  -2   2  13   11.96    0.84
  -2  -2  13   12.88    0.88
   2   2 -13   11.53    0.87
  -2   2  12   20.73    0.99
  -2  -2  12   22.01    1.08
  -2  -2  12   22.04    0.98
   2   2 -12   23.19    1.27
   2  -2 -12   22.93    1.29
  -2  -2  12   22.78    1.18
   2   2 -12   25.20    1.35
  -2   2  12   23.35    1.11
  -2  -2  12   23.47    1.21
  -2   2  11   81.99    1.61
  -2  -2  11   83.39    1.64
   2   2 -11   81.16    1.95
  -2  -2  11   84.59    1.63
  -2  -2  11   75.96    1.39
  -2   2  11   76.51    1.36
  -2  -2  11   86.96    1.83
  -2   2  11   90.50    1.74
   2  -2 -11   88.07    1.84
   2   2 -11   88.78    1.97
  -2  -2  11   79.07    1.82
  -2  -2  10  126.78    2.26
  -2   2  10  132.49    2.14
  -2  -2  10  125.00    2.00
   2  -2 -10  127.01    2.17
   2   2 -10  127.39    2.35
  -2  -2  10  116.43    2.15
   2  -2 -10  114.28    4.40
  -2  -2  10  122.87    1.98
  -2  -2  10  122.21    1.95
  -2   2  10  112.72    1.70
  -2  -2  10  112.61    1.73
   2   2 -10  119.09    2.30
  -2   2  10  122.11    2.06
   2   2  -9   60.31    1.67
  -2   2   9   62.40    1.68
  -2  -2   9   57.47    1.57
   2  -2  -9   58.92    1.60
   2  -2  -9   56.03    3.43
  -2  -2   9   56.89    1.65
  -2  -2   9   62.82    1.46
  -2   2   9   63.78    1.62
  -2   2   9   58.60    1.49
  -2  -2   9   57.49    1.34
  -2   2   9   60.47    1.53
  -2  -2   9   57.16    1.47
  -2  -2   8   84.78    1.59
  -2   2   8   83.54    1.58
  -2  -2   8   83.26    1.43
   2  -2  -8   83.33    1.44
   2   2  -8   81.03    1.72
  -2   2   8   75.70    1.68
  -2  -2   8   81.83    1.66
   2  -2  -8   79.84    3.53
  -2  -2   8   85.12    1.58
  -2   2   8   93.71    1.79
  -2  -2   8   83.83    1.75
  -2   2   8   83.09    1.66
  -2   2   8   80.95    1.37
  -2   2   8   86.10    1.64
  -2   2   8   74.18    1.59
   2  -2  -7  522.32    4.70
  -2   2   7  499.10    4.97
  -2  -2   7  525.24    4.90
   2   2  -7  490.94    4.90
   2  -2  -7  533.29    7.96
   2   2  -7  504.28    6.45
  -2  -2   7  530.67    4.99
  -2   2   7  534.85    4.91
  -2   2   7  554.61    5.07
  -2  -2   7  510.65    4.79
  -2   2   7  521.28    4.92
  -2  -2   7  516.48    4.84
  -2  -2   7  552.98    4.91
  -2   2   7  526.97    4.97
  -2   2   6   48.73    1.15
  -2  -2   6   50.73    1.07
   2  -2  -6   53.03    1.02
  -2   2   6   49.45    2.08
   2   2  -6   50.48    1.64
   2  -2  -6   54.91    2.31
   2   2  -6   51.79    2.29
  -2   2   6   51.07    1.11
   2  -2  -5   49.39    2.00
   2   2  -5   49.49    1.90
  -2   2   5   45.59    1.00
  -2  -2   5   48.26    0.93
   2   2  -5   47.12    1.29
  -2   2   5   44.52    1.76
  -2   2   5   47.49    0.97
  -2   2   4  172.91    1.89
  -2   2   4  171.40    1.86
   2   2  -4  169.70    2.15
   2   2  -3 3141.34   24.86
   2  -2  -3 3207.89   25.64
  -2  -2   3 3249.17   24.32
  -2   2   3 3081.40   25.34
   2   2  -2  320.14    3.69
  -2  -2   2  323.34    3.63
  -2  -2   1   33.27    1.21
  -2  -2   1   32.15    0.96
  -2   2   1   29.71    0.80
   2   2  -1   32.60    0.84
  -2  -2   0  296.40    3.23
   2   2   0  292.76    3.39
   2   2   1    8.46    0.26
   2  -2   1    9.75    0.75
   2   2   1    9.67    0.82
  -2   2  -1    9.32    0.49
  -2   2  -1    9.08    0.59
  -2  -2  -1   10.51    0.89
  -2   2  -2   34.74    0.69
   2  -2   2   31.69    1.13
   2   2   2   32.89    1.15
  -2   2  -2   31.40    0.84
  -2  -2  -2   33.64    1.38
  -2   2  -2   32.15    1.16
   2   2   2   33.48    1.39
  -2  -2  -3    1.85    0.63
   2   2   3    2.28    0.94
   2  -2   3    1.69    0.66
  -2   2  -3    2.30    0.47
  -2  -2  -3    2.08    0.46
  -2   2  -3    2.39    0.46
  -2  -2  -3    1.21    0.57
  -2   2  -3    1.66    0.49
  -2   2  -3    1.62    0.78
   2   2   3    1.39    0.76
  -2  -2  -3    3.46    0.97
  -2   2  -3    1.58    0.53
   2   2   4  502.99    6.52
   2  -2   4  504.09    6.36
   2  -2   4  486.46    5.37
  -2  -2  -4  487.85    4.45
  -2  -2  -4  502.28    6.87
  -2   2  -4  492.08    6.14
   2   2   4  500.37    5.97
  -2   2  -4  504.61    4.44
  -2  -2  -5  186.35    2.21
   2   2   5  185.29    2.33
   2  -2   5  193.57    2.13
  -2   2  -5  196.72    2.35
   2  -2   5  180.34    2.95
   2  -2   5  189.27    3.97
   2   2   5  189.41    4.09
  -2  -2  -5  192.08    2.41
  -2  -2  -5  181.01    2.42
  -2  -2  -5  188.70    4.46
  -2   2  -5  184.56    3.42
   2   2   5  187.59    3.61
  -2   2  -5  191.22    3.82
   2   2   6  476.23    4.38
  -2  -2  -6  455.70    4.68
  -2   2  -6  467.16    4.53
  -2  -2  -6  417.51    4.43
   2   2   6  472.67    4.46
  -2   2  -6  470.60    4.67
   2  -2   6  443.60    4.18
  -2   2  -6  447.47    7.42
   2  -2   6  432.56    6.78
  -2  -2  -6  483.51    4.57
   2   2   6  441.25    7.06
   2   2   6  437.51    6.43
  -2  -2  -6  485.31    7.93
  -2   2  -6  414.17    6.42
  -2   2  -6  432.24    6.94
  -2   2  -6  488.81    4.90
  -2  -2  -6  461.27    4.54
  -2  -2  -6  448.00    4.66
   2   2   7    6.70    0.90
  -2   2  -7    8.32    1.20
  -2  -2  -7    6.51    1.27
  -2  -2  -7    6.65    1.10
   2   2   7    6.87    0.95
  -2   2  -7    7.16    1.22
   2  -2   7    7.29    0.75
  -2   2  -7    6.27    2.20
  -2  -2  -7    7.50    1.01
   2   2   7    7.62    1.82
  -2   2  -7    6.40    0.85
  -2   2  -7    7.52    1.25
  -2  -2  -7    6.52    1.05
  -2  -2  -7    7.09    1.12
  -2   2  -7    6.77    1.36
  -2   2  -7    9.87    2.15
  -2  -2  -7    8.00    2.29
  -2   2  -8  282.66    3.68
  -2  -2  -8  288.65    3.52
   2   2   8  285.53    3.20
  -2   2  -8  262.39    3.77
   2  -2   8  286.43    3.05
  -2  -2  -8  298.26    3.52
   2  -2   8  265.01    5.75
   2   2   8  269.73    5.75
  -2   2  -8  275.31    3.68
  -2  -2  -8  291.73    3.37
   2  -2   8  280.43    3.10
   2   2   8  297.22    3.27
   2  -2   8  298.70    3.37
  -2  -2  -8  308.05    6.69
  -2  -2  -8  289.56    6.92
  -2   2  -8  262.18    6.44
  -2   2  -9  152.15    2.69
  -2   2  -9  147.42    2.83
  -2  -2  -9  157.42    2.41
   2   2   9  154.20    2.18
  -2   2  -9  146.12    2.28
   2   2   9  131.81    3.67
   2   2   9  131.04    4.08
   2  -2   9  137.08    4.37
  -2  -2  -9  148.75    4.76
  -2   2  -9  144.82    5.10
  -2  -2  -9  162.46    5.27
  -2   2  -9  155.55    2.71
  -2  -2  -9  152.95    2.37
   2  -2   9  154.44    2.10
   2  -2   9  158.74    2.40
   2   2   9  161.01    2.26
   2  -2  10   86.31    1.50
  -2  -2 -10   85.33    1.79
  -2   2 -10   85.74    1.95
   2   2  10   90.07    1.73
   2  -2  10   92.42    1.79
  -2   2 -10   81.45    2.16
   2   2  10   84.80    1.61
  -2  -2 -10   82.54    1.67
  -2   2 -10   83.44    2.11
  -2  -2 -11   65.00    1.42
  -2   2 -11   66.19    1.59
   2   2  11   66.56    1.36
   2  -2  11   68.35    1.43
  -2  -2 -11   65.60    1.66
  -2   2 -11   62.45    1.70
   2   2  11   64.49    1.28
  -2   2 -11   65.11    1.65
  -2  -2 -12   84.90    1.30
  -2   2 -12   83.66    1.43
   2   2  12   90.74    1.31
   2  -2  12   89.66    1.35
  -2  -2 -12   86.37    1.52
  -2   2 -12   80.28    1.43
   2   2  12   83.73    1.19
   2   2  13   30.88    0.57
  -2   2 -13   31.95    0.67
  -2  -3  14  135.83    1.49
  -2   3  14  147.91    1.46
   2  -3 -14  147.33    1.60
   2   3 -14  128.69    1.45
  -2  -3  13   55.97    1.10
   2   3 -13   57.87    1.35
  -2  -3  13   58.12    1.18
  -2   3  13   60.35    1.12
   2   3 -13   56.51    1.26
  -2   3  12   55.60    1.23
  -2  -3  12   58.90    1.39
   2   3 -12   56.13    1.58
  -2  -3  12   57.75    1.28
  -2  -3  12   59.08    1.43
   2  -3 -12   61.99    1.54
  -2   3  12   60.74    1.43
   2   3 -12   61.10    1.67
  -2   3  12   60.34    1.33
  -2  -3  12   60.35    1.45
  -2   3  11  152.31    2.14
  -2  -3  11  154.01    2.20
   2   3 -11  146.31    2.56
  -2  -3  11  151.47    2.16
  -2   3  11  147.77    1.91
  -2  -3  11  155.76    2.36
  -2   3  11  159.99    2.19
  -2  -3  11  153.08    2.39
   2  -3 -11  161.13    2.41
  -2   3  11  159.27    2.37
   2   3 -11  162.59    2.54
   2  -3 -10   18.49    1.09
  -2   3  10   19.19    1.25
   2   3 -10   19.08    1.42
  -2  -3  10   17.95    1.27
   2  -3 -10   19.31    1.27
   2   3 -10   13.69    2.77
   2  -3 -10   17.37    2.55
  -2  -3  10   18.09    1.18
  -2  -3  10   17.28    1.06
  -2   3  10   17.80    0.92
  -2  -3  10   16.64    0.92
  -2   3  10   17.80    1.15
  -2  -3  10   17.66    1.32
  -2  -3  10   18.67    1.09
  -2   3  10   19.90    1.23
  -2   3   9  325.86    3.68
  -2   3   9  311.38    3.25
   2  -3  -9  333.52    3.46
   2  -3  -9  325.96    6.75
   2   3  -9  321.31    7.03
  -2  -3   9  321.25    3.78
  -2   3   9  346.34    3.66
  -2  -3   9  332.99    3.57
   2   3  -9  317.38    3.82
  -2   3   9  329.20    3.76
  -2  -3   9  327.27    3.68
  -2  -3   9  321.57    3.48
  -2  -3   9  325.03    3.56
  -2   3   9  332.53    3.62
   2  -3  -8  131.67    1.85
   2   3  -8  129.80    2.10
  -2   3   8  128.09    2.12
  -2  -3   8  132.51    2.06
   2  -3  -8  122.25    4.23
   2   3  -8  135.34    4.30
  -2  -3   8  136.71    1.93
  -2  -3   8  130.29    2.11
  -2  -3   8  133.87    1.98
  -2  -3   8  126.25    1.86
  -2   3   8  130.99    2.01
  -2  -3   8  127.55    1.99
   2  -3  -7   13.75    0.82
   2   3  -7   11.96    0.90
  -2   3   7   11.36    1.00
  -2  -3   7   13.56    0.91
   2  -3  -7   13.11    2.04
   2   3  -7   11.39    2.01
   2   3  -7   11.17    1.31
  -2   3   7   11.25    1.61
  -2  -3   7   11.55    0.92
  -2   3   7   12.73    0.94
  -2   3   7   12.04    0.99
  -2  -3   7   12.15    0.85
  -2  -3   7   12.81    0.89
  -2   3   7   12.49    0.91
  -2   3   7   13.17    0.89
  -2   3   6  470.88    4.56
  -2  -3   6  498.88    4.44
   2   3  -6  467.60    4.37
   2  -3  -6  494.41    4.36
  -2   3   6  476.32    4.49
   2  -3  -6  502.93    7.05
  -2   3   6  473.04    6.68
   2   3  -6  466.86    5.57
   2  -3  -5  106.47    2.71
   2   3  -5   94.07    1.88
  -2   3   5   94.39    2.54
  -2   3   5   94.44    1.41
  -2  -3   5  104.49    1.38
   2   3  -5   94.20    1.28
  -2   3   5   96.04    1.44
   2   3  -4  317.68    3.38
   2  -3  -4  325.70    4.37
  -2   3   4  298.81    4.19
   2   3  -4  298.72    3.39
  -2  -3   4  280.58    4.23
  -2   3   4  302.52    2.86
  -2  -3   4  325.00    2.90
  -2   3   4  283.07    2.91
  -2   3   3    8.89    0.80
   2  -3  -3   10.58    0.89
   2   3  -3    9.47    0.73
  -2   3   2   28.62    0.91
   2  -3  -2   29.95    1.00
  -2  -3   2   27.77    1.08
   2   3  -2   29.73    1.15
   2   3  -1  310.73    4.06
  -2  -3   1  316.97    3.54
   2   3   0   90.54    2.40
   2   3   0   88.68    1.80
  -2  -3   0   91.19    2.06
  -2  -3   0   88.36    1.74
   2  -3   1    8.24    0.84
   2   3   1    8.01    1.24
   2   3   1   10.65    0.93
  -2  -3  -1    7.78    0.94
  -2   3  -1    7.80    0.67
  -2  -3  -1    8.39    0.74
  -2   3  -2   18.13    0.98
  -2  -3  -2   19.65    1.24
   2   3   2   18.94    1.17
   2  -3   2   19.19    1.05
  -2   3  -2   19.92    0.61
   2   3   2   19.83    1.26
   2   3   3 1589.64   14.36
   2  -3   3 1556.69   13.34
  -2  -3  -3 1517.24   11.87
  -2  -3  -3 1459.30   12.10
  -2   3  -3 1553.31   13.61
   2   3   3 1595.22   13.88
  -2   3  -3 1401.54   12.02
  -2  -3  -3 1562.08   14.53
  -2   3  -3 1530.16   11.89
   2  -3   4  308.20    4.93
   2   3   4  314.40    5.01
   2  -3   4  314.02    4.21
  -2  -3  -4  302.63    3.14
  -2  -3  -4  316.38    5.47
   2   3   4  322.77    4.73
  -2   3  -4  314.93    4.68
  -2   3  -4  316.54    3.08
  -2  -3  -4  293.11    3.23
  -2   3  -5  147.95    2.00
   2  -3   5  137.44    2.76
   2   3   5  142.69    3.58
   2  -3   5  145.07    3.49
   2   3   5  146.31    3.33
  -2  -3  -5  140.37    4.06
  -2   3  -5  141.14    3.44
  -2   3  -5  147.26    1.94
  -2  -3  -5  142.23    2.10
  -2  -3  -5  147.81    2.10
  -2  -3  -6  615.37    6.19
  -2   3  -6  645.82    5.96
  -2  -3  -6  591.00    5.79
   2   3   6  660.59    5.98
  -2   3  -6  657.27    6.09
  -2  -3  -6  665.95    6.10
  -2  -3  -6  687.88    6.12
  -2   3  -6  641.20    5.76
   2   3   6  637.96    8.76
  -2  -3  -6  690.38    9.94
  -2   3  -6  621.21    8.67
   2   3   6  653.70    8.32
   2   3   6  667.00    5.82
  -2   3  -6  689.26    6.52
  -2  -3  -6  649.34    5.98
  -2  -3  -7   37.02    1.63
  -2   3  -7   40.95    1.43
  -2  -3  -7   40.72    1.29
   2   3   7   39.28    1.23
  -2   3  -7   39.56    1.63
  -2  -3  -7   42.71    1.42
  -2  -3  -7   42.58    1.41
  -2   3  -7   39.28    1.15
   2   3   7   40.45    2.38
   2   3   7   39.75    2.56
  -2  -3  -7   42.80    2.93
  -2   3  -7   37.91    2.67
   2   3   7   39.54    2.36
  -2   3  -7   45.52    1.72
  -2  -3  -7   41.09    1.32
   2  -3   7   41.10    1.11
   2   3   7   39.92    1.22
  -2  -3  -7   39.87    1.19
  -2   3  -7   36.89    1.57
  -2  -3  -8   15.37    1.52
  -2   3  -8   14.84    1.45
  -2   3  -8   13.90    1.63
  -2  -3  -8   15.26    1.15
   2   3   8   15.10    1.07
  -2  -3  -8   15.71    1.26
   2  -3   8   13.71    2.23
   2   3   8   14.44    1.88
   2   3   8   13.17    2.13
  -2  -3  -8   15.33    2.62
  -2   3  -8   14.70    2.50
  -2  -3  -8   15.50    1.22
   2  -3   8   15.72    0.98
  -2   3  -8   17.16    1.60
   2   3   8   16.47    1.05
  -2  -3  -8   14.46    1.00
  -2   3  -8   13.59    1.43
   2   3   9    3.88    0.96
   2  -3   9    4.13    1.11
  -2   3  -9    3.82    1.41
   2   3   9    4.28    0.97
  -2  -3  -9    4.78    0.99
  -2   3  -9    2.77    1.51
   2   3   9    4.10    1.93
   2  -3   9    2.51    2.00
   2   3   9    4.71    1.64
   2  -3   9    4.34    0.90
  -2  -3  -9    5.63    2.60
  -2  -3  -9    4.92    2.35
  -2   3  -9    4.45    2.49
  -2   3  -9    4.33    1.51
  -2  -3  -9    3.30    0.88
  -2   3  -9    4.76    1.42
  -2  -3  -9    3.65    1.14
  -2  -3  -9    4.55    1.06
  -2   3 -10  155.87    2.28
  -2  -3 -10  172.08    2.33
   2  -3  10  169.32    2.15
   2   3  10  172.54    2.29
   2  -3  10  177.48    2.43
  -2   3 -10  155.21    2.71
  -2   3 -10  160.46    2.82
   2   3  10  169.76    2.27
   2   3  11  132.07    1.84
   2  -3  11  133.87    1.96
  -2  -3 -11  127.22    1.85
   2   3  11  131.18    1.80
  -2   3 -11  128.52    2.24
  -2  -3 -12   11.99    0.66
   2   3  12   12.62    0.72
   2  -3  12   12.50    0.74
  -2  -3 -12   11.49    0.85
  -2   3 -12   12.12    0.89
   2   3  12   11.62    0.63
   2  -3  13   12.96    0.41
   2   3  13   12.65    0.40
  -2   4  14  155.22    1.47
   2   4 -14  152.58    1.60
  -2  -4  13   11.97    0.75
   2   4 -13   13.36    0.93
  -2   4  13   13.00    0.78
  -2  -4  13   11.86    0.75
  -2   4  13   12.25    0.68
   2   4 -13   11.94    0.91
  -2   4  12   74.35    1.33
  -2  -4  12   75.55    1.53
  -2  -4  12   77.72    1.42
   2   4 -12   77.86    1.76
  -2   4  12   80.32    1.41
  -2  -4  12   77.64    1.53
   2   4 -12   83.06    1.78
  -2   4  12   82.63    1.51
  -2   4  11  459.04    4.52
  -2  -4  11  443.78    4.53
   2   4 -11  439.58    4.69
  -2   4  11  432.04    4.30
  -2  -4  11  444.18    4.39
  -2  -4  11  441.58    4.38
   2   4 -11  423.66    4.80
   2   4 -11  452.18    4.59
  -2   4  11  449.20    4.32
  -2  -4  11  431.23    4.45
   2  -4 -11  463.68    4.33
  -2   4  10  340.14    3.75
   2  -4 -10  349.00    3.57
   2   4 -10  332.15    3.91
  -2   4  10  357.43    3.82
  -2  -4  10  343.17    3.81
   2  -4 -10  327.33    6.53
   2   4 -10  305.19    7.23
  -2  -4  10  335.33    3.68
  -2  -4  10  335.98    3.62
  -2  -4  10  312.39    3.38
  -2   4  10  323.25    3.34
  -2   4  10  324.64    3.59
  -2  -4  10  326.31    3.75
  -2   4  10  346.92    3.59
  -2   4   9   94.23    1.77
  -2   4   9   85.78    1.49
  -2   4   9   90.17    1.83
   2   4  -9   93.50    1.90
  -2  -4   9   90.74    1.85
   2  -4  -9   88.10    3.61
   2   4  -9   85.09    4.10
  -2  -4   9   88.63    1.77
  -2  -4   9   90.45    1.64
  -2  -4   9   91.01    1.65
  -2   4   9   94.65    1.75
  -2  -4   9   91.08    1.85
  -2   4   9   87.78    1.73
   2  -4  -9   90.94    1.66
   2  -4  -8    2.66    0.85
  -2   4   8    2.24    1.00
  -2  -4   8    2.64    0.91
   2  -4  -8    1.91    1.98
   2   4  -8    1.22    2.02
   2   4  -8    3.18    0.98
  -2  -4   8    2.62    0.92
  -2  -4   8    1.65    0.76
  -2  -4   8    2.73    0.87
  -2  -4   8    2.34    0.86
  -2   4   8    3.41    0.92
  -2  -4   8    2.68    0.96
  -2   4   8    2.82    0.91
  -2   4   8    4.34    1.81
   2  -4  -7  770.03    6.60
   2   4  -7  751.83    6.62
  -2   4   7  706.73    6.84
  -2  -4   7  778.35    6.68
   2  -4  -7  735.21    9.94
   2   4  -7  783.08    9.92
  -2  -4   7  774.58    6.71
  -2  -4   7  762.05    6.60
  -2  -4   7  758.88    6.51
  -2   4   7  804.85    6.80
  -2  -4   7  772.67    6.56
  -2  -4   7  728.42    6.66
  -2   4   7  737.25    9.61
  -2   4   7  767.50    6.76
   2   4  -6  282.13    2.84
  -2   4   6  274.81    3.10
  -2  -4   6  301.29    2.98
   2  -4  -6  293.80    5.33
   2   4  -6  307.33    5.24
   2   4  -6  272.08    4.06
  -2   4   6  274.81    4.97
  -2   4   6  287.43    3.07
  -2   4   5   18.59    0.78
  -2  -4   5   22.24    0.74
  -2   4   5   18.39    0.80
   2   4  -5   19.71    1.54
   2  -4  -5   20.54    1.65
  -2   4   5   19.34    1.52
   2   4  -5   19.37    1.09
   2   4  -4    2.70    0.72
  -2   4   4    1.35    0.46
  -2  -4   4    2.58    0.93
  -2   4   4    2.35    0.92
   2  -4  -4    2.03    0.96
  -2  -4   3 1975.09   15.05
  -2  -4   3 1978.39   16.77
  -2  -4   3 1952.82   17.15
   2   4  -3 1900.45   16.21
   2  -4  -3 1914.46   16.41
   2   4  -2  252.77    3.54
  -2  -4   2  237.05    3.68
  -2   4   2  230.11    3.19
  -2   4   2  235.19    2.53
  -2  -4   2  254.86    2.37
  -2  -4   2  253.81    3.57
   2  -4  -2  252.76    3.07
  -2  -4   1  652.04    5.29
  -2  -4   1  672.22    6.60
  -2   4   1  597.64    5.98
   2   4  -1  649.62    7.10
   2  -4  -1  613.07    5.66
  -2  -4   0 1162.65   10.42
  -2  -4   0 1158.79    9.02
  -2  -4  -1  965.25    8.36
  -2   4  -1 1063.80    9.39
  -2  -4  -1 1035.00    9.65
   2   4   1 1103.61   10.94
   2   4   1 1048.61    9.85
   2  -4   1 1009.18    9.70
   2   4   2  301.41    4.79
   2   4   2  293.12    4.33
  -2   4  -2  298.71    2.83
   2  -4   2  292.83    4.07
  -2   4  -2  286.70    3.94
  -2  -4  -2  298.80    4.57
   2   4   3  108.46    2.94
   2   4   3  101.27    2.71
  -2   4  -3  115.63    1.51
  -2  -4  -3  111.17    1.49
  -2  -4  -3  107.26    1.65
   2  -4   3  117.85    2.48
  -2   4  -3  106.94    2.41
  -2  -4  -3  104.67    2.86
   2   4   3  109.86    2.69
   2   4   4  209.48    4.18
  -2  -4  -4  227.99    2.67
  -2   4  -4  220.02    2.47
  -2  -4  -4  209.10    2.57
  -2   4  -4  227.51    2.45
  -2   4  -4  220.58    3.89
   2   4   4  231.00    4.09
  -2  -4  -4  230.87    4.68
   2  -4   4  224.93    3.69
  -2  -4  -5   98.22    1.74
  -2  -4  -5   94.62    1.75
  -2   4  -5  102.27    1.62
  -2   4  -5   99.59    1.70
  -2  -4  -5   99.34    1.77
   2  -4   5   94.05    2.46
   2   4   5   93.80    3.00
   2   4   5   92.28    3.07
  -2   4  -5   97.58    2.90
  -2  -4  -5  105.24    3.58
   2   4   5  100.14    2.92
  -2   4  -5   99.26    1.84
  -2  -4  -6  144.26    2.03
  -2   4  -6  145.67    2.41
  -2   4  -6  141.57    1.97
   2   4   6  154.73    2.06
  -2  -4  -6  140.25    2.34
  -2   4  -6  151.99    2.17
  -2   4  -6  151.56    2.27
   2   4   6  149.55    2.20
   2  -4   6  142.89    3.18
   2   4   6  139.89    3.62
   2   4   6  142.34    3.77
  -2  -4  -6  161.39    2.34
  -2   4  -6  135.67    3.78
   2   4   6  151.28    3.78
  -2  -4  -6  154.98    4.58
  -2   4  -6  157.38    2.65
  -2  -4  -6  144.67    2.11
  -2  -4  -6  147.69    2.25
  -2  -4  -7   14.43    1.44
  -2   4  -7   16.74    1.27
  -2   4  -7   16.16    1.38
   2   4   7   15.45    1.11
  -2  -4  -7   14.90    0.99
  -2   4  -7   16.43    1.51
  -2  -4  -7   14.75    1.06
   2  -4   7   14.73    0.86
  -2   4  -7   14.38    2.16
  -2  -4  -7   17.66    2.60
   2   4   7   14.97    1.93
   2  -4   7   16.33    2.11
  -2   4  -7   15.00    0.98
   2   4   7   14.68    1.94
   2   4   7   16.22    2.04
   2   4   7   15.93    1.03
  -2  -4  -7   16.69    1.13
  -2  -4  -8  214.38    3.16
  -2   4  -8  207.57    3.03
  -2   4  -8  201.12    3.17
   2   4   8  208.33    2.71
  -2  -4  -8  200.55    2.60
  -2   4  -8  203.59    3.13
  -2  -4  -8  209.74    2.73
   2  -4   8  209.57    2.57
  -2   4  -8  232.62    3.37
  -2   4  -8  195.34    5.45
  -2  -4  -8  218.81    5.71
   2  -4   8  204.00    5.07
   2   4   8  188.29    4.40
   2   4   8  199.73    4.93
   2   4   8  212.79    2.66
  -2  -4  -8  217.08    2.89
  -2  -4  -9  119.95    2.40
  -2   4  -9  108.95    2.52
   2   4   9  118.27    1.97
  -2  -4  -9  111.51    1.82
  -2   4  -9  117.16    2.47
  -2  -4  -9  120.60    1.97
   2  -4   9  114.68    1.83
  -2   4  -9  124.63    2.49
  -2   4  -9  102.38    4.38
  -2  -4  -9  128.28    4.45
   2  -4   9  106.57    3.81
   2   4   9  101.24    3.16
   2   4   9  105.59    3.70
   2   4   9  123.53    1.97
   2  -4   9  122.93    2.16
  -2  -4  -9  120.25    2.08
  -2  -4 -10  226.55    3.07
  -2  -4 -10  219.15    2.63
   2  -4  10  224.04    2.55
  -2   4 -10  234.36    3.07
  -2   4 -10  205.69    2.75
  -2   4 -10  223.45    3.17
   2   4  10  222.68    2.67
  -2   4 -10  211.34    3.27
   2   4  10  222.87    2.69
   2  -4  10  230.99    2.87
   2   4  11   44.42    1.13
   2  -4  11   44.47    1.22
   2  -4  11   40.83    0.93
   2   4  11   44.76    1.12
  -2   4 -11   40.92    1.52
  -2  -4 -11   43.88    1.07
  -2   4 -11   42.74    1.34
  -2   4 -12    1.10    0.77
   2   4  12    0.84    0.52
   2   4  12    1.01    0.56
   2  -4  12    1.23    0.60
  -2  -4 -12    1.30    0.48
   2  -5 -14   23.15    0.57
   2   5 -14   23.77    0.60
   2  -5 -13   87.98    1.35
  -2   5  13   89.49    1.27
  -2  -5  13   82.93    1.26
   2   5 -13   79.71    1.44
   2  -5 -13   89.31    1.38
  -2   5  13   81.52    1.11
  -2  -5  13   77.47    1.21
  -2  -5  13   86.13    1.39
  -2  -5  12   21.10    0.86
  -2  -5  12   20.18    0.91
   2   5 -12   19.35    1.30
  -2   5  12   22.71    0.89
  -2  -5  12   20.55    0.99
   2   5 -12   19.68    1.18
   2  -5 -12   23.64    1.12
  -2   5  12   21.79    0.97
   2   5 -11  166.83    2.55
   2  -5 -11  182.37    2.46
  -2   5  11  179.47    2.36
  -2   5  11  174.15    2.24
  -2  -5  11  175.02    2.32
   2   5 -11  170.78    2.78
  -2  -5  11  171.15    2.31
   2   5 -11  180.14    2.58
  -2   5  11  179.03    2.20
  -2  -5  11  165.38    2.35
   2  -5 -11  185.13    2.31
  -2   5  10  283.73    3.26
  -2   5  10  260.16    2.86
  -2  -5  10  259.78    2.92
   2   5 -10  276.08    3.59
   2  -5 -10  279.90    3.10
  -2   5  10  284.77    3.26
  -2  -5  10  274.99    3.21
   2   5 -10  272.27    3.34
   2  -5 -10  263.21    5.68
   2   5 -10  247.20    6.43
  -2  -5  10  275.28    3.20
  -2  -5  10  272.52    3.13
  -2   5  10  271.54    3.11
  -2  -5  10  262.95    3.17
  -2   5  10  278.47    3.04
  -2   5   9  134.33    2.15
  -2   5   9  124.11    1.80
   2  -5  -9  131.61    1.99
  -2   5   9  132.73    2.15
   2   5  -9  124.61    2.10
  -2  -5   9  125.57    2.08
   2  -5  -9  127.71    4.09
   2   5  -9  116.26    4.50
  -2   5   9  135.25    4.18
  -2  -5   9  128.20    2.08
  -2  -5   9  127.60    1.97
  -2   5   9  133.90    1.95
  -2  -5   9  123.26    2.06
  -2   5   9  129.16    2.01
  -2   5   8 1279.51   10.72
   2  -5  -8 1338.49   10.89
  -2   5   8 1382.22   11.22
   2   5  -8 1301.64   10.88
  -2  -5   8 1331.96   10.95
   2  -5  -8 1309.06   14.69
   2   5  -8 1284.89   15.26
  -2   5   8 1338.24   14.76
  -2   5   8 1386.35   10.92
  -2  -5   8 1259.66   10.89
  -2  -5   8 1318.09   10.82
  -2   5   8 1297.43   10.96
  -2  -5   8 1317.57   10.92
  -2  -5   8 1309.00   10.83
   2  -5  -7   43.00    1.15
  -2   5   7   39.11    1.31
   2   5  -7   42.42    1.09
  -2  -5   7   41.35    1.14
   2  -5  -7   39.28    2.51
   2   5  -7   44.03    2.62
  -2   5   7   45.14    2.40
  -2  -5   7   39.77    1.07
  -2   5   7   42.70    1.17
  -2  -5   7   40.76    1.11
  -2  -5   7   42.48    1.17
  -2  -5   7   45.44    1.06
  -2  -5   7   40.63    1.21
  -2   5   7   39.53    1.18
  -2  -5   6 1233.28    9.81
   2  -5  -6 1173.11   12.87
   2   5  -6 1269.39   13.00
  -2   5   6 1229.63   12.90
   2   5  -6 1177.53   11.62
  -2  -5   6 1190.81    9.78
  -2   5   6 1241.85    9.98
  -2   5   6 1212.31    9.94
   2   5  -5  289.56    3.73
  -2   5   5  267.69    2.88
   2   5  -5  280.13    4.54
   2  -5  -5  271.86    4.64
   2   5  -5  274.56    3.88
  -2   5   5  285.00    4.71
  -2  -5   5  282.66    4.63
   2   5  -4  201.82    3.09
  -2   5   4  187.46    2.04
  -2   5   4  195.60    3.60
  -2  -5   4  192.56    3.68
   2  -5  -4  191.92    3.42
  -2   5   3   41.44    1.61
  -2  -5   3   40.22    1.68
   2  -5  -3   40.78    1.42
  -2  -5   3   46.63    2.31
  -2  -5   3   42.28    1.59
   2   5  -3   43.68    1.52
  -2   5   2  303.96    3.02
  -2  -5   2  301.61    4.39
  -2  -5   2  306.87    4.21
   2   5  -2  297.25    4.25
  -2  -5   1   22.15    1.22
  -2   5   1   21.56    1.11
  -2   5   1   21.98    0.64
  -2   5   1   21.96    0.84
   2   5  -1   23.28    1.45
  -2  -5   0 2020.39   18.66
  -2  -5   0 2102.79   18.17
  -2   5   0 2177.67   16.44
  -2   5   0 2168.99   16.37
  -2  -5   0 2018.00   16.71
  -2   5   0 2124.74   16.72
   2   5   0 2142.84   19.29
   2  -5   0 2177.52   18.66
   2   5   0 2034.13   17.45
  -2  -5  -1  339.94    4.59
   2  -5   1  327.73    4.65
  -2   5  -1  348.71    3.11
  -2  -5  -1  336.31    3.43
  -2   5  -1  322.47    3.44
   2   5   1  353.79    5.41
   2   5   1  336.01    4.54
   2  -5   2  644.86    7.25
  -2   5  -2  659.26    7.11
   2   5   2  669.81    8.10
   2   5   2  658.49    7.46
  -2   5  -3 4451.61   35.84
   2   5   3 4452.64   36.41
   2  -5   3 4446.80   35.85
  -2  -5  -3 4473.26   33.82
  -2  -5  -3 4339.91   33.60
  -2   5  -3 4324.50   33.83
   2   5   3 4446.93   36.25
   2  -5   4  479.64    6.19
   2   5   4  467.33    6.58
  -2   5  -4  454.94    6.22
  -2  -5  -4  479.11    7.40
   2   5   4  488.91    6.60
  -2  -5  -4  444.89    4.51
  -2  -5  -4  488.69    4.63
  -2  -5  -5  578.32    5.74
  -2  -5  -5  619.83    5.72
   2  -5   5  604.94    7.49
   2   5   5  598.27    8.03
   2   5   5  633.80    8.15
  -2   5  -5  613.24    5.93
  -2  -5  -5  596.38    5.46
  -2   5  -5  621.10    5.47
  -2   5  -5  566.45    7.82
   2   5   5  618.16    7.95
  -2  -5  -5  634.80    9.38
  -2   5  -5  591.73    5.78
  -2   5  -6  344.09    4.00
  -2  -5  -6  348.63    3.70
  -2   5  -6  352.41    3.64
   2   5   6  363.55    3.69
  -2  -5  -6  357.69    4.07
   2   5   6  344.54    3.84
   2  -5   6  334.32    5.43
   2  -5   6  350.54    6.19
   2   5   6  346.77    5.96
   2   5   6  342.40    6.15
  -2   5  -6  366.36    4.35
  -2  -5  -6  354.29    3.68
  -2   5  -6  333.67    6.02
  -2  -5  -6  377.80    7.34
   2   5   6  372.54    6.10
  -2  -5  -6  371.12    3.90
  -2  -5  -7   40.21    1.68
   2   5   7   39.09    1.40
  -2   5  -7   39.12    2.71
   2   5   7   41.21    2.45
  -2  -5  -7   44.90    3.21
   2  -5   7   39.55    2.61
   2   5   7   37.84    2.43
  -2   5  -7   39.26    1.23
   2   5   7   37.02    2.58
  -2  -5  -7   38.62    1.30
  -2   5  -7   44.21    1.87
  -2  -5  -7   40.39    1.32
   2  -5   7   40.66    1.16
   2   5   7   41.18    1.24
  -2  -5  -7   44.52    1.42
  -2  -5  -8   23.26    1.53
   2   5   8   22.77    1.22
  -2   5  -8   20.72    2.52
  -2  -5  -8   24.07    2.80
   2  -5   8   22.06    2.36
   2   5   8   21.25    2.02
   2   5   8   20.24    2.33
  -2  -5  -8   22.64    1.11
  -2   5  -8   20.69    1.59
  -2  -5  -8   26.97    1.28
  -2  -5  -8   22.92    1.18
   2  -5   8   23.39    1.09
  -2   5  -8   25.79    1.80
   2   5   8   24.36    1.15
   2   5   9    4.74    0.94
  -2   5  -9    5.73    1.55
   2  -5   9    4.23    0.90
  -2  -5  -9    4.25    1.34
  -2   5  -9    4.66    1.48
  -2  -5  -9    4.28    0.92
  -2  -5  -9    4.37    1.07
  -2  -5  -9    4.03    0.99
  -2   5  -9    5.14    1.53
   2   5   9    5.07    0.98
  -2  -5 -10   11.59    0.92
   2  -5  10   11.44    0.88
  -2   5 -10   11.80    1.35
  -2   5 -10   10.19    1.50
   2   5  10   12.14    0.99
  -2   5 -10   11.88    1.41
  -2  -5 -10   11.75    1.26
   2   5  10   12.38    1.01
   2  -5  10   10.81    1.11
  -2  -5 -11  235.10    2.73
   2  -5  11  211.61    2.28
  -2  -5 -11  227.20    2.32
  -2   5 -11  239.17    2.78
   2   5  11  239.72    2.51
   2  -5  11  243.79    2.66
  -2   5 -11  211.28    2.43
   2   5  11  241.79    2.53
  -2   5 -11  231.35    3.03
  -2   5 -12    4.07    0.67
  -2  -5 -12    3.64    0.46
   2   5  12    3.79    0.55
   2  -5  12    4.10    0.59
  -2  -5 -12    3.90    0.64
   2  -6 -13    0.41    0.58
   2  -6 -13    0.31    0.60
  -2  -6  13   -0.03    0.54
   2   6 -13    0.43    0.76
   2   6 -12   40.92    1.45
  -2  -6  12   40.08    1.03
  -2   6  12   42.32    0.91
  -2  -6  12   38.65    0.94
   2  -6 -12   44.61    1.24
   2  -6 -12   46.12    1.19
  -2   6  12   43.74    1.05
   2  -6 -11   73.52    1.45
  -2   6  11   73.69    1.53
  -2  -6  11   71.98    1.48
  -2  -6  11   71.51    1.46
   2   6 -11   71.14    1.95
   2  -6 -11   74.63    1.52
   2   6 -11   70.11    1.65
  -2   6  11   73.15    1.46
  -2   6  11   71.48    1.28
  -2  -6  11   68.49    1.44
   2   6 -11   72.67    1.77
   2  -6 -10    9.16    1.02
   2   6 -10    9.01    1.13
  -2   6  10   11.28    1.05
   2  -6 -10    9.21    1.16
  -2   6  10   11.01    1.08
  -2  -6  10    9.56    1.09
  -2  -6  10    9.04    1.01
  -2  -6  10    9.15    0.85
   2   6 -10    9.19    1.46
  -2   6  10    9.30    0.84
  -2  -6  10    9.01    1.02
  -2   6  10    9.28    0.90
  -2   6   9   46.95    1.38
  -2   6   9   43.76    1.17
   2   6  -9   43.41    1.80
   2  -6  -9   46.33    1.31
  -2   6   9   45.96    1.36
   2   6  -9   44.07    1.36
   2  -6  -9   43.83    2.65
   2   6  -9   38.36    3.25
  -2   6   9   45.45    2.83
  -2  -6   9   43.24    1.42
  -2  -6   9   43.42    1.30
  -2  -6   9   42.34    1.30
  -2   6   9   44.88    1.21
  -2   6   9   44.52    1.35
  -2   6   8  338.95    3.49
   2  -6  -8  345.23    3.60
  -2   6   8  353.03    3.75
   2   6  -8  333.96    3.49
   2  -6  -8  338.34    6.07
   2   6  -8  328.99    6.85
  -2   6   8  350.81    6.45
  -2  -6   8  356.32    3.67
  -2  -6   8  345.94    3.59
  -2   6   8  339.02    3.66
  -2  -6   8  326.22    3.53
  -2   6   8  355.68    3.53
  -2   6   7  280.43    3.21
  -2   6   7  294.73    3.09
   2  -6  -7  301.79    3.17
  -2   6   7  299.98    3.33
   2  -6  -7  298.52    5.33
   2   6  -7  286.96    5.80
  -2   6   7  302.24    5.64
  -2  -6   7  292.59    3.16
  -2  -6   7  289.13    3.15
  -2  -6   7  285.58    3.06
  -2   6   7  293.21    3.23
  -2  -6   7  270.17    2.98
  -2  -6   7  287.27    3.04
  -2  -6   6  110.43    1.61
  -2   6   6  119.23    3.45
   2  -6  -6  117.01    3.15
   2   6  -6  114.55    3.47
  -2  -6   6  115.11    1.65
  -2  -6   6  114.17    1.68
  -2  -6   6  111.87    1.59
  -2   6   6  116.24    1.80
  -2   6   6  117.87    1.81
   2   6  -5   58.22    2.36
  -2  -6   5   68.54    3.22
   2  -6  -5   61.75    2.17
   2   6  -5   64.89    1.93
  -2   6   5   59.05    1.18
  -2   6   5   65.20    2.47
  -2  -6   5   61.52    2.41
   2   6  -4   79.47    2.17
  -2   6   4   82.56    1.42
  -2   6   4   78.93    2.47
  -2  -6   4   83.02    2.51
   2   6  -3 2475.94   21.28
  -2   6   3 2520.69   19.48
  -2  -6   3 2513.34   21.74
  -2  -6   3 2511.87   21.91
  -2   6   3 2534.82   21.73
   2   6  -2    3.45    1.18
  -2  -6   2    4.58    0.57
  -2   6   2    3.65    0.99
  -2  -6   2    2.41    0.95
  -2  -6   2    4.05    1.09
  -2  -6   2    2.66    0.66
  -2   6   1   11.67    0.61
   2   6  -1   11.37    1.46
  -2  -6   1   11.71    0.82
  -2   6   1   13.24    0.85
   2   6  -1   12.68    0.54
  -2  -6   1   12.97    0.65
  -2  -6   1   11.26    1.19
  -2  -6   1   11.65    1.11
  -2   6   0  679.31    5.81
   2   6   0  697.69    8.52
   2  -6   0  659.83    8.01
  -2  -6   0  682.39    6.15
  -2  -6   0  677.77    5.83
  -2  -6   0  712.23    8.13
  -2  -6   0  690.19    7.65
   2   6   1  277.61    5.00
   2   6   1  261.78    4.06
  -2  -6  -1  284.62    4.70
  -2  -6  -1  270.26    4.37
  -2  -6  -1  289.57    3.08
  -2   6  -1  279.55    3.18
   2  -6   1  269.91    4.38
  -2   6  -1  266.57    2.74
  -2   6  -1  280.28    2.77
  -2   6  -2  648.58    6.06
  -2  -6  -2  616.79    8.08
  -2   6  -2  630.92    7.33
  -2  -6  -2  633.13    7.77
   2   6   2  676.88    8.44
   2   6   2  637.66    7.52
  -2   6  -2  646.27    5.57
   2  -6   2  603.86    7.50
   2  -6   3  372.00    5.45
   2   6   3  393.64    5.73
  -2   6  -3  393.02    3.75
  -2  -6  -3  365.27    3.73
  -2  -6  -3  406.52    3.97
  -2   6  -3  365.38    4.11
  -2   6  -3  387.50    5.59
   2   6   3  396.52    5.98
  -2  -6  -4  477.59    4.52
  -2   6  -4  461.55    4.38
   2  -6   4  450.58    6.37
   2   6   4  466.65    6.61
   2   6   4  455.89    6.72
  -2   6  -4  444.59    6.37
   2   6   4  465.17    6.75
  -2   6  -4  448.43    4.28
   2   6   5   34.12    1.14
  -2  -6  -5   31.07    1.33
  -2  -6  -5   34.14    1.26
  -2   6  -5   34.69    1.27
   2  -6   5   34.72    2.06
   2   6   5   32.62    2.21
   2  -6   5   33.28    2.26
   2   6   5   33.51    2.22
  -2   6  -5   35.09    1.37
  -2  -6  -5   32.38    1.03
  -2   6  -5   33.57    1.17
   2   6   5   33.35    2.12
  -2   6  -5   33.46    2.18
  -2  -6  -5   31.45    1.11
  -2   6  -5   32.66    1.38
  -2  -6  -6  150.14    2.20
  -2   6  -6  148.42    2.54
  -2   6  -6  155.09    2.15
  -2   6  -6  147.18    2.61
  -2  -6  -6  148.94    2.07
   2  -6   6  151.24    1.99
  -2  -6  -6  153.96    2.51
  -2   6  -6  145.27    2.30
  -2  -6  -6  156.73    2.29
   2  -6   6  147.16    3.73
   2  -6   6  154.26    4.18
   2   6   6  149.07    3.98
   2   6   6  150.65    3.98
  -2   6  -6  135.83    4.04
  -2  -6  -6  162.47    4.98
   2   6   6  157.26    3.96
  -2  -6  -6  156.54    2.31
   2   6   6  156.82    2.14
   2   6   7   12.01    0.99
   2   6   7   11.64    1.15
  -2  -6  -7   13.11    1.15
   2  -6   7   12.38    2.19
   2   6   7   11.98    1.86
   2   6   7   10.48    1.97
  -2   6  -7   11.52    1.00
  -2  -6  -7   12.24    1.33
  -2  -6  -7   11.69    0.97
   2  -6   7   11.99    0.94
  -2   6  -7   11.83    1.64
   2   6   7   11.40    2.00
  -2   6  -7   11.74    2.23
  -2  -6  -7   14.55    2.55
  -2  -6  -7   11.57    1.09
  -2   6  -7    9.86    1.51
   2   6   8  168.90    2.34
   2   6   8  169.42    2.37
  -2  -6  -8  172.39    2.48
   2  -6   8  156.83    4.47
   2   6   8  147.63    3.88
   2   6   8  159.99    4.39
  -2   6  -8  150.72    4.84
  -2  -6  -8  174.94    5.25
  -2  -6  -8  157.13    2.30
  -2  -6  -8  170.39    2.65
  -2  -6  -8  159.84    2.19
   2  -6   8  167.78    2.25
  -2   6  -8  186.29    3.07
   2   6   9   78.14    1.63
  -2  -6  -9   77.93    1.46
  -2   6  -9   87.10    2.20
   2  -6   9   75.92    1.50
  -2  -6  -9   82.93    1.64
   2   6   9   81.87    1.63
  -2  -6  -9   76.21    1.53
  -2   6  -9   73.02    2.04
  -2  -6  -9   80.80    1.90
   2   6  10  124.02    1.82
  -2  -6 -10  122.68    1.79
  -2  -6 -10  113.71    1.61
   2  -6  10  119.74    1.70
  -2   6 -10  127.04    2.21
   2   6  10  124.47    1.82
   2  -6  10  125.22    1.99
  -2   6 -10  119.12    2.26
  -2  -6 -10  126.56    2.08
  -2  -6 -11  160.18    2.04
   2   6  11  162.62    1.90
   2  -6  11  145.09    1.66
  -2   6 -11  162.65    2.14
  -2   6 -11  143.15    1.89
   2   6  11  158.88    1.87
   2  -6  11  160.04    1.99
  -2  -6 -11  151.23    1.76
  -2   6 -12   44.36    0.92
   2  -6  12   43.55    0.84
  -2  -7  13   32.01    0.71
   2   7 -13   31.66    0.93
  -2  -7  12   70.03    1.40
   2   7 -12   71.05    1.61
  -2  -7  12   69.61    1.21
   2  -7 -12   74.95    1.19
   2  -7 -12   74.63    1.32
  -2   7  12   73.80    1.18
   2  -7 -11   46.63    1.23
  -2   7  11   44.13    1.12
  -2   7  11   45.45    1.22
   2   7 -11   40.60    1.64
  -2  -7  11   42.44    1.18
   2  -7 -11   46.05    1.20
  -2  -7  11   43.08    1.17
   2  -7 -11   46.80    1.36
   2   7 -11   45.31    1.53
   2  -7 -10   16.96    1.06
  -2   7  10   16.59    1.01
   2  -7 -10   16.61    1.17
  -2   7  10   16.61    1.09
  -2  -7  10   15.14    1.02
  -2   7  10   15.58    0.88
   2   7 -10   14.11    1.49
  -2  -7  10   15.64    1.10
  -2  -7  10   14.06    0.96
  -2  -7   9  151.60    2.22
  -2   7   9  152.27    4.26
   2  -7  -9  146.39    2.16
  -2   7   9  148.23    2.13
  -2  -7   9  139.69    2.09
   2   7  -9  144.28    2.64
  -2   7   9  140.64    1.97
  -2   7   9  150.88    2.25
  -2  -7   9  136.21    1.98
   2   7  -8   81.91    2.09
  -2   7   8   81.55    1.53
   2  -7  -8   84.53    1.67
  -2   7   8   85.10    1.64
   2   7  -8   78.11    3.74
  -2  -7   8   84.04    1.65
  -2  -7   8   82.86    1.56
  -2   7   8   86.60    3.38
   2   7  -8   82.67    1.57
  -2  -7   8   79.20    1.45
  -2   7   7   21.09    1.06
   2   7  -7   22.10    1.05
  -2  -7   7   20.11    1.04
  -2   7   7   21.60    2.16
  -2   7   7   22.75    1.03
   2  -7  -7   22.07    1.15
  -2   7   7   22.05    1.02
   2   7  -7   18.96    2.27
  -2  -7   7   19.50    1.03
  -2  -7   7   19.44    0.94
  -2   7   7   23.26    1.10
  -2  -7   7   19.39    0.85
  -2   7   6  320.27    5.74
   2   7  -6  321.65    3.24
  -2  -7   6  314.04    3.25
  -2  -7   6  313.51    3.18
  -2  -7   6  314.41    3.26
  -2   7   6  312.14    3.15
  -2   7   6  318.27    3.34
  -2   7   6  320.68    3.39
   2   7  -6  316.32    5.71
  -2  -7   6  311.03    3.14
  -2   7   6  322.62    3.42
   2   7  -5   85.33    2.82
   2   7  -5   91.54    2.51
   2   7  -5   88.48    1.43
  -2  -7   5   87.26    1.53
  -2  -7   5   92.01    1.55
  -2   7   5   88.15    2.86
  -2  -7   5   88.57    2.81
   2   7  -4  191.10    3.62
  -2   7   4  193.67    2.34
  -2  -7   4  184.49    2.30
  -2   7   4  187.37    3.89
  -2  -7   4  189.45    3.90
  -2  -7   4  188.59    2.27
  -2  -7   3    3.25    1.85
   2   7  -3   -0.15    1.20
  -2   7   3    1.00    0.77
   2   7  -3    0.23    0.67
  -2  -7   3    0.74    1.11
  -2  -7   3    1.07    1.08
  -2   7   3    1.06    1.12
  -2  -7   3    1.07    0.65
  -2  -7   3    0.08    0.75
  -2  -7   2   69.66    3.00
   2   7  -2   63.00    2.35
  -2  -7   2   61.79    1.19
  -2  -7   2   72.69    1.49
   2   7  -2   62.46    1.12
  -2  -7   2   60.00    2.21
  -2  -7   2   61.48    2.20
  -2   7   2   60.41    2.16
  -2  -7   1   22.86    1.69
  -2   7   1   20.83    0.78
   2  -7  -1   19.80    1.74
   2   7  -1   20.41    1.91
  -2  -7   1   22.52    0.78
  -2  -7   1   20.47    0.96
  -2   7   1   19.48    1.02
   2   7  -1   20.04    0.70
  -2  -7   1   20.19    1.54
  -2  -7   1   20.39    1.46
   2  -7   0   77.46    2.56
  -2   7   0   84.32    1.30
   2   7   0   77.36    2.92
  -2  -7   0   80.32    1.29
   2   7   0   76.65    1.12
  -2   7   0   87.43    1.65
  -2  -7   0   77.62    2.51
  -2  -7   0   79.84    2.38
  -2  -7   0   81.52    1.58
   2   7   1  119.97    2.75
   2   7   1  141.76    3.80
   2  -7   1  126.72    3.23
  -2   7  -1  132.67    1.76
  -2   7  -1  131.84    1.72
  -2   7  -1  142.24    2.18
  -2  -7  -1  128.23    3.34
  -2  -7  -1  129.61    3.16
  -2  -7  -1  137.61    1.99
  -2   7  -2  145.63    2.34
   2  -7   2  133.07    3.36
  -2   7  -2  138.76    1.84
  -2   7  -2  136.08    1.81
  -2  -7  -2  141.66    3.75
  -2  -7  -2  137.09    3.43
   2   7   2  142.84    3.77
   2   7   2  133.32    3.21
  -2  -7  -3  783.26   10.33
  -2   7  -3  768.33    8.97
  -2   7  -3  797.71    6.67
   2  -7   3  742.85    9.02
   2   7   3  790.63    9.16
  -2   7  -3  765.99    7.35
  -2   7  -3  773.24    6.62
  -2  -7  -3  800.79    6.91
   2   7   4   24.67    1.05
  -2   7  -4   25.62    1.46
  -2  -7  -4   23.67    1.10
  -2  -7  -4   24.60    1.15
  -2   7  -4   25.50    1.15
   2  -7   4   22.95    1.97
   2   7   4   26.52    2.12
   2   7   4   22.43    1.90
  -2  -7  -4   21.90    0.93
  -2  -7  -4   23.92    2.38
  -2   7  -4   27.42    1.96
   2   7   4   25.18    1.97
  -2  -7  -4   21.69    1.00
  -2   7  -4   25.67    1.21
   2   7   5  253.17    2.90
  -2  -7  -5  265.19    3.17
  -2  -7  -5  247.63    3.02
  -2   7  -5  246.06    3.03
   2   7   5  244.80    3.09
   2  -7   5  243.61    4.92
   2   7   5  248.02    5.06
   2   7   5  247.03    4.99
  -2  -7  -5  242.52    2.73
   2  -7   5  250.82    2.69
  -2   7  -5  232.09    2.97
  -2   7  -5  245.15    2.88
   2   7   5  251.11    4.96
  -2   7  -5  240.70    5.09
  -2  -7  -5  245.40    2.94
  -2   7  -5  241.26    3.24
  -2  -7  -6  302.06    3.43
  -2   7  -6  297.88    3.81
  -2   7  -6  292.33    3.30
  -2  -7  -6  297.49    3.19
   2  -7   6  301.98    3.19
  -2   7  -6  299.32    3.74
   2   7   6  318.85    3.41
  -2  -7  -6  325.73    3.71
  -2  -7  -6  309.94    3.48
  -2   7  -6  307.88    3.60
   2   7   6  283.76    3.46
   2  -7   6  282.90    5.44
   2   7   6  308.74    5.62
   2  -7   6  299.61    5.93
   2   7   6  298.97    5.73
  -2   7  -6  293.29    5.87
   2   7   6  322.43    5.85
  -2  -7  -6  318.37    3.51
  -2  -7  -7  185.15    2.54
  -2   7  -7  183.85    3.00
  -2   7  -7  179.06    2.38
  -2  -7  -7  178.90    2.28
   2  -7   7  183.70    2.35
  -2   7  -7  179.47    3.02
  -2  -7  -7  194.40    2.76
  -2   7  -7  189.06    2.90
   2  -7   7  168.46    4.24
   2   7   7  179.62    4.36
   2  -7   7  177.62    4.64
   2   7   7  169.18    4.46
   2   7   7  186.47    2.50
   2   7   7  191.65    4.58
  -2   7  -7  168.50    4.88
  -2  -7  -7  195.01    5.50
  -2  -7  -7  193.20    2.61
  -2  -7  -8   25.09    1.36
  -2   7  -8   24.49    1.68
  -2  -7  -8   22.61    1.19
  -2  -7  -8   23.42    1.02
   2  -7   8   24.82    1.08
  -2   7  -8   25.76    1.72
   2   7   8   23.02    2.04
   2  -7   8   22.51    2.34
   2   7   8   22.88    2.30
  -2   7  -8   24.10    2.78
  -2  -7  -8   23.69    2.72
  -2  -7  -8   24.64    1.28
   2   7   8   24.21    1.21
   2   7   9    3.90    0.96
  -2   7  -9    4.09    1.50
   2  -7   9    4.30    0.86
  -2  -7  -9    2.75    0.89
  -2   7  -9    3.24    1.39
  -2  -7  -9    3.41    0.96
  -2  -7  -9    4.04    1.11
  -2  -7 -10   43.64    1.26
   2   7  10   44.57    1.13
  -2   7 -10   38.12    1.61
   2  -7  10   42.66    1.01
  -2   7 -10   42.57    1.48
  -2   7 -10   40.50    1.58
  -2  -7 -10   43.30    1.02
  -2  -7 -10   44.85    1.12
   2   7  10   45.76    1.15
   2  -7  10   44.91    1.29
  -2   7 -11    8.48    0.86
   2   7  11    7.61    0.66
  -2   7 -11    6.74    0.77
   2  -7  11    7.09    0.73
   2   7  11    6.81    0.66
  -2  -7 -11    7.20    0.74
   2   7  12   10.81    0.47
   2  -7  12   10.40    0.44
   2   7  12   10.16    0.41
   2   8 -13   20.50    0.70
  -2   8  13   21.80    0.57
  -2  -8  12   11.72    0.82
   2  -8 -12   12.73    0.76
   2  -8 -12   12.17    0.70
   2  -8 -11   85.44    1.47
  -2   8  11   86.17    1.51
  -2  -8  11   83.95    1.66
  -2  -8  11   80.06    1.43
   2   8 -11   83.63    1.79
  -2  -8  11   79.70    1.39
   2  -8 -11   87.08    1.46
   2  -8 -11   89.25    1.59
  -2   8  10   87.13    1.47
   2  -8 -10   92.33    1.67
  -2   8  10   95.43    1.70
  -2  -8  10   86.22    1.83
  -2  -8  10   87.96    1.60
   2   8 -10   87.36    2.14
  -2  -8  10   91.04    1.69
   2  -8 -10   91.24    1.65
   2  -8 -10   98.24    1.78
  -2   8   9   18.27    0.97
  -2   8   9   17.09    1.13
  -2  -8   9   17.54    1.25
  -2  -8   9   18.22    1.06
   2   8  -9   17.71    1.59
  -2   8   9   16.43    0.96
  -2  -8   9   18.34    1.21
   2  -8  -9   18.28    1.13
   2   8  -9   17.36    1.10
   2  -8  -9   20.16    1.17
   2   8  -8    2.58    1.02
   2  -8  -8    3.13    1.02
   2   8  -8    1.92    1.41
   2  -8  -8    2.22    1.08
  -2   8   8    2.99    0.85
   2   8  -8    0.87    2.19
  -2  -8   8    3.21    0.89
  -2  -8   8    1.84    0.89
  -2   8   8    3.07    0.88
  -2  -8   8    2.62    1.10
  -2   8   8    3.56    1.89
   2   8  -7  545.77    5.10
   2  -8  -7  554.12    5.15
  -2  -8   7  532.87    5.07
   2  -8  -7  539.18    5.23
  -2   8   7  522.64    5.00
   2   8  -7  518.59    8.48
  -2  -8   7  544.17    5.08
  -2  -8   7  543.68    5.05
  -2  -8   7  544.50    5.27
  -2   8   7  545.80    5.26
  -2   8   7  546.91    5.12
  -2   8   7  546.10    8.19
   2   8  -6  430.84    4.20
   2  -8  -6  437.07    4.21
  -2  -8   6  415.24    4.10
  -2  -8   6  409.35    4.06
  -2  -8   6  422.91    4.17
  -2   8   6  432.45    4.28
  -2  -8   6  426.20    4.28
   2   8  -6  421.63    7.06
  -2   8   6  430.25    6.80
  -2   8   6  427.49    4.09
   2   8  -6  429.31    4.45
  -2   8   6  424.32    4.25
  -2   8   5  174.80    2.23
  -2   8   5  162.92    2.23
   2   8  -5  168.93    2.32
  -2  -8   5  158.73    2.03
  -2  -8   5  165.58    2.25
   2   8  -5  159.37    3.94
   2   8  -5  163.23    3.57
  -2  -8   5  162.65    2.03
  -2  -8   5  161.50    2.02
   2   8  -5  169.72    2.19
  -2   8   5  164.56    3.97
  -2  -8   5  165.20    3.91
  -2   8   4   11.40    0.99
  -2  -8   4    8.92    0.92
  -2   8   4   10.12    1.54
  -2  -8   4    7.40    1.57
  -2  -8   4    9.20    0.87
   2   8  -4   10.27    1.57
  -2  -8   4   12.46    2.39
  -2  -8   4    9.23    0.85
  -2  -8   4    8.69    0.83
  -2   8   4   10.87    1.00
   2   8  -4   10.00    0.94
  -2  -8   4    9.57    0.73
   2  -8  -3 1748.83   13.76
  -2  -8   3 1713.82   14.35
  -2   8   3 1686.49   14.19
   2   8  -3 1779.05   16.97
  -2   8   3 1759.51   14.20
   2   8  -3 1781.21   13.98
  -2  -8   3 1762.23   13.98
  -2  -8   3 1779.82   13.98
  -2  -8   3 1809.24   17.08
  -2   8   3 1730.88   16.85
  -2  -8   3 1729.08   16.88
  -2  -8   2  110.69    3.59
   2   8  -2  109.83    3.25
  -2  -8   2  109.35    1.66
   2   8  -2  111.26    1.58
   2  -8  -2  109.68    1.49
  -2  -8   2  115.95    1.96
  -2  -8   2  104.94    3.06
  -2  -8   2  104.55    3.04
  -2   8   2  102.22    2.91
  -2   8   1   28.34    1.01
   2  -8  -1   27.74    2.15
   2   8  -1   29.09    2.29
  -2  -8   1   27.41    0.96
  -2   8   1   31.39    1.21
   2   8  -1   26.42    0.87
  -2  -8   1   29.15    1.86
  -2  -8   1   26.02    1.78
  -2  -8   1   29.41    1.21
   2   8   0  343.39    6.20
  -2  -8   0  343.32    3.71
   2   8   0  323.26    3.17
   2  -8   0  339.22    5.77
  -2   8   0  339.00    3.40
  -2  -8   0  342.97    5.58
  -2  -8   0  329.18    5.40
   2  -8   1   61.78    2.62
  -2   8  -1   59.71    1.26
   2   8   1   66.90    3.00
  -2  -8  -1   65.37    1.50
  -2   8  -1   66.76    1.74
  -2   8  -1   58.80    1.24
  -2  -8  -1   60.14    2.66
  -2  -8  -1   58.22    2.50
   2   8   2   12.87    0.88
   2  -8   2   13.16    1.79
  -2   8  -2   13.79    0.95
  -2   8  -2   12.99    0.90
   2   8   2   16.09    2.22
   2   8   2   14.77    1.67
  -2   8  -2   13.10    0.89
  -2   8  -2   16.06    1.40
  -2  -8  -2   14.02    1.84
  -2  -8  -2   13.31    1.77
  -2  -8  -2   12.20    0.84
  -2   8  -3  259.54    3.14
  -2  -8  -3  245.36    2.87
  -2   8  -3  280.72    3.68
  -2   8  -3  237.41    2.76
   2   8   3  233.52    2.84
  -2  -8  -3  240.67    2.80
  -2  -8  -3  265.32    3.06
  -2   8  -3  241.97    2.72
  -2   8  -3  268.70    2.91
   2  -8   3  250.08    4.99
   2   8   3  258.81    4.86
  -2   8  -3  250.99    2.82
  -2  -8  -3  265.78    5.71
  -2  -8  -3  252.19    5.25
  -2  -8  -4   67.23    1.50
  -2  -8  -4   64.23    1.55
  -2  -8  -4   69.84    3.47
   2   8   4   65.93    3.00
   2  -8   4   61.23    2.76
  -2   8  -4   63.65    1.52
   2   8   4   67.58    3.04
   2   8   4   71.79    2.89
   2  -8   4   65.07    1.24
  -2  -8  -4   63.65    1.34
  -2   8  -4   62.85    2.07
   2   8   4   64.16    1.48
  -2  -8  -4   63.67    1.47
  -2   8  -4   61.99    1.73
   2   8   5  780.67    6.96
  -2  -8  -5  812.44    7.15
  -2  -8  -5  769.73    7.03
   2   8   5  773.58    7.12
   2  -8   5  747.59    9.90
  -2   8  -5  789.51    7.04
   2   8   5  780.00   10.01
   2   8   5  775.97    9.86
   2  -8   5  767.97    6.71
  -2   8  -5  776.32    6.93
  -2  -8  -5  760.81    6.78
   2   8   5  762.47    9.96
  -2  -8  -5  835.54   11.59
  -2   8  -5  737.21    9.92
  -2  -8  -5  761.60    7.03
  -2   8  -5  778.63    7.36
   2   8   6  119.97    1.97
  -2  -8  -6  125.49    2.13
  -2  -8  -6  118.32    2.01
  -2   8  -6  116.76    2.17
   2   8   6  111.37    2.04
   2  -8   6  105.21    3.52
   2   8   6  112.14    3.65
   2  -8   6  114.33    3.76
   2   8   6  118.31    3.72
  -2   8  -6  105.59    2.07
   2  -8   6  112.74    1.79
  -2  -8  -6  114.62    1.82
  -2   8  -6  110.45    1.90
  -2  -8  -6  115.46    4.42
   2   8   6  114.96    3.70
  -2   8  -6  102.45    3.83
  -2  -8  -6  118.54    1.99
  -2   8  -6  113.84    2.38
  -2  -8  -7   25.37    1.24
  -2   8  -7   26.16    1.72
  -2  -8  -7   25.96    1.09
  -2   8  -7   24.80    1.17
   2  -8   7   25.58    1.09
  -2   8  -7   25.31    1.53
   2   8   7   27.04    1.25
  -2  -8  -7   26.02    1.31
  -2   8  -7   26.76    1.63
   2   8   7   25.12    1.28
   2  -8   7   23.16    2.17
   2   8   7   23.56    2.20
   2  -8   7   23.06    2.33
   2   8   7   24.28    2.33
  -2   8  -7   23.25    2.56
   2   8   7   23.94    2.35
  -2  -8  -7   26.28    1.26
  -2  -8  -8  133.92    2.16
   2   8   8  132.51    2.04
  -2   8  -8  133.01    2.46
   2  -8   8  130.85    1.94
  -2   8  -8  127.00    2.42
  -2  -8  -8  131.60    2.02
  -2  -8  -8  128.39    1.86
   2   8   8  136.60    2.03
  -2  -8  -8  138.53    2.12
  -2   8  -9  133.58    2.53
  -2   8  -9  135.22    2.34
   2  -8   9  134.81    1.88
  -2  -8  -9  142.77    2.11
  -2  -8  -9  134.84    1.94
   2   8   9  143.32    1.98
  -2  -8  -9  147.50    2.03
  -2   8 -10   64.64    1.75
   2  -8  10   60.90    1.11
  -2  -8 -10   70.10    1.37
  -2   8 -10   62.54    1.65
   2  -8  10   69.42    1.39
   2   8  10   67.31    1.23
  -2  -8 -10   68.95    1.21
   2   8  11   41.18    0.86
   2  -8  11   36.66    0.89
   2   8  11   39.38    0.80
  -2   8 -11   34.44    0.91
  -2   8 -11   35.07    1.17
   2   8  12   25.56    0.46
  -2   9  13    6.22    0.31
   2   9 -12    7.84    0.85
   2  -9 -12    9.70    0.60
  -2   9  12    9.94    0.64
  -2  -9  12    8.79    0.68
   2  -9 -11   26.84    0.88
   2  -9 -11   28.93    1.00
  -2  -9  11   25.60    0.83
  -2  -9  11   26.83    0.90
   2   9 -11   27.73    1.38
   2   9 -11   26.36    1.25
   2  -9 -11   30.05    0.95
  -2   9  11   29.04    0.96
  -2  -9  11   26.97    1.09
  -2  -9  10    4.67    1.02
   2   9 -10    5.67    1.46
  -2   9  10    4.23    0.89
   2  -9 -10    4.12    0.86
  -2  -9  10    4.03    0.85
  -2  -9  10    4.39    0.91
   2   9 -10    3.27    1.35
   2  -9 -10    4.85    0.90
   2   9 -10    4.13    0.90
   2  -9 -10    5.11    0.96
   2   9  -9  254.91    2.96
   2  -9  -9  267.74    3.01
  -2  -9   9  240.55    2.87
   2  -9  -9  257.82    2.98
   2   9  -9  249.86    3.50
  -2   9   9  247.22    2.76
  -2  -9   9  246.92    3.10
   2   9  -8   56.05    1.86
  -2   9   8   54.34    1.35
   2  -9  -8   55.52    1.42
   2   9  -8   55.11    1.49
  -2  -9   8   53.45    1.36
  -2  -9   8   53.77    1.36
   2  -9  -8   51.47    1.51
  -2   9   8   52.10    2.84
  -2  -9   8   55.30    1.53
  -2   9   7  218.99    2.77
  -2  -9   7  205.47    2.78
   2   9  -7  193.24    5.26
   2   9  -7  213.12    2.71
   2  -9  -7  222.80    2.66
  -2  -9   7  208.75    2.61
  -2  -9   7  202.93    2.58
   2  -9  -7  214.65    2.79
  -2   9   7  223.52    2.71
  -2   9   7  213.55    4.90
  -2   9   6  174.23    4.38
   2   9  -6  177.42    2.26
   2   9  -6  163.36    4.49
   2   9  -6  170.91    2.34
   2  -9  -6  167.10    2.24
  -2  -9   6  161.12    2.16
  -2  -9   6  169.32    2.27
  -2  -9   6  169.55    2.35
  -2   9   6  168.64    2.20
  -2   9   6  174.89    2.41
   2   9  -6  167.03    2.53
  -2   9   5    1.40    1.66
  -2  -9   5    1.64    1.46
   2   9  -5    0.77    0.99
  -2   9   5    2.02    0.91
  -2   9   5    2.40    0.89
   2   9  -5    2.01    1.06
   2   9  -5    2.07    0.79
   2   9  -5    2.74    1.74
  -2  -9   5    7.08    2.49
   2   9  -5    2.09    1.55
  -2  -9   5    1.18    0.73
  -2  -9   5    1.65    0.95
  -2  -9   5    1.74    0.72
  -2   9   4   95.45    3.11
  -2  -9   4   99.36    3.18
  -2  -9   4  103.54    1.76
  -2  -9   4   99.38    1.52
   2   9  -4  101.68    1.81
  -2   9   4  106.01    1.89
  -2   9   4   96.78    1.77
  -2   9   4  102.27    1.85
  -2  -9   4  103.28    1.89
   2   9  -4  104.91    1.64
  -2   9   4  101.25    1.98
   2   9  -4   90.66    2.94
   2  -9  -4  102.22    3.64
   2   9  -4  104.23    3.23
  -2  -9   4  101.11    1.73
  -2  -9   4   98.77    1.55
   2   9  -3    6.06    0.85
   2  -9  -3    3.92    0.67
  -2   9   3    4.79    1.00
  -2  -9   3    5.23    1.08
  -2  -9   3    5.43    0.83
  -2  -9   3    3.56    2.01
   2  -9  -3    4.81    1.98
   2   9  -3    5.00    1.86
  -2  -9   3    5.02    0.81
  -2  -9   3    5.47    0.74
  -2  -9   3    5.05    1.53
  -2   9   3    4.38    1.52
  -2  -9   3    4.46    1.48
   2   9  -3    5.52    0.73
  -2   9   3    4.25    0.98
  -2  -9   2   24.29    0.98
  -2   9   2   24.70    1.89
  -2  -9   2   19.89    1.89
   2  -9  -2   26.28    0.90
  -2  -9   2   25.71    1.29
   2   9  -2   24.50    0.92
  -2  -9   2   31.72    2.42
   2  -9  -2   28.06    2.31
   2   9  -2   23.85    2.29
   2   9  -2   25.99    1.01
  -2  -9   2   25.54    1.02
  -2  -9   2   25.34    1.93
  -2   9   2   25.00    1.15
  -2  -9   1  238.67    2.98
   2   9  -1  222.12    2.53
  -2  -9   1  231.92    2.58
   2   9  -1  224.16    5.06
  -2   9   1  209.16    2.69
  -2  -9   1  220.04    2.58
  -2  -9   1  228.60    4.66
  -2  -9   1  221.82    4.65
  -2   9   1  224.26    2.94
   2   9  -1  224.23    2.51
  -2   9   0  201.19    2.73
   2   9   0  180.61    2.09
   2   9   0  173.29    2.23
   2  -9   0  189.26    4.53
   2   9   0  187.77    4.83
  -2  -9   0  188.73    2.55
  -2  -9   0  177.89    2.26
  -2   9   0  175.50    2.29
  -2   9   0  176.19    2.30
  -2  -9   0  168.98    4.23
  -2  -9   0  170.75    4.16
  -2   9  -1   23.39    1.41
  -2   9  -1   19.04    1.19
   2   9   1   19.36    0.95
   2   9   1   20.23    1.00
   2  -9   1   19.33    2.14
   2   9   1   21.13    2.56
  -2  -9  -1   21.66    1.16
  -2  -9  -1   19.71    0.95
  -2   9  -1   22.35    1.05
  -2  -9  -1   21.42    2.03
  -2  -9  -1   19.95    1.93
  -2   9  -2  100.86    1.71
  -2   9  -2  100.92    1.59
   2   9   2   95.71    1.77
   2  -9   2  105.21    3.48
  -2   9  -2  105.76    1.77
   2   9   2  108.31    3.77
  -2   9  -2  105.76    2.02
  -2  -9  -2  100.39    1.72
  -2  -9  -2  110.93    3.70
  -2  -9  -2  107.26    3.53
  -2   9  -2   98.48    1.86
   2   9   2   95.01    1.71
  -2   9  -2  120.53    2.38
  -2   9  -3  232.61    2.81
  -2   9  -3  277.94    3.83
   2   9   3  232.09    2.93
  -2  -9  -3  257.85    3.09
   2   9   3  249.45    2.97
  -2   9  -3  237.02    2.79
  -2   9  -3  250.95    2.95
   2  -9   3  242.17    5.15
  -2   9  -3  252.51    3.29
  -2  -9  -3  234.19    2.93
   2  -9   3  244.62    2.65
  -2  -9  -3  254.53    5.91
  -2  -9  -3  264.60    5.65
  -2   9  -3  245.58    2.90
  -2   9  -4  478.54    5.11
  -2  -9  -4  469.38    4.78
   2  -9   4  470.05    4.45
  -2   9  -4  499.19    5.72
   2   9   4  467.09    4.77
  -2  -9  -4  486.15    4.72
  -2  -9  -4  473.16    4.77
   2   9   4  446.51    4.78
   2  -9   4  484.79    7.57
  -2   9  -4  482.77    4.78
   2   9   4  480.07    7.29
   2   9   4  478.32    7.61
   2   9   4  480.10    4.79
  -2  -9  -4  535.43    8.92
  -2  -9  -4  507.17    8.30
   2   9   4  481.07    7.90
  -2   9  -5   19.81    1.71
   2   9   5   19.43    1.13
  -2  -9  -5   21.14    1.21
  -2  -9  -5   18.96    1.17
   2   9   5   19.39    1.22
   2  -9   5   18.57    2.25
  -2   9  -5   18.61    1.24
   2   9   5   19.36    2.17
   2   9   5   16.95    2.27
   2  -9   5   18.26    0.99
  -2   9  -5   17.55    1.21
   2   9   5   19.21    2.34
  -2  -9  -5   21.69    2.76
  -2  -9  -5   17.89    2.50
  -2   9  -5   19.54    1.59
  -2  -9  -5   18.95    1.25
   2   9   6  132.68    2.08
  -2  -9  -6  134.68    2.13
  -2  -9  -6  132.46    2.14
   2   9   6  126.82    2.14
  -2   9  -6  126.70    2.26
   2  -9   6  120.64    3.83
   2  -9   6  118.93    3.97
   2   9   6  131.70    3.88
   2   9   6  121.06    3.77
  -2   9  -6  123.13    2.04
  -2  -9  -6  134.20    4.79
   2   9   6  134.58    4.08
  -2  -9  -6  136.64    4.49
   2  -9   6  128.20    1.92
  -2  -9  -6  131.94    2.20
  -2   9  -6  132.37    2.64
   2   9   7   15.29    1.15
  -2  -9  -7   13.95    1.13
   2   9   7   14.36    1.04
  -2   9  -7   13.50    1.44
  -2   9  -7   12.89    1.19
   2  -9   7   14.17    0.99
  -2  -9  -7   13.17    2.64
  -2   9  -7   14.08    1.09
  -2  -9  -7   14.02    1.20
  -2   9  -7   13.65    1.67
  -2  -9  -7   15.92    1.10
   2   9   8    1.43    0.91
  -2   9  -8    2.13    1.25
   2  -9   8    1.28    0.83
   2   9   8    1.19    0.90
  -2   9  -8    1.61    1.47
  -2  -9  -8    2.27    0.95
  -2  -9  -8    1.25    0.95
  -2  -9  -8    1.01    0.98
  -2  -9  -9    7.98    0.92
   2   9   9    7.55    0.84
  -2   9  -9    7.51    1.30
   2  -9   9    7.13    0.78
   2   9   9    8.09    0.85
  -2  -9  -9    7.96    0.86
  -2  -9  -9    7.58    0.87
   2   9   9    7.30    0.88
  -2  -9 -10   74.76    1.26
   2   9  10   75.56    1.20
  -2   9 -10   65.83    1.61
   2  -9  10   72.59    1.33
   2   9  10   77.69    1.21
  -2  -9 -10   76.75    1.14
   2  -9  10   62.85    1.04
   2   9  10   77.10    1.24
   2  -9  11   82.25    1.07
   2   9  11   81.81    1.01
   2   9  11   83.91    1.07
  -2  10  12   15.62    0.56
   2  10 -12   14.87    0.76
   2 -10 -11   44.72    0.97
  -2  10  11   46.91    1.03
   2  10 -11   49.82    1.42
   2 -10 -11   44.68    0.97
  -2 -10  11   45.09    1.08
  -2  10  11   48.24    1.02
   2  10 -11   43.64    1.29
   2  10 -10   44.97    1.64
   2 -10 -10   48.05    1.08
  -2 -10  10   45.29    1.25
  -2  10  10   51.60    1.18
   2  10 -10   49.51    1.75
  -2 -10  10   44.17    1.13
  -2  10  10   49.20    1.25
  -2 -10  10   45.44    1.14
   2 -10 -10   47.77    1.18
   2 -10 -10   49.25    1.17
   2  10 -10   44.12    1.19
   2 -10  -9   99.18    1.66
   2  10  -9   92.22    1.73
  -2 -10   9   94.44    1.71
   2  10  -9   92.87    2.21
  -2 -10   9   92.18    1.76
   2 -10  -9   97.91    1.68
  -2 -10   9   90.68    1.61
   2  10  -8   23.67    1.61
  -2  10   8   22.94    1.06
  -2 -10   8   23.43    1.24
  -2 -10   8   23.44    1.05
  -2 -10   8   21.80    1.10
   2 -10  -8   23.26    1.22
   2 -10  -8   22.96    1.12
   2  10  -8   23.05    1.29
  -2  10   7   12.19    1.09
  -2  10   7   10.89    0.86
  -2  10   7   11.27    1.09
  -2 -10   7   11.04    1.15
   2 -10  -7   11.32    1.99
  -2  10   7   12.27    2.08
  -2 -10   7   10.80    0.99
  -2 -10   7   11.21    0.96
   2 -10  -7   11.43    1.00
   2  10  -7   11.40    1.21
   2 -10  -7   12.46    1.12
   2  10  -6  205.53    2.55
  -2  10   6  212.01    2.86
  -2 -10   6  194.03    2.60
   2 -10  -6  203.87    4.87
  -2  10   6  199.22    4.64
  -2 -10   6  186.55    2.44
  -2 -10   6  193.11    2.47
   2  10  -6  194.90    2.85
  -2  10   6  202.93    2.49
  -2  10   6  204.51    2.70
   2  10  -6  195.52    2.66
   2 -10  -6  201.07    2.50
   2  10  -5  202.18    2.81
  -2  10   5  209.14    2.63
  -2  10   5  199.79    2.72
  -2 -10   5  198.15    2.60
   2  10  -5  208.34    2.54
  -2  10   5  210.65    2.93
  -2 -10   5  214.25    6.22
   2  10  -5  181.50    4.53
   2 -10  -5  210.67    5.03
  -2  10   5  197.07    4.58
  -2 -10   5  195.30    2.44
  -2 -10   5  201.24    2.59
   2  10  -5  202.64    2.67
  -2 -10   4    5.43    0.99
  -2 -10   4    5.14    0.81
  -2  10   4    7.71    1.12
  -2  10   4    6.53    1.10
   2  10  -4    6.38    1.13
  -2 -10   4    5.57    1.11
   2  10  -4    5.82    0.94
  -2  10   4    6.65    1.24
   2  10  -4    6.41    1.64
  -2 -10   4    8.94    2.71
   2 -10  -4    7.51    2.06
   2  10  -4    5.23    1.95
  -2  10   4    6.37    1.74
  -2 -10   4    5.56    1.63
  -2 -10   4    6.72    0.77
  -2  10   3  521.98    7.68
  -2 -10   3  501.61    7.68
   2 -10  -3  512.06    4.83
  -2 -10   3  560.64    5.49
   2  10  -3  543.14    5.00
  -2 -10   3  535.21    9.06
   2 -10  -3  550.22    8.43
   2  10  -3  522.49    8.12
  -2  10   3  532.10    5.27
   2  10  -3  541.40    5.07
  -2 -10   3  537.38    5.05
  -2  10   3  515.05    5.31
  -2 -10   3  554.16    5.10
  -2 -10   3  522.27    7.94
  -2  10   2   33.77    2.26
  -2 -10   2   36.74    2.39
  -2 -10   2   39.98    1.52
   2 -10  -2   36.96    1.11
   2  10  -2   38.63    1.20
   2 -10  -2   36.51    2.75
   2  10  -2   39.46    2.88
  -2  10   2   34.86    1.38
  -2 -10   2   39.46    1.23
  -2 -10   2   37.91    2.44
  -2  10   2   35.15    1.47
   2  10  -2   37.03    1.20
  -2 -10   1   12.42    1.14
   2 -10  -1   12.39    0.93
   2  10  -1   10.97    0.93
  -2 -10   1   10.79    1.86
  -2 -10   1   14.56    1.91
   2  10  -1   10.82    2.40
   2  10  -1   11.65    0.94
  -2 -10   1   11.76    0.96
  -2  10   1   11.48    1.13
  -2 -10   0  215.57    2.82
   2  10   0  197.24    2.57
  -2  10   0  198.24    2.43
  -2 -10   0  218.63    4.91
  -2 -10   0  218.47    4.90
   2  10   0  208.55    5.46
   2  10   0  202.33    2.37
  -2  10   0  213.92    2.99
  -2 -10   0  199.27    2.37
  -2 -10   0  202.56    2.56
  -2  10   0  199.42    2.62
  -2  10   0  202.02    2.65
  -2  10  -1   21.68    1.57
  -2  10  -1   17.95    1.46
   2  10   1   18.24    1.11
  -2  10  -1   18.15    0.95
   2 -10   1   21.62    2.33
   2  10   1   21.21    2.76
  -2 -10  -1   21.21    1.26
  -2  10  -1   17.95    1.15
  -2 -10  -1   18.33    2.13
  -2 -10  -1   17.84    2.12
  -2 -10  -1   19.46    1.07
   2  10   2    8.78    1.08
  -2  10  -2    8.30    0.95
   2 -10   2   13.00    2.21
  -2 -10  -2   13.76    1.12
  -2  10  -2    9.46    1.30
  -2  10  -2    7.84    1.05
  -2 -10  -2    7.56    2.13
  -2 -10  -2    8.10    2.04
  -2  10  -2   11.56    1.62
   2  10   2    8.06    1.02
  -2  10  -2    8.13    1.19
  -2  10  -3  145.84    2.24
   2  10   3  145.78    2.32
  -2 -10  -3  161.21    2.43
  -2  10  -3  145.77    2.17
   2  10   3  154.73    2.44
  -2  10  -3  151.81    2.26
   2 -10   3  154.43    4.38
  -2  10  -3  159.37    2.69
  -2 -10  -3  149.88    2.32
   2 -10   3  153.35    2.03
  -2 -10  -3  164.30    4.93
  -2 -10  -3  160.89    4.82
  -2  10  -3  155.21    2.28
  -2  10  -4   11.42    1.56
  -2 -10  -4   12.17    1.13
   2 -10   4   11.45    0.90
  -2  10  -4   12.72    1.90
   2  10   4   11.41    1.18
  -2 -10  -4   12.34    0.98
  -2 -10  -4   11.22    1.20
   2  10   4   11.16    1.08
   2 -10   4   11.95    2.21
  -2  10  -4   11.67    1.14
   2  10   4   11.64    2.31
   2  10   4   11.71    1.18
  -2 -10  -4   15.03    2.55
   2  10   4   12.04    2.22
  -2 -10  -4   12.18    2.34
  -2  10  -5    0.41    1.57
  -2 -10  -5    0.86    1.05
  -2  10  -5   -0.19    1.15
   2 -10   5    0.11    0.82
   2  10   5    0.80    1.11
  -2  10  -5    0.86    1.64
  -2 -10  -5    0.64    0.95
  -2 -10  -5   -0.18    1.12
   2  10   5    0.91    0.99
  -2  10  -5   -0.03    1.17
  -2  10  -5    0.10    1.17
   2 -10   5    0.65    1.83
   2  10   5    0.03    1.96
   2  10   5    0.25    1.09
   2  10   5    0.59    2.02
  -2 -10  -5   -0.38    2.19
  -2 -10  -5    1.53    2.14
  -2  10  -6   14.90    1.63
  -2 -10  -6   14.96    1.20
  -2  10  -6   13.86    1.17
   2 -10   6   13.27    0.97
   2  10   6   14.64    1.16
  -2 -10  -6   14.64    1.08
  -2 -10  -6   15.12    1.19
   2  10   6   13.53    1.08
  -2  10  -6   15.59    1.35
  -2  10  -6   14.19    1.35
   2 -10   6   12.14    2.15
   2 -10   6   13.09    2.15
   2  10   6   15.77    2.06
   2  10   6   15.91    1.25
  -2 -10  -6   16.50    2.75
   2  10   6   14.49    2.17
  -2 -10  -6   14.69    2.48
   2  10   7    8.52    1.05
  -2 -10  -7    8.18    0.99
   2  10   7    8.42    0.91
  -2  10  -7    9.07    1.32
  -2  10  -7    8.67    1.26
   2 -10   7    8.58    0.92
  -2  10  -7   10.09    1.69
  -2 -10  -7    8.85    1.10
  -2  10  -7    8.94    1.02
   2  10   7    8.86    1.11
  -2 -10  -7    9.31    1.06
  -2 -10  -8   61.62    1.34
   2  10   8   62.37    1.30
  -2  10  -8   63.03    1.69
  -2  10  -8   62.80    1.70
   2 -10   8   61.44    1.28
   2  10   8   64.76    1.36
  -2  10  -8   61.72    1.98
  -2 -10  -8   61.44    1.38
   2  10   8   66.16    1.42
  -2 -10  -8   68.82    1.42
  -2 -10  -9   84.06    1.37
   2  10   9   81.69    1.31
  -2  10  -9   76.31    1.70
  -2  10  -9   78.68    1.72
   2 -10   9   77.03    1.25
  -2  10  -9   80.29    1.88
  -2 -10  -9   79.11    1.35
   2  10   9   86.28    1.37
  -2 -10  -9   87.32    1.38
   2  10   9   84.33    1.39
   2  10  10   55.59    0.93
  -2  10 -10   51.30    1.26
  -2  10 -10   50.06    1.25
   2 -10  10   55.88    1.07
   2  10  10   58.92    0.98
  -2  10 -10   58.51    1.32
   2  10  10   61.87    1.01
   2  10  11   68.09    0.82
  -2  11  11  139.94    1.56
   2  11 -11  141.01    1.88
  -2  11  10    5.60    0.79
  -2 -11  10    4.80    0.67
   2 -11 -10    4.81    0.68
   2  11 -10    4.97    0.81
  -2 -11  10    4.95    0.66
  -2 -11  10    5.36    0.81
  -2  11  10    5.19    0.74
   2  11 -10    5.99    1.22
   2  11 -10    4.24    1.16
   2 -11 -10    4.60    0.71
   2 -11  -9   29.21    1.05
   2 -11  -9   27.47    0.92
  -2 -11   9   26.86    1.12
   2  11  -9   28.44    1.70
  -2 -11   9   27.15    1.00
   2  11  -9   28.84    1.59
  -2 -11   9   28.75    1.09
  -2  11   9   29.58    1.14
   2 -11  -9   28.82    1.00
   2  11  -9   27.37    1.20
  -2  11   8  236.93    2.84
   2 -11  -8  228.63    2.74
  -2 -11   8  211.22    2.49
  -2 -11   8  221.12    2.64
  -2 -11   8  220.80    2.74
   2  11  -8  228.59    3.26
   2 -11  -8  230.33    2.61
   2  11  -8  231.76    2.83
  -2  11   7  122.85    2.13
  -2  11   7  122.74    1.99
  -2 -11   7  120.13    1.99
   2 -11  -7  118.03    2.04
  -2 -11   7  118.50    1.83
  -2 -11   7  117.38    1.85
   2 -11  -7  118.69    1.84
   2  11  -7  120.65    2.11
   2  11  -6  285.61    3.18
  -2  11   6  288.65    3.47
   2 -11  -6  258.53    5.48
  -2  11   6  270.83    5.50
   2  11  -6  276.96    3.36
  -2 -11   6  272.36    3.09
  -2 -11   6  268.41    3.06
  -2 -11   6  283.61    3.26
   2  11  -6  272.82    3.53
  -2  11   6  275.68    3.06
   2  11  -5  133.93    2.29
  -2  11   5  131.75    2.11
  -2 -11   5  121.57    2.03
   2  11  -5  135.83    2.05
  -2  11   5  134.19    2.39
  -2 -11   5  140.69    5.17
   2 -11  -5  133.78    4.12
  -2  11   5  127.51    3.87
  -2 -11   5  126.44    1.91
  -2 -11   5  135.11    2.12
   2  11  -5  129.85    2.26
  -2 -11   4   45.58    1.25
  -2  11   4   43.25    2.55
  -2 -11   4   44.02    2.57
  -2 -11   4   48.26    1.55
  -2  11   4   45.91    1.51
   2  11  -4   48.32    1.39
  -2 -11   4   54.00    3.58
   2 -11  -4   44.39    2.93
   2  11  -4   45.03    2.93
   2  11  -4   47.49    1.55
  -2  11   4   48.53    1.58
  -2 -11   4   48.95    1.37
  -2  11   4   48.01    1.64
  -2 -11   4   44.00    1.18
  -2 -11   3  130.34    1.92
   2  11  -3  135.64    2.21
  -2  11   3  154.01    2.47
   2  11  -3  139.33    2.12
   2 -11  -3  141.34    4.53
   2  11  -3  131.86    4.36
  -2 -11   3  143.95    2.42
   2 -11  -3  136.53    1.93
  -2  11   3  143.55    2.34
  -2  11   3  133.86    3.87
  -2 -11   3  130.59    3.82
  -2  11   3  135.03    2.41
  -2 -11   3  136.63    2.09
  -2  11   2   22.47    1.42
   2  11  -2   19.19    1.17
   2  11  -2   19.07    1.09
   2 -11  -2   22.75    2.60
   2  11  -2   21.73    2.66
  -2 -11   2   20.76    1.40
   2 -11  -2   21.47    1.07
  -2  11   2   17.28    2.09
  -2 -11   2   18.61    2.14
  -2  11   2   20.79    1.39
  -2 -11   2   21.74    1.06
  -2 -11   2   22.08    2.33
   2 -11  -1   56.07    1.40
  -2 -11   1   55.99    1.68
  -2  11   1   53.22    1.38
   2  11  -1   52.19    1.47
   2 -11  -1   55.35    3.30
   2  11  -1   50.78    3.36
   2  11  -1   53.58    1.41
  -2 -11   1   54.78    2.86
  -2 -11   1   57.46    2.98
  -2  11   1   53.96    1.58
  -2  11   1   54.88    1.62
  -2 -11   0  267.24    3.31
   2 -11   0  263.97    3.08
  -2  11   0  243.50    2.99
   2  11   0  253.31    3.13
  -2  11   0  249.31    3.13
   2  11   0  262.16    6.36
   2  11   0  245.96    2.87
  -2  11   0  273.09    3.52
  -2 -11   0  263.98    3.15
  -2 -11   0  271.23    5.72
  -2 -11   0  263.72    5.82
  -2  11   0  266.42    3.22
  -2 -11  -1    6.25    2.09
  -2 -11  -1    8.05    2.04
  -2  11  -1    6.14    1.47
  -2  11  -1    5.80    1.47
   2 -11   1    8.26    1.05
  -2 -11  -1    6.07    1.24
  -2  11  -1    6.26    1.11
   2 -11   1    9.92    2.32
   2  11   1    6.98    2.49
  -2  11  -1    5.35    0.98
   2  11   1    7.67    1.14
  -2  11  -1    6.15    1.13
  -2 -11  -1   12.61    1.14
  -2  11  -2   29.91    1.87
  -2  11  -2   24.70    1.56
  -2  11  -2   25.51    1.28
   2  11   2   22.45    1.29
  -2  11  -2   24.09    1.20
   2 -11   2   26.06    2.67
  -2  11  -2   26.93    1.30
   2 -11   2   24.23    1.04
  -2 -11  -2   23.65    1.32
  -2  11  -2   28.59    1.55
  -2 -11  -2   22.34    2.47
  -2 -11  -2   20.93    2.52
  -2 -11  -3 1315.65   11.25
  -2  11  -3 1372.94   11.68
  -2  11  -3 1307.45   11.04
   2 -11   3 1292.03   10.79
  -2 -11  -3 1339.10   11.18
   2  11   3 1265.57   11.00
   2 -11   3 1292.26   15.21
  -2  11  -3 1304.59   11.16
   2  11   3 1352.74   15.20
  -2  11  -3 1271.08   11.10
   2  11   3 1250.97   11.11
   2  11   3 1338.53   11.21
  -2  11  -3 1282.76   11.03
  -2 -11  -3 1426.16   16.29
   2  11   3 1316.24   15.80
  -2 -11  -3 1386.10   15.94
  -2  11  -4   56.82    2.09
  -2 -11  -4   53.05    1.61
   2 -11   4   53.15    1.32
  -2  11  -4   47.81    1.37
  -2  11  -4   61.19    2.35
   2  11   4   52.42    1.56
  -2 -11  -4   52.61    1.57
   2  11   4   49.66    1.41
   2 -11   4   55.04    3.15
  -2  11  -4   53.53    1.65
   2  11   4   51.36    3.05
   2  11   4   56.42    1.62
  -2 -11  -4   59.65    3.46
  -2 -11  -4   60.09    3.35
   2  11   4   56.99    3.23
  -2  11  -5  219.88    3.45
  -2 -11  -5  208.50    2.88
  -2  11  -5  200.13    2.76
   2 -11   5  204.45    2.51
  -2  11  -5  208.82    3.53
   2  11   5  217.81    2.82
  -2 -11  -5  210.43    2.76
   2  11   5  201.87    2.57
   2 -11   5  196.69    5.03
  -2  11  -5  196.24    2.74
  -2  11  -5  200.98    2.84
   2  11   5  194.20    4.77
   2  11   5  220.66    2.80
   2  11   5  210.66    5.20
  -2 -11  -5  222.87    5.78
  -2 -11  -5  219.86    5.59
  -2 -11  -6  233.84    2.70
  -2 -11  -6  249.84    2.94
   2  11   6  233.43    2.75
  -2  11  -6  226.31    2.99
  -2  11  -6  231.48    3.06
   2 -11   6  231.60    2.72
  -2  11  -6  248.99    3.63
  -2 -11  -6  243.19    2.99
  -2  11  -6  228.10    2.86
   2  11   6  250.73    2.92
   2  11   6  253.71    2.96
  -2 -11  -7   11.58    0.99
   2  11   7    9.74    0.87
  -2  11  -7   10.12    1.15
  -2  11  -7   10.51    1.16
   2 -11   7   10.65    0.88
  -2  11  -7   10.69    1.65
  -2 -11  -7   10.47    1.07
  -2  11  -7    9.74    0.94
   2  11   7   10.40    1.00
   2  11   7   11.65    1.03
   2 -11   8   29.11    1.11
   2  11   8   27.50    0.88
  -2  11  -8   29.29    1.24
  -2  11  -8   30.44    1.26
   2 -11   8   29.72    0.94
  -2 -11  -8   31.38    1.04
  -2  11  -8   29.71    1.60
  -2 -11  -8   30.39    1.05
   2  11   8   32.17    1.06
   2  11   8   31.64    1.07
   2  11   9   22.78    0.72
  -2  11  -9   22.04    1.10
   2 -11   9   22.53    0.68
  -2 -11  -9   26.19    0.80
   2  11   9   26.68    0.86
  -2 -11  -9   27.16    0.78
  -2  11  -9   21.91    1.27
  -2 -11  -9   23.64    0.80
   2  11   9   25.29    0.81
   2  11  10    4.34    0.45
  -2  11 -10    2.83    0.74
  -2  11 -10    3.70    0.73
   2 -11  10    2.66    0.49
  -2  12  11   82.57    0.96
   2  12 -10   48.22    1.01
  -2 -12  10   46.29    0.84
  -2 -12  10   50.98    1.05
  -2  12  10   58.00    1.02
   2  12 -10   51.07    1.41
  -2  12  10   55.94    0.99
   2 -12 -10   54.98    0.99
   2  12  -9   17.51    1.05
   2 -12  -9   17.15    0.75
  -2 -12   9   17.23    0.89
  -2 -12   9   16.67    0.94
   2  12  -9   17.41    1.39
   2 -12  -9   17.83    0.89
  -2  12   9   17.81    0.91
   2  12  -9   19.50    1.37
  -2 -12   9   16.37    0.82
  -2 -12   8   37.55    1.21
  -2  12   8   36.34    1.18
   2  12  -8   34.31    1.57
  -2 -12   8   37.47    1.11
   2 -12  -8   34.80    1.18
   2  12  -8   36.69    1.36
   2 -12  -8   34.62    0.99
  -2  12   8   36.35    1.21
  -2  12   7  356.60    3.72
   2 -12  -7  342.86    3.65
  -2 -12   7  326.33    3.41
  -2 -12   7  338.68    3.54
  -2 -12   7  346.94    3.69
  -2  12   7  359.95    3.70
   2  12  -7  349.86    3.83
   2  12  -6   88.50    1.73
  -2  12   6   88.87    1.68
  -2 -12   6   88.80    1.73
   2  12  -6   85.15    2.05
  -2  12   6   89.46    1.62
  -2 -12   6   81.51    1.60
  -2 -12   6   83.33    1.57
   2 -12  -6   89.11    1.75
  -2  12   6   93.59    1.91
   2  12  -6   85.89    1.91
   2  12  -5   50.61    1.66
  -2 -12   5   47.22    1.31
  -2 -12   5   48.05    1.31
  -2 -12   5   43.96    1.32
   2  12  -5   50.17    1.45
   2 -12  -5   51.75    2.83
   2  12  -5   49.18    1.74
  -2  12   5   53.66    1.51
  -2 -12   5   49.37    1.43
  -2  12   5   52.21    1.63
   2  12  -4   20.27    1.52
  -2 -12   4   19.21    1.08
   2  12  -4   19.92    1.39
  -2  12   4   22.48    1.36
  -2 -12   4   22.17    1.31
  -2  12   4   20.62    1.34
   2  12  -4   20.86    1.25
   2 -12  -4   20.62    2.49
   2  12  -4   20.18    2.56
  -2 -12   4   21.77    1.20
  -2  12   4   21.51    1.43
  -2 -12   3 1078.85    9.39
   2  12  -3 1085.08    9.40
  -2  12   3 1165.49    9.64
  -2 -12   3 1124.19    9.64
   2 -12  -3 1038.99    9.08
  -2  12   3 1076.92    9.46
   2  12  -3 1108.04    9.35
   2 -12  -3 1112.26   13.56
   2  12  -3 1065.88   13.74
  -2 -12   3 1052.33    9.10
  -2 -12   3 1014.37   12.52
  -2 -12   3 1050.65    9.05
  -2  12   3 1069.37    9.57
  -2 -12   3 1118.49    9.27
   2  12  -2    2.73    1.05
  -2  12   2    2.52    1.31
  -2  12   2    2.07    0.98
   2 -12  -2    1.55    2.17
   2  12  -2    2.76    2.53
   2  12  -2    3.15    1.11
  -2  12   2    0.96    1.26
  -2  12   2    1.83    1.35
  -2 -12   2    2.10    1.74
   2 -12  -2    2.11    0.95
  -2 -12   2    4.79    1.25
   2  12  -1  119.53    2.02
   2 -12  -1  132.15    4.56
   2  12  -1  127.77    4.77
  -2  12   1  122.36    2.06
   2  12  -1  124.23    2.19
   2 -12  -1  128.18    2.07
  -2 -12   1  130.59    2.31
  -2  12   1  132.21    2.37
  -2  12   1  125.70    2.26
  -2 -12   1  127.10    3.99
  -2  12   0  186.95    2.92
  -2  12   0  192.17    3.19
   2  12   0  172.56    2.39
  -2  12   0  178.77    2.54
   2  12   0  182.43    2.68
   2 -12   0  181.00    5.19
   2  12   0  185.93    5.62
   2 -12   0  187.63    2.59
  -2 -12   0  186.62    2.74
  -2  12   0  185.71    2.72
  -2 -12   0  186.40    4.99
  -2 -12   0  201.84    5.29
  -2  12  -1   70.53    2.15
  -2  12  -1   71.69    2.07
  -2 -12  -1   62.16    1.74
   2 -12   1   66.84    1.68
   2  12   1   60.95    1.73
  -2  12  -1   66.29    1.60
  -2  12  -1   67.72    1.80
   2  12   1   63.38    3.63
  -2 -12  -1   63.61    1.69
  -2 -12  -1   67.24    3.43
  -2 -12  -1   65.61    3.45
  -2  12  -1   67.50    1.71
  -2 -12  -2  106.03    4.03
  -2 -12  -2  104.72    4.12
  -2  12  -2  112.50    2.52
  -2  12  -2  105.10    2.29
   2 -12   2  103.08    2.05
   2  12   2   97.80    1.76
   2 -12   2   98.77    4.14
  -2  12  -2  104.14    2.00
  -2 -12  -2  104.98    2.05
  -2  12  -2  108.48    2.28
   2 -12   2  100.87    1.75
  -2  12  -2  100.59    1.94
   2  12   2  101.01    2.09
  -2  12  -2  100.68    2.01
   2  12   3    2.92    2.22
  -2 -12  -3    1.45    2.18
  -2 -12  -3    3.92    2.23
  -2  12  -3    5.72    1.54
  -2 -12  -3    3.27    1.24
   2 -12   3    3.92    0.90
  -2  12  -3    4.60    1.72
  -2 -12  -3    3.31    1.20
   2  12   3    2.91    0.90
   2 -12   3    3.76    1.21
  -2  12  -3    3.66    1.15
   2 -12   3    3.33    2.22
   2  12   3    3.13    2.20
  -2  12  -3    4.07    1.16
  -2  12  -3    4.82    1.23
  -2  12  -3    3.84    1.12
   2  12   3    2.18    1.24
  -2 -12  -4  163.69    2.43
   2  12   4  159.87    2.17
   2 -12   4  151.02    4.65
  -2  12  -4  159.77    2.54
   2 -12   4  164.74    2.19
  -2 -12  -4  167.90    2.58
  -2  12  -4  176.87    3.08
   2  12   4  171.77    2.52
  -2  12  -4  148.51    2.21
  -2  12  -4  181.61    3.35
  -2 -12  -5   94.08    1.82
   2 -12   5   89.95    1.85
   2  12   5   85.84    1.54
  -2  12  -5   95.39    1.91
   2 -12   5   94.97    1.65
  -2  12  -5  102.85    2.56
  -2 -12  -5   92.96    1.95
  -2  12  -5   93.87    1.91
   2  12   5   97.00    1.91
   2  12   5   98.90    1.84
  -2  12  -5   91.62    2.42
   2 -12   6   88.70    1.80
  -2 -12  -6   93.40    1.67
   2  12   6   84.40    1.44
  -2  12  -6   87.93    1.85
   2 -12   6   90.26    1.55
  -2  12  -6  100.89    2.49
  -2 -12  -6   91.84    1.80
  -2  12  -6   89.85    1.68
   2  12   6   95.34    1.76
   2  12   6   97.62    1.71
   2  12   7   32.69    1.08
   2 -12   7   31.93    1.22
   2  12   7   28.07    0.88
   2  12   7   33.14    1.11
  -2  12  -7   29.68    1.30
   2 -12   7   31.42    0.97
  -2  12  -7   28.51    0.99
  -2  12  -7   34.50    1.76
  -2 -12  -7   32.30    1.16
  -2 -12  -7   33.70    1.11
   2  12   8   72.87    1.25
  -2  12  -8   69.16    1.50
   2 -12   8   64.81    1.12
  -2 -12  -8   78.32    1.26
  -2  12  -8   70.77    1.79
  -2 -12  -8   69.50    1.26
   2  12   8   77.67    1.23
   2 -12   8   68.20    1.33
  -2 -12  -9    4.04    0.53
   2  12   9    4.23    0.54
  -2  12  -9    3.35    0.90
   2  12  10   55.19    0.67
  -2  12 -10   48.38    0.88
  -2  13  10   14.30    0.51
  -2 -13   9   93.31    1.37
   2  13  -9   98.16    1.49
  -2 -13   9   92.14    1.32
   2 -13  -9  101.94    1.38
  -2  13   9  100.48    1.34
   2  13  -9   92.80    1.84
   2  13  -8  212.99    2.57
  -2 -13   8  193.78    2.29
  -2 -13   8  202.73    2.37
  -2  13   8  218.30    2.41
   2 -13  -8  207.52    2.36
  -2  13   8  210.32    2.35
   2  13  -7   38.84    1.55
   2  13  -7   37.66    1.42
  -2 -13   7   35.77    1.10
  -2  13   7   40.79    1.20
  -2 -13   7   37.36    1.17
   2 -13  -7   39.76    1.23
  -2  13   7   41.38    1.24
   2 -13  -6  210.82    2.69
   2  13  -6  233.90    2.78
   2  13  -6  233.11    3.00
  -2 -13   6  221.29    2.55
  -2 -13   6  224.26    2.66
  -2  13   6  230.58    2.76
  -2 -13   6  229.03    2.72
  -2  13   6  241.33    2.85
   2  13  -6  229.09    3.07
  -2  13   6  228.41    2.58
   2  13  -5    7.23    1.10
   2  13  -5    7.19    1.41
  -2 -13   5    7.47    0.95
  -2 -13   5    6.47    0.94
  -2 -13   5    7.76    1.02
  -2  13   5    7.51    1.21
  -2  13   5    6.79    1.10
   2  13  -5    7.91    1.34
   2  13  -4   48.63    1.68
  -2  13   4   51.66    1.58
   2  13  -4   49.18    1.52
   2  13  -4   49.92    1.81
  -2 -13   4   51.58    1.32
  -2  13   4   50.85    1.64
  -2 -13   4   50.50    1.50
  -2  13   4   49.07    1.55
   2  13  -3    0.16    1.13
  -2  13   3    1.57    1.15
  -2 -13   3    1.21    1.13
   2 -13  -3    1.19    0.86
  -2  13   3    2.22    1.32
   2 -13  -3    0.81    1.97
   2  13  -3   -1.10    2.38
   2  13  -3    1.37    1.41
  -2 -13   3    1.04    1.16
  -2 -13   3    1.47    0.89
  -2  13   3    0.31    1.45
  -2  13   3    1.68    1.27
   2  13  -3    1.69    1.15
   2  13  -2   12.93    1.27
  -2  13   2   13.43    1.11
   2 -13  -2   17.34    2.47
   2  13  -2   14.92    2.81
  -2  13   2   16.50    1.37
   2  13  -2   12.94    1.24
  -2 -13   2   15.26    1.22
  -2  13   2   14.32    1.49
  -2  13   2   14.38    1.36
  -2 -13   2   14.90    1.36
   2 -13  -2   14.75    1.09
  -2  13   1   27.76    1.32
   2  13  -1   31.23    1.47
   2 -13  -1   26.87    2.83
   2  13  -1   31.81    3.26
   2 -13  -1   30.48    1.29
  -2 -13   1   31.23    1.48
  -2  13   1   32.84    1.84
   2  13  -1   29.21    1.29
  -2  13   1   31.09    1.63
  -2 -13   1   30.91    2.50
  -2  13   0  111.22    2.04
   2  13   0  110.49    2.14
   2 -13   0  116.46    4.44
   2  13   0  115.35    4.65
   2  13   0  107.02    1.92
  -2  13   0  125.71    2.66
  -2  13   0  119.42    2.42
   2 -13   0  120.96    2.11
  -2 -13   0  113.96    2.19
  -2  13   0  116.93    2.22
  -2 -13   0  108.87    3.92
  -2  13  -1    5.66    1.58
  -2  13  -1    6.11    1.52
   2 -13   1    5.57    1.20
  -2 -13  -1    6.72    2.06
  -2 -13  -1    5.93    2.30
   2 -13   1    5.01    2.38
   2  13   1    6.18    2.59
  -2  13  -1    6.28    1.24
  -2  13  -1    4.90    1.16
   2  13   1    5.26    1.27
  -2  13  -2   21.17    1.75
  -2  13  -2   20.95    1.63
   2  13   2   17.11    1.38
  -2  13  -2   18.49    1.28
  -2  13  -2   18.93    1.43
   2 -13   2   20.89    1.11
   2 -13   2   20.50    1.35
  -2 -13  -2   16.46    2.60
  -2 -13  -2   16.98    1.33
  -2  13  -2   21.61    1.43
  -2  13  -2   21.12    1.38
   2  13   3  546.83    5.35
   2 -13   3  529.88    5.05
  -2  13  -3  525.39    5.34
  -2 -13  -3  546.51    5.44
  -2  13  -3  565.21    5.76
   2 -13   3  517.10    5.29
  -2 -13  -3  533.32    5.25
  -2  13  -3  510.41    5.31
  -2  13  -3  590.91    6.01
   2  13   4  114.19    2.00
  -2  13  -4  107.93    2.04
   2 -13   4  110.12    1.76
  -2 -13  -4  108.58    2.04
  -2  13  -4  117.10    2.56
  -2 -13  -4  104.05    1.94
  -2  13  -4  120.16    2.64
  -2  13  -4   98.68    1.75
  -2  13  -5  101.42    1.94
   2 -13   5  103.15    1.67
  -2 -13  -5  109.18    1.95
  -2  13  -5  113.83    2.57
  -2  13  -5  103.08    1.90
   2  13   5  108.93    1.83
   2 -13   5  100.40    1.91
  -2 -13  -5  105.42    1.82
   2 -13   6  130.17    2.07
  -2 -13  -6  138.12    1.91
  -2  13  -6  127.03    2.05
   2 -13   6  129.33    1.79
  -2  13  -6  142.67    2.70
  -2 -13  -6  135.62    2.00
  -2  13  -6  125.30    1.90
   2  13   6  139.38    1.94
  -2 -13  -6  149.34    1.95
  -2  13  -7   24.86    1.08
   2 -13   7   26.19    0.80
  -2  13  -7   29.62    1.55
  -2 -13  -7   26.39    0.97
   2  13   7   27.67    0.93
  -2 -13  -7   28.37    0.93
   2 -13   7   26.01    1.04
  -2  13  -8    0.92    0.73
  -2  13  -8    1.66    1.03
  -2 -13  -8    1.47    0.55
  -2 -13  -8    1.06    0.60
   2  13   8    1.01    0.57
  -2  13  -9    2.95    0.64
   2 -13   9    2.43    0.38
   2  13   9    3.21    0.38
  -2 -13  -9    2.73    0.34
   2  14  -9    2.46    0.60
  -2  14   9    2.60    0.40
  -2  14   8   29.24    0.81
   2  14  -8   31.19    1.11
   2 -14  -8   28.28    0.83
  -2  14   8   31.27    0.85
  -2 -14   7  234.10    2.52
   2  14  -7  227.25    2.98
   2  14  -7  239.43    2.86
  -2  14   7  241.36    2.55
  -2  14   7  247.13    2.60
  -2 -14   6   20.92    0.94
   2  14  -6   21.43    1.36
   2  14  -6   22.74    1.34
  -2  14   6   24.86    1.07
  -2  14   6   25.31    1.02
  -2 -14   5   23.14    1.00
  -2 -14   5   21.94    0.99
  -2  14   5   24.15    1.10
   2  14  -5   22.92    1.38
   2  14  -5   24.37    1.48
  -2  14   5   24.15    1.21
   2  14  -5   23.44    1.20
   2  14  -4    7.44    1.12
  -2 -14   4    7.55    0.92
  -2 -14   4    8.06    0.95
  -2  14   4    6.94    1.15
   2  14  -4    7.17    1.23
   2  14  -4    9.29    1.45
  -2  14   4    7.20    1.18
  -2  14   4    7.82    1.30
  -2 -14   4    6.60    1.01
   2  14  -3  383.46    4.08
  -2 -14   3  373.08    3.85
  -2  14   3  384.30    4.13
   2  14  -3  359.43    4.03
   2  14  -3  376.73    4.31
  -2  14   3  384.20    4.14
  -2  14   3  388.50    4.29
  -2 -14   3  380.86    4.11
  -2  14   3  374.57    4.00
   2 -14  -3  365.46    3.71
   2  14  -2   40.97    1.53
  -2 -14   2   41.47    1.28
  -2 -14   2   42.58    1.55
   2  14  -2   37.93    1.45
  -2 -14   2   40.41    1.20
  -2  14   2   41.66    1.72
  -2 -14   2   41.50    1.51
   2 -14  -2   36.90    1.27
  -2  14   2   39.84    1.54
  -2  14   1    8.83    1.10
   2  14  -1    9.57    1.31
  -2 -14   1   10.46    1.22
  -2  14   1   10.34    1.40
  -2 -14   1    9.26    1.25
   2 -14  -1    9.46    1.13
   2  14  -1    8.21    1.14
  -2  14   1   10.44    1.56
  -2  14   0  178.18    2.60
   2  14   0  190.95    2.76
  -2  14   0  189.72    2.88
   2  14   0  178.99    2.46
  -2  14   0  216.31    3.20
  -2  14   0  193.35    2.83
   2 -14   0  195.67    2.67
  -2 -14   0  202.25    2.75
  -2  14  -1    6.87    1.17
   2  14   1    7.91    1.25
   2 -14   1    8.90    1.03
  -2  14  -1   10.15    1.60
  -2  14  -1    8.27    1.30
   2 -14   1    9.23    1.15
  -2  14  -1    7.77    1.43
   2 -14   2  111.99    2.06
   2 -14   2  113.21    1.85
  -2  14  -2  105.97    2.03
  -2  14  -2  112.05    2.31
  -2  14  -2  117.47    2.38
  -2  14  -2  101.35    2.03
   2  14   2  116.57    2.14
   2  14   3    8.99    1.15
  -2  14  -3   10.32    1.20
   2 -14   3    9.27    0.95
  -2 -14  -3    8.36    1.22
  -2  14  -3   10.12    1.25
  -2  14  -3   12.02    1.51
   2 -14   3   10.05    1.17
  -2 -14  -3    9.42    1.12
   2  14   4  170.08    2.33
   2 -14   4  166.22    2.14
  -2 -14  -4  162.28    2.37
  -2  14  -4  165.01    2.49
  -2  14  -4  172.74    2.83
  -2 -14  -4  165.38    2.23
  -2 -14  -5   52.56    1.28
  -2  14  -5   52.08    1.43
   2 -14   5   51.73    1.18
  -2 -14  -5   51.99    1.34
  -2  14  -5   52.76    1.40
   2 -14   5   53.84    1.41
   2  14   5   53.86    1.29
   2  14   6   97.78    1.48
  -2  14  -6   90.58    1.65
   2 -14   6   95.03    1.35
  -2  14  -6   89.52    1.43
   2 -14   6   94.79    1.62
  -2 -14  -6  101.03    1.49
  -2 -14  -6   98.00    1.55
   2  14   7   32.76    0.82
  -2 -14  -7   32.09    0.86
  -2 -14  -7   33.64    0.84
  -2  14  -8   48.83    1.15
  -2 -14  -8   48.81    0.75
  -2  15   8   59.29    0.91
   2  15  -8   54.17    1.08
   2  15  -7    0.84    0.88
  -2  15   7    1.75    0.57
   2  15  -7    1.66    0.93
  -2  15   7    1.09    0.67
   2  15  -6  106.13    1.89
  -2  15   6  113.65    1.56
   2  15  -6  117.12    1.93
   2 -15  -6  112.98    1.58
  -2  15   6  108.80    1.50
  -2  15   6  117.48    1.69
   2 -15  -5   81.39    1.46
   2  15  -5   85.15    1.57
  -2 -15   5   84.75    1.41
  -2  15   5   81.23    1.40
   2  15  -5   84.49    1.81
   2  15  -5   82.42    1.73
  -2  15   5   82.55    1.42
   2  15  -4   90.66    1.84
  -2  15   4   92.94    1.64
  -2 -15   4   93.25    1.55
  -2 -15   4   90.30    1.51
   2  15  -4   92.30    1.73
   2  15  -4  101.39    2.00
   2 -15  -4   91.06    1.63
  -2  15   4   98.70    1.84
   2  15  -3   33.80    1.37
  -2  15   3   33.40    1.32
  -2 -15   3   36.68    1.14
   2  15  -3   35.67    1.33
   2  15  -3   36.33    1.62
  -2  15   3   33.27    1.26
  -2 -15   3   36.54    1.26
   2 -15  -3   31.61    1.02
  -2  15   3   36.27    1.47
   2  15  -2   97.34    1.86
  -2 -15   2  100.12    1.69
   2  15  -2   99.40    1.92
  -2 -15   2  106.13    1.92
  -2  15   2  103.93    1.91
   2 -15  -2  103.91    1.69
  -2 -15   2  104.09    1.88
  -2  15   2  110.85    2.06
   2  15  -1   68.85    1.57
  -2  15   1   81.70    1.93
  -2 -15   1   75.44    1.49
   2  15  -1   72.71    1.73
   2  15  -1   77.00    1.91
  -2 -15   1   78.41    1.74
   2 -15  -1   74.09    1.58
  -2 -15   1   76.92    1.66
  -2  15   1   73.81    1.79
  -2  15   0  244.95    3.24
   2 -15   0  234.02    2.75
   2  15   0  211.29    2.89
  -2 -15   0  219.86    2.92
   2 -15   0  228.88    2.80
  -2 -15   0  217.87    2.80
  -2  15   0  213.53    2.89
  -2  15  -1    6.97    1.41
  -2 -15  -1    6.26    0.82
   2  15   1    5.67    1.15
   2 -15   1    6.32    1.07
  -2  15  -1    6.25    1.24
  -2  15  -1    4.87    1.14
   2 -15   1    5.97    0.94
   2  15   2   13.25    1.19
  -2  15  -2   14.14    1.34
  -2  15  -2   14.19    1.29
   2 -15   2   14.67    1.13
   2 -15   2   13.84    0.96
   2  15   3  322.00    3.37
   2 -15   3  318.78    3.18
  -2  15  -3  283.45    3.27
  -2  15  -3  316.80    3.68
   2 -15   3  301.25    3.36
  -2 -15  -3  300.57    3.25
   2 -15   4   26.54    0.89
  -2 -15  -4   22.92    1.09
  -2  15  -4   25.59    1.25
  -2 -15  -4   25.09    0.99
   2  15   4   26.09    1.06
  -2 -15  -5   81.49    1.30
   2  15   5   85.57    1.35
   2 -15   5   79.90    1.21
  -2  15  -5   74.06    1.41
   2 -15   5   76.25    1.41
  -2 -15  -5   81.21    1.40
  -2 -15  -5   84.08    1.33
  -2 -15  -6  124.88    1.56
  -2 -15  -6  125.02    1.52
  -2 -15  -7   71.63    0.94
   2  15   7   74.24    0.92
   2  16  -7   20.11    0.76
  -2  16   7   20.43    0.58
   2  16  -6  114.04    1.72
  -2  16   6  119.99    1.45
   2 -16  -5    7.18    0.67
   2  16  -5    7.66    1.03
   2  16  -5    6.28    0.90
  -2  16   5    7.43    0.64
  -2  16   5    6.90    0.62
  -2  16   5    8.31    0.78
  -2  16   4   18.07    0.77
   2  16  -4   16.71    0.97
   2  16  -4   16.93    1.04
  -2  16   4   20.41    0.90
   2  16  -4   19.23    1.21
  -2  16   4   20.07    0.99
   2 -16  -4   18.14    0.85
   2  16  -3  484.34    4.60
   2  16  -3  448.78    4.57
  -2  16   3  496.81    4.52
  -2  16   3  517.82    4.61
  -2 -16   3  483.07    4.33
   2 -16  -3  476.48    4.43
   2  16  -2   17.09    1.08
   2  16  -2   15.58    0.99
  -2  16   2   15.88    1.08
  -2  16   2   14.97    1.00
   2 -16  -2   14.88    0.84
  -2 -16   2   17.11    0.96
   2  16  -1   46.57    1.38
   2 -16  -1   51.49    1.21
  -2  16   1   53.36    1.48
   2  16  -1   52.01    1.48
  -2 -16   1   49.52    1.39
  -2  16   1   48.21    1.37
  -2 -16   1   47.09    1.25
  -2  16   1   45.86    1.30
   2 -16  -1   50.41    1.19
   2  16   0  141.79    2.08
   2 -16   0  144.38    1.91
  -2 -16   0  134.44    1.93
   2 -16   0  134.41    1.95
   2  16   0  146.92    2.08
  -2 -16   0  142.63    2.09
  -2  16   0  131.63    2.01
  -2 -16   0  128.49    1.73
  -2  16   0  145.58    2.22
   2 -16   1    3.92    0.88
  -2 -16  -1    3.17    0.82
   2  16   1    3.72    0.97
   2  16   1    3.76    0.93
  -2 -16  -1    4.04    0.94
  -2  16  -1    3.71    0.97
   2 -16   1    3.77    0.78
  -2  16  -1    4.05    1.13
   2 -16   2   14.16    0.81
  -2 -16  -2   12.79    0.71
   2  16   2   15.99    1.01
   2 -16   2   14.04    0.95
  -2  16  -2   12.56    1.06
  -2  16  -2   13.99    1.06
   2 -16   3   17.60    0.74
  -2 -16  -3   19.30    0.76
   2  16   3   20.22    0.92
  -2  16  -3   18.04    1.16
  -2 -16  -3   19.25    0.84
   2 -16   3   18.06    0.92
  -2  16  -3   16.85    1.04
  -2  16  -3   14.75    0.86
   2 -16   4    6.55    0.55
   2  16   4    8.24    0.69
  -2 -16  -4    6.35    0.63
  -2  16  -4    6.60    0.89
  -2 -16  -4    7.71    0.66
  -2 -16  -5   38.56    0.76
  -2 -16  -5   38.85    0.85
  -2 -16  -6    7.94    0.41
   2  16   6    9.29    0.39
  -2 -16  -6    8.08    0.41
   2  17  -6   55.75    0.93
   2  17  -5   -0.23    0.70
  -2  17   5    0.39    0.41
  -2  17   4   12.27    0.63
  -2  17   4   11.46    0.62
   2 -17  -3   17.88    0.61
  -2  17   3   19.16    0.77
  -2  17   3   18.98    0.77
   2 -17  -2    5.53    0.58
  -2 -17   2    5.59    0.55
   2  17  -2    6.44    0.88
  -2  17   2    5.73    0.70
   2  17  -2    6.04    0.77
   2  17  -1    3.02    0.77
   2 -17  -1    2.58    0.59
  -2 -17   1    2.42    0.62
   2  17  -1    2.67    0.81
  -2  17   1    2.68    0.83
  -2  17   1    2.67    0.69
   2 -17   0   44.70    0.91
   2  17   0   46.74    1.10
   2  17   0   47.12    1.08
   2 -17   0   45.01    0.99
  -2 -17   0   42.32    0.97
  -2  17   0   49.13    1.18
   2 -17   1    3.52    0.66
   2  17   1    4.26    0.74
   2 -17   1    3.92    0.54
   2  17   1    4.19    0.65
  -2 -17  -1    4.52    0.76
  -2 -17  -1    3.96    0.63
  -2  17  -1    3.71    0.72
  -2  17  -1    4.59    0.80
   2  17   2   21.95    0.77
   2 -17   2   16.10    0.58
  -2  17  -2   20.46    1.01
  -2 -17  -2   16.93    0.56
  -2 -17  -2   21.89    0.82
  -2  17  -2   18.57    0.78
  -2  17  -3  161.28    1.89
   2  17   3  160.79    1.74
  -2  17  -4   65.87    0.99
   2  17   4   87.84    0.99
   2  18  -3  146.71    1.54
  -2  18   3  139.25    1.41
   2  18  -2   22.47    0.66
  -2  18   2   20.21    0.54
  -2  18   1    5.16    0.55
   2  18  -1    3.71    0.45
  -2  18   1    5.60    0.54
   2  18  -1    4.53    0.50
   2  18   0   40.01    0.73
   2  18   0   38.20    0.68
  -2  18   0   39.02    0.80
  -2  18  -1    2.86    0.53
  -2  18  -1    2.37    0.42
   2  18   1    2.44    0.40
  -2  18  -2    4.42    0.44
  -3   0  14   27.65    0.58
  -3   0  13   60.60    1.15
   3   0 -13   59.95    1.17
  -3   0  12  186.66    2.35
   3   0 -12  186.33    2.40
   3   0 -11   74.90    1.72
  -3   0  11   74.70    1.71
  -3   0  11   69.52    1.67
   3   0 -10   51.94    3.42
  -3   0  10   56.53    1.62
   3   0 -10   52.62    1.50
   3   0 -10   59.79    1.66
  -3   0  10   63.67    1.77
  -3   0  10   56.98    1.57
  -3   0  10   56.08    1.67
   3   0  -9   50.39    3.32
   3   0  -9   54.73    1.63
  -3   0   9   52.50    1.61
  -3   0   9   56.70    1.76
  -3   0   9   52.32    1.52
  -3   0   9   52.90    1.62
  -3   0   8  246.55    3.10
  -3   0   8  249.28    3.28
  -3   0   8  243.71    2.96
   3   0  -8  240.88    5.74
  -3   0   7   19.88    1.05
  -3   0   7   18.47    1.17
  -3   0   7   19.53    1.06
  -3   0   7   19.17    1.29
   3   0  -7   19.59    2.26
  -3   0   6  248.39    2.89
  -3   0   6  248.93    2.65
  -3   0   6  249.98    2.76
  -3   0   6  240.54    2.91
  -3   0   6  254.57    2.83
  -3   0   6  252.73    2.99
  -3   0   6  247.63    2.66
  -3   0   5  435.27    4.14
  -3   0   5  425.82    3.93
  -3   0   3  128.28    2.69
   3   0  -2    3.54    0.86
  -3   0   2    3.15    0.84
   3   0  -1  186.05    2.78
  -3   0   1  184.22    3.03
   3   0   0    1.43    0.81
  -3   0   0    1.35    0.76
  -3   0  -1   21.99    1.19
  -3   0  -1   22.05    0.68
   3   0   1   20.85    1.37
   3   0   2  399.02    5.49
  -3   0  -2  384.29    3.55
  -3   0  -2  392.29    3.68
  -3   0  -2  398.60    3.58
   3   0   3   10.02    1.51
  -3   0  -3   10.00    0.69
  -3   0  -3    8.59    1.12
  -3   0  -3    8.54    0.98
  -3   0  -3   10.94    0.71
  -3   0  -3   10.14    0.86
  -3   0  -4  831.95    7.54
  -3   0  -4  836.51    7.36
  -3   0  -4  839.46    7.17
   3   0   4  867.30   10.24
  -3   0  -4  845.53    7.38
  -3   0  -4  789.64    9.09
  -3   0  -4  795.95    8.93
  -3   0  -4  815.88    7.42
  -3   0  -4  847.56    7.21
  -3   0  -5    5.83    1.03
  -3   0  -5    4.06    0.92
   3   0   5    4.76    1.85
   3   0   5    4.80    0.88
  -3   0  -5    4.00    1.52
  -3   0  -5    5.04    1.03
  -3   0  -5    5.79    1.11
  -3   0  -5    4.66    1.03
  -3   0  -5    4.66    1.18
   3   0   6    8.31    2.04
  -3   0  -6   10.37    1.21
   3   0   6    8.82    0.95
  -3   0  -6    8.83    1.11
  -3   0  -6    9.05    1.89
  -3   0  -6   10.59    1.24
  -3   0  -6    9.67    1.16
  -3   0  -7    0.30    1.39
   3   0   7    0.33    0.82
  -3   0  -7    0.96    1.05
  -3   0  -7    1.33    1.14
  -3   0  -7    0.78    1.17
   3   0   7    0.28    2.04
  -3   0  -7    2.37    2.09
  -3   0  -8   12.88    1.61
  -3   0  -8   15.11    1.22
   3   0   8   16.05    2.30
  -3   0  -8   13.72    1.11
   3   0   8   13.56    0.93
  -3   0  -8   13.84    1.27
   3   0   8   15.28    0.92
  -3   0  -8   14.93    1.41
   3   0   9    0.13    0.71
  -3   0  -9    0.28    1.19
  -3   0  -9    0.75    1.37
   3   0   9    0.45    0.79
  -3   0 -10    5.55    0.96
   3   0  10    5.80    0.70
  -3   0 -11  122.11    1.61
  -3   0 -12   79.53    1.01
  -3   0 -12   77.82    0.97
   3  -1 -14    8.27    0.40
  -3   1  14   10.46    0.44
  -3   1  13   18.96    0.81
  -3   1  13   17.03    0.72
  -3  -1  13   16.84    0.74
   3  -1 -13   18.08    0.84
   3   1 -13   17.57    0.84
   3   1 -12   69.23    1.37
   3  -1 -12   73.90    1.57
   3   1 -12   76.32    1.55
  -3   1  12   75.32    1.48
  -3   1  12   72.26    1.41
  -3  -1  12   71.36    1.44
  -3  -1  11   41.95    1.39
   3   1 -11   38.51    1.36
   3  -1 -11   44.64    1.50
   3   1 -11   44.65    1.53
  -3  -1  11   41.09    1.42
  -3   1  11   44.37    1.46
  -3  -1  11   42.53    1.45
  -3   1  11   42.77    1.39
   3  -1 -10   29.97    2.96
   3   1 -10   33.80    3.13
   3  -1 -10   38.40    1.52
   3   1 -10   37.24    1.53
  -3   1  10   35.55    1.58
  -3  -1  10   34.24    1.57
  -3  -1  10   34.93    1.47
  -3   1  10   40.24    1.56
  -3  -1  10   36.51    1.44
  -3  -1  10   37.48    1.45
  -3   1  10   35.05    1.45
   3  -1  -9   45.56    3.32
   3   1  -9   48.46    3.43
   3   1  -9   50.93    1.63
  -3   1   9   47.40    1.65
  -3  -1   9   50.42    1.66
   3  -1  -9   52.79    1.63
  -3  -1   9   52.08    1.61
  -3   1   9   52.91    1.59
  -3   1   9   51.86    1.57
  -3   1   9   56.71    1.72
  -3  -1   9   48.69    1.53
  -3   1   9   52.79    1.56
  -3   1   8    2.75    1.09
  -3   1   8    2.83    1.03
  -3  -1   8    3.18    1.07
  -3   1   8    3.03    1.01
  -3  -1   8    2.10    1.03
  -3   1   8    3.55    1.19
   3  -1  -8    2.67    2.12
   3   1  -8    2.65    2.15
   3   1  -8    2.86    1.02
   3  -1  -7   19.96    2.32
   3   1  -7   21.88    2.31
  -3   1   7   19.84    1.02
  -3   1   7   21.17    1.26
  -3   1   7   21.29    1.08
  -3  -1   7   20.46    1.05
  -3   1   7   19.47    1.27
  -3   1   7   20.22    1.16
   3  -1  -6   65.28    2.69
   3   1  -6   60.46    2.79
  -3  -1   6   61.07    1.26
  -3  -1   6   58.24    1.39
  -3   1   6   57.44    1.25
  -3  -1   6   59.36    1.18
  -3   1   6   60.61    1.38
  -3   1   6   58.61    1.42
  -3  -1   6   57.86    1.30
  -3  -1   6   56.12    1.28
  -3   1   6   60.98    1.51
  -3   1   6   59.75    1.20
  -3   1   6   56.54    1.42
   3   1  -5  346.80    5.42
  -3   1   5  347.07    3.44
   3  -1  -4  184.08    3.47
  -3  -1   4  175.82    1.96
  -3  -1   3  199.77    2.08
  -3  -1   3  212.50    3.61
  -3  -1   2  716.66    5.97
  -3   1   2  726.54    7.38
   3   1  -2  722.88    7.57
  -3   1   1   93.13    1.97
  -3  -1   1   92.95    2.28
   3   1  -1   86.88    2.57
  -3  -1   0   16.18    0.56
  -3  -1   0   18.37    1.23
  -3   1   0   15.82    0.95
   3   1   0   15.99    1.07
   3  -1   1  518.86    5.57
  -3   1  -1  515.44    5.56
  -3  -1  -1  518.59    6.17
  -3   1  -1  522.25    4.47
  -3  -1  -1  524.28    4.56
   3   1   1  531.19    6.23
  -3  -1  -2  120.54    1.66
  -3   1  -2  118.41    1.54
   3   1   2  124.09    2.90
   3  -1   2  125.89    3.01
  -3   1  -2  121.62    1.58
  -3  -1  -2  124.92    1.52
  -3  -1  -2  121.81    2.76
  -3   1  -3    5.30    0.73
  -3  -1  -3    3.56    0.83
  -3   1  -3    3.63    0.71
   3   1   3    3.83    1.37
   3  -1   3    4.09    1.43
  -3  -1  -3    3.90    0.90
  -3   1  -3    3.49    0.89
  -3   1  -3    4.40    0.87
  -3  -1  -3    3.46    1.16
  -3  -1  -3    3.76    0.87
  -3   1  -3    4.41    0.82
  -3  -1  -3    4.01    0.67
  -3   1  -3    3.65    0.71
  -3  -1  -4    6.13    0.77
  -3   1  -4    5.43    0.83
  -3  -1  -4    5.39    1.01
  -3   1  -4    6.24    0.96
   3   1   4    5.66    1.66
   3  -1   4    6.08    1.72
  -3  -1  -4    5.85    1.03
  -3   1  -4    5.82    0.89
  -3   1  -4    4.98    1.16
  -3  -1  -4    6.25    1.01
  -3   1  -4    6.21    1.20
  -3  -1  -4    5.98    1.44
  -3  -1  -4    7.22    1.24
  -3  -1  -4    5.32    0.86
  -3   1  -4    5.55    0.87
  -3   1  -4    6.69    0.98
  -3  -1  -5  477.28    4.77
  -3   1  -5  513.73    5.06
   3   1   5  511.60    5.00
   3  -1   5  520.18    4.82
  -3  -1  -5  492.55    4.79
   3   1   5  504.77    7.70
   3  -1   5  527.36    7.87
  -3   1  -5  514.75    5.00
  -3  -1  -5  517.65    5.06
  -3  -1  -5  522.70    5.03
  -3   1  -5  522.38    5.00
  -3  -1  -5  507.34    7.76
  -3  -1  -5  471.98    7.01
  -3   1  -5  474.97    6.88
  -3   1  -5  513.14    5.27
  -3  -1  -5  495.66    5.01
  -3   1  -5  529.95    5.28
  -3  -1  -5  491.34    5.17
  -3  -1  -6  167.89    2.42
  -3   1  -6  167.28    2.62
   3   1   6  165.44    4.58
   3  -1   6  159.57    4.63
  -3   1  -6  167.01    2.49
  -3  -1  -6  172.52    2.55
  -3  -1  -6  158.82    2.62
  -3   1  -6  166.40    2.56
  -3  -1  -6  160.71    4.57
  -3  -1  -6  156.83    4.32
  -3   1  -6  156.36    4.23
  -3  -1  -6  152.40    2.32
   3   1   6  170.72    2.34
   3  -1   6  170.82    2.19
  -3   1  -6  159.81    2.57
  -3  -1  -6  179.39    2.74
  -3   1  -6  182.70    2.86
  -3   1  -7   44.42    1.52
  -3  -1  -7   46.98    1.42
  -3  -1  -7   47.46    1.69
   3  -1   7   45.17    2.99
  -3  -1  -7   49.93    1.63
  -3   1  -7   49.97    1.54
   3   1   7   48.29    2.92
  -3  -1  -7   43.94    1.82
  -3   1  -7   46.74    1.78
  -3   1  -7   43.35    2.91
  -3  -1  -7   39.41    2.95
  -3  -1  -7   50.96    1.78
  -3   1  -7   55.21    1.95
  -3   1  -7   42.12    1.69
  -3  -1  -7   42.78    1.43
   3   1   7   50.25    1.37
   3  -1   7   47.66    1.18
  -3   1  -8   56.17    1.51
  -3  -1  -8   57.84    1.58
  -3   1  -8   58.15    1.57
   3   1   8   50.97    2.89
   3   1   8   54.50    2.97
   3  -1   8   55.76    3.13
   3   1   8   60.09    1.32
   3  -1   8   60.56    1.35
  -3   1  -8   59.17    1.82
   3   1   8   58.26    1.35
  -3  -1  -8   53.57    1.88
  -3   1  -8   54.04    1.99
  -3  -1  -8   63.47    1.77
   3   1   9  237.95    2.62
  -3   1  -9  233.52    3.03
   3   1   9  236.28    2.60
   3  -1   9  232.05    2.62
  -3  -1  -9  228.20    3.34
  -3   1  -9  233.25    2.72
   3   1  10   63.41    1.14
   3  -1  10   65.25    1.15
  -3  -1 -10   68.45    1.43
  -3  -1 -10   67.85    1.66
   3   1  10   64.93    1.13
  -3   1 -11    3.53    0.73
  -3  -1 -11    3.94    0.68
  -3  -1 -12   28.93    0.55
  -3  -1 -12   28.91    0.60
  -3   2  14   39.56    0.59
  -3  -2  14   36.43    0.62
  -3   2  13    8.77    0.68
  -3  -2  13    8.06    0.74
   3   2 -13    7.83    0.60
  -3  -2  13    7.81    0.68
  -3   2  13    8.19    0.62
   3  -2 -13    8.72    0.74
  -3   2  12  231.81    2.63
  -3  -2  12  232.29    2.72
   3   2 -12  222.76    2.68
  -3  -2  12  235.14    2.60
   3  -2 -12  249.00    2.81
   3   2 -12  244.44    2.79
  -3   2  12  238.97    2.75
  -3  -2  12  242.77    2.76
  -3   2  12  243.72    2.68
  -3  -2  11   81.18    1.72
   3   2 -11   78.99    1.79
  -3   2  11   89.16    1.74
  -3  -2  11   88.02    1.83
   3  -2 -11   89.58    1.79
   3   2 -11   85.44    1.81
  -3   2  11   87.10    1.84
  -3   2  11   82.35    1.69
  -3  -2  11   86.09    1.79
  -3  -2  10  164.77    2.50
   3   2 -10  150.22    5.12
  -3  -2  10  166.18    2.59
  -3   2  10  181.29    2.55
  -3  -2  10  159.82    2.43
   3   2 -10  167.23    2.54
  -3   2  10  165.98    2.67
   3  -2 -10  168.55    2.52
  -3   2  10  162.99    2.46
  -3  -2   9  310.16    3.59
   3  -2  -9  279.02    6.57
   3   2  -9  294.36    6.68
  -3  -2   9  306.97    3.69
  -3   2   9  328.88    3.70
  -3   2   9  291.49    3.51
  -3  -2   9  303.22    3.45
   3   2  -9  285.86    3.50
  -3   2   9  270.49    3.66
  -3  -2   9  296.40    3.62
  -3   2   9  303.83    3.53
  -3  -2   8  325.82    3.58
  -3  -2   8  324.55    3.79
  -3   2   8  346.79    3.89
  -3   2   8  317.91    3.63
   3  -2  -8  319.51    6.58
   3   2  -8  331.67    6.74
   3   2  -8  305.24    3.57
  -3   2   8  301.64    3.79
  -3  -2   8  311.03    3.75
  -3  -2   8  334.28    3.72
  -3  -2   8  336.24    3.66
  -3   2   7  142.62    2.33
  -3  -2   7  148.51    2.25
   3   2  -7  135.06    2.09
  -3  -2   7  154.32    2.15
   3  -2  -7  145.20    4.21
   3   2  -7  160.61    4.35
  -3   2   7  139.46    2.14
  -3  -2   7  147.63    2.09
  -3   2   7  151.75    2.40
  -3  -2   7  148.44    2.29
  -3   2   7  149.99    2.28
  -3   2   6  218.50    2.73
   3  -2  -6  225.29    4.65
   3   2  -6  225.70    4.81
  -3   2   6  225.08    2.71
  -3  -2   6  224.42    2.55
  -3   2   6  216.73    2.51
  -3  -2   6  221.97    2.70
  -3   2   6  214.44    2.60
  -3   2   6  226.61    2.78
  -3   2   6  226.00    2.56
  -3  -2   6  216.86    2.67
  -3  -2   6  217.27    2.56
  -3   2   6  223.41    2.81
  -3   2   6  219.13    2.65
  -3   2   5  166.84    2.12
   3   2  -5  172.62    3.77
   3  -2  -5  185.20    3.86
  -3  -2   5  176.21    2.11
  -3   2   5  162.28    2.07
  -3  -2   5  166.59    2.04
  -3  -2   5  168.04    2.11
  -3  -2   5  173.64    2.10
  -3   2   4  176.25    1.96
  -3  -2   4  172.22    1.97
  -3  -2   4  177.74    3.54
  -3  -2   3   28.77    0.78
  -3   2   3   30.01    0.69
  -3  -2   3   28.53    1.53
  -3  -2   2    0.92    0.51
  -3  -2   2    1.36    0.93
   3   2  -2    1.82    0.94
  -3  -2   1  562.36    6.62
   3   2  -1  529.52    6.94
  -3  -2   0   97.25    1.28
  -3  -2   0   92.67    1.65
  -3  -2   0  103.17    2.55
  -3   2   0   93.20    1.70
   3   2   0  102.03    2.23
   3   2   0   95.64    3.05
   3  -2   1 1117.76   10.50
  -3  -2  -1 1139.33   11.21
  -3  -2  -1 1115.12    9.15
  -3  -2  -2  212.61    2.49
  -3   2  -2  216.65    2.35
   3  -2   2  210.99    3.22
  -3  -2  -2  214.21    2.19
  -3   2  -2  207.34    2.97
   3   2   2  210.46    3.94
   3  -2   2  215.57    4.09
  -3  -2  -3  254.94    2.99
  -3   2  -3  260.93    2.80
   3   2   3  253.79    4.63
  -3   2  -3  262.28    2.92
   3  -2   3  264.67    4.82
  -3  -2  -3  262.30    3.02
  -3  -2  -3  256.02    4.71
  -3  -2  -3  256.16    2.69
  -3  -2  -4  973.80    8.32
  -3   2  -4  995.36    8.32
  -3  -2  -4  960.82    8.34
  -3   2  -4  997.73    8.39
   3   2   4  994.00   11.41
   3  -2   4 1029.99   11.44
  -3   2  -4  971.60    8.39
  -3  -2  -4 1002.41    8.56
  -3   2  -4 1009.26    8.82
  -3  -2  -4  950.23    8.46
  -3   2  -4  968.96    8.52
  -3   2  -4  901.30    9.97
  -3  -2  -4 1026.50   11.67
  -3  -2  -4  942.89   10.40
  -3   2  -4 1001.36    8.91
  -3  -2  -4  951.62    8.59
  -3  -2  -4  963.83    8.43
  -3  -2  -5   25.90    1.20
  -3   2  -5   24.69    1.17
  -3   2  -5   25.55    1.24
   3   2   5   33.88    1.24
  -3  -2  -5   26.68    1.18
   3  -2   5   25.00    2.32
  -3   2  -5   26.03    1.25
  -3  -2  -5   26.17    1.36
   3   2   5   23.68    2.27
  -3   2  -5   25.82    1.43
  -3   2  -5   23.19    1.84
  -3  -2  -5   28.79    2.47
  -3  -2  -5   26.48    2.09
  -3   2  -5   26.05    1.46
  -3  -2  -5   23.41    1.36
  -3  -2  -5   26.21    1.15
  -3  -2  -5   26.85    1.38
  -3   2  -5   25.84    1.41
  -3   2  -6   11.61    1.36
   3   2   6   13.35    1.10
  -3  -2  -6   12.13    1.07
   3   2   6   11.23    2.02
   3  -2   6   11.84    2.17
  -3  -2  -6   14.05    1.33
  -3   2  -6   12.34    1.21
  -3  -2  -6   16.37    1.33
  -3   2  -6   11.93    1.34
  -3   2  -6   11.79    1.89
  -3  -2  -6   14.09    2.37
  -3  -2  -6   11.46    2.13
  -3  -2  -6   14.49    1.29
  -3   2  -6   14.10    1.52
  -3  -2  -6   13.36    1.08
  -3   2  -6   14.26    1.38
  -3  -2  -7   15.26    1.31
  -3   2  -7   13.43    1.40
   3  -2   7   14.12    2.40
  -3   2  -7   14.42    1.25
  -3  -2  -7   14.39    1.32
   3   2   7   13.54    2.24
   3   2   7   12.95    2.22
  -3  -2  -7   11.69    1.50
  -3   2  -7   13.24    1.45
  -3   2  -7   13.86    2.24
  -3  -2  -7   14.84    1.37
  -3   2  -7   16.03    1.64
  -3   2  -7   11.17    1.44
   3   2   7   13.31    1.10
  -3   2  -8   12.61    1.22
  -3   2  -8   12.34    1.17
   3   2   8   12.55    0.92
   3  -2   8   13.41    0.98
  -3   2  -8   11.39    1.50
   3   2   8   13.02    0.99
  -3  -2  -8   11.38    1.53
  -3  -2  -8   13.15    1.32
  -3   2  -8   14.00    1.58
   3   2   9   33.98    1.07
  -3  -2  -9   35.11    1.35
  -3   2  -9   36.11    1.58
  -3   2  -9   33.77    1.54
   3   2   9   31.90    1.03
   3  -2   9   33.40    1.06
  -3  -2  -9   33.47    1.55
  -3   2  -9   32.65    1.23
   3   2  10   11.07    0.71
   3  -2  10   11.75    0.72
  -3  -2 -10   11.64    1.08
  -3  -2 -10   12.39    0.97
   3   2  10   11.13    0.73
  -3  -2 -11    1.93    0.62
  -3   2 -12  145.83    1.46
  -3  -2 -12  152.11    1.46
  -3  -3  13  144.54    1.71
  -3  -3  13  144.60    1.70
  -3   3  13  149.63    1.65
   3  -3 -12   10.81    0.99
  -3   3  12   10.62    0.87
   3   3 -12   10.33    0.91
  -3  -3  12   10.88    0.95
  -3   3  12   10.25    0.84
   3   3 -12   10.39    0.96
  -3  -3  12   10.46    0.87
  -3   3  12   10.34    0.88
  -3  -3  12   11.18    0.98
   3   3 -12   10.10    1.03
  -3  -3  11  151.71    2.27
   3   3 -11  147.49    2.41
  -3  -3  11  152.67    2.31
  -3   3  11  162.32    2.23
   3  -3 -11  162.35    2.30
   3   3 -11  148.37    2.26
  -3   3  11  160.54    2.31
  -3  -3  11  156.46    2.38
  -3   3  11  154.82    2.22
  -3  -3  10   20.51    1.37
  -3  -3  10   20.04    1.21
  -3   3  10   22.66    1.31
  -3  -3  10   20.74    1.34
   3   3 -10   20.29    1.28
  -3   3  10   21.58    1.36
   3  -3 -10   20.58    1.36
  -3   3  10   20.21    1.25
  -3  -3   9   95.14    1.99
  -3  -3   9   96.17    2.03
  -3  -3   9   92.90    1.85
  -3   3   9   90.74    1.89
   3   3  -9   91.93    1.88
  -3   3   9   91.73    2.05
   3  -3  -8   59.86    3.24
  -3  -3   8   64.53    1.69
  -3  -3   8   64.98    1.62
  -3  -3   8   65.23    1.56
  -3   3   8   59.83    1.54
  -3  -3   8   61.01    1.57
  -3  -3   8   63.64    1.66
  -3   3   8   68.90    1.81
   3   3  -8   62.03    1.50
  -3   3   8   54.44    1.62
   3  -3  -7   32.17    2.57
   3   3  -7   34.47    2.80
  -3   3   7   35.31    1.32
  -3  -3   7   34.24    1.26
  -3  -3   7   32.72    1.19
  -3   3   7   29.80    1.20
  -3  -3   7   32.18    1.20
  -3   3   7   33.89    1.40
  -3  -3   7   32.05    1.28
  -3   3   7   34.56    1.26
   3   3  -7   32.35    1.09
  -3   3   7   31.83    1.35
  -3   3   6  138.65    2.12
   3  -3  -6  146.64    3.89
   3   3  -6  141.38    3.92
  -3  -3   6  141.12    2.00
  -3   3   6  143.62    2.10
  -3   3   6  136.52    1.91
  -3  -3   6  140.44    1.97
  -3  -3   6  134.62    1.98
  -3   3   6  132.46    1.96
  -3   3   6  140.15    2.23
  -3  -3   6  139.43    2.00
  -3  -3   6  142.86    1.97
  -3   3   6  139.31    2.03
  -3   3   6  146.97    2.13
  -3   3   5 1325.98   10.96
   3  -3  -5 1408.92   13.70
  -3  -3   5 1317.83   10.86
  -3   3   5 1361.08   11.08
  -3  -3   5 1349.74   10.90
  -3  -3   5 1344.00   10.92
  -3  -3   5 1322.38   10.91
  -3   3   5 1380.01   11.16
  -3  -3   5 1323.28   10.89
  -3   3   5 1359.09   10.98
  -3   3   5 1333.39   10.93
  -3   3   5 1406.07   11.18
  -3  -3   5 1318.01   10.86
  -3   3   5 1289.66   10.87
  -3  -3   4 1080.55    8.77
  -3  -3   4 1120.63   11.47
  -3  -3   3   42.01    0.97
  -3   3   3   43.68    0.85
   3  -3  -3   47.51    1.71
  -3  -3   3   43.83    1.92
   3   3  -3   45.19    1.50
  -3  -3   2 1389.26   11.09
   3   3  -2 1390.59   13.07
  -3  -3   1  143.65    2.39
  -3  -3   1  145.04    1.72
  -3  -3   1  141.96    1.66
   3   3  -1  144.96    3.37
  -3  -3   1  150.20    3.14
   3   3   0   13.71    1.80
   3  -3   0   15.19    1.25
  -3   3   0   16.51    0.58
  -3  -3   0   13.10    0.74
  -3  -3   0   14.64    1.38
  -3  -3   0   13.89    0.93
   3   3   1   18.84    1.91
   3   3   1   18.37    1.40
   3  -3   1   18.04    1.26
  -3   3  -1   18.29    0.63
  -3  -3  -1   19.20    0.86
  -3  -3  -1   19.04    1.50
  -3  -3  -1   20.07    1.05
  -3  -3  -1   17.96    0.86
  -3   3  -2   57.29    1.19
  -3   3  -2   56.02    1.00
   3  -3   2   55.66    1.83
   3   3   2   57.69    2.73
   3   3   2   56.42    2.17
  -3  -3  -2   55.16    0.96
  -3  -3  -2   58.53    2.31
  -3   3  -2   52.95    1.57
  -3  -3  -2   51.17    1.63
  -3  -3  -2   53.59    1.31
  -3  -3  -3  110.32    1.93
  -3   3  -3  122.19    2.27
  -3  -3  -3  112.66    1.82
  -3  -3  -3  112.73    1.57
  -3  -3  -3  110.90    1.74
  -3   3  -3  115.42    1.75
   3  -3   3  120.86    3.31
  -3  -3  -3  113.71    1.91
   3   3   3  112.55    3.60
   3   3   3  110.02    3.15
  -3  -3  -3  102.90    1.75
  -3   3  -3  115.30    1.84
  -3  -3  -3  115.36    3.35
  -3   3  -3  106.11    2.47
  -3  -3  -3  107.12    2.56
  -3  -3  -4   11.58    0.93
  -3  -3  -4   10.60    0.99
  -3   3  -4   11.41    1.04
  -3   3  -4   11.19    1.04
   3  -3   4   10.80    1.85
  -3  -3  -4   11.25    1.18
   3   3   4   11.55    1.98
   3   3   4   10.97    1.65
  -3  -3  -4    8.38    1.10
  -3  -3  -4   10.21    0.94
  -3  -3  -4    9.57    1.04
  -3   3  -4   10.44    1.05
  -3   3  -4    9.17    1.32
  -3  -3  -4   10.74    1.95
  -3   3  -4   14.34    1.24
  -3  -3  -5  267.79    3.29
  -3   3  -5  280.15    3.39
  -3  -3  -5  268.43    3.23
   3  -3   5  281.93    5.60
  -3  -3  -5  278.95    3.47
  -3   3  -5  278.72    3.23
   3   3   5  259.45    5.36
  -3   3  -5  280.18    3.70
  -3  -3  -5  262.24    3.44
  -3  -3  -5  263.81    3.05
  -3  -3  -5  278.07    3.28
  -3   3  -5  271.08    3.41
  -3   3  -5  237.88    4.62
  -3  -3  -5  286.09    6.36
  -3  -3  -5  254.44    5.39
  -3   3  -5  277.60    3.59
  -3  -3  -6  523.80    5.73
  -3   3  -6  570.31    5.84
   3   3   6  570.21    5.54
  -3   3  -6  518.42    7.89
  -3  -3  -6  557.07    9.60
  -3  -3  -6  518.00    8.59
  -3  -3  -6  554.33    5.55
  -3   3  -6  572.31    5.48
   3  -3   6  590.45    8.87
  -3  -3  -6  577.46    5.72
   3   3   6  540.15    8.42
   3   3   6  536.71    8.32
  -3  -3  -6  578.93    5.63
  -3   3  -6  576.92    5.92
  -3   3  -6  581.33    5.92
  -3   3  -6  578.91    5.95
   3  -3   7   24.14    1.09
  -3  -3  -7   21.66    1.50
  -3   3  -7   20.90    1.67
   3   3   7   24.15    1.26
  -3  -3  -7   23.03    1.22
  -3  -3  -7   23.43    1.48
  -3   3  -7   23.89    1.56
   3  -3   7   21.15    2.59
  -3   3  -7   23.92    1.33
   3   3   7   22.47    2.35
   3   3   7   21.71    2.32
  -3  -3  -7   24.63    1.45
  -3   3  -7   21.46    2.36
  -3  -3  -7   22.53    2.81
  -3  -3  -7   24.17    1.39
  -3   3  -7   24.08    1.70
  -3  -3  -8    3.01    1.39
  -3   3  -8    2.93    1.44
   3   3   8    4.15    0.95
  -3   3  -8    2.96    1.07
   3   3   8    5.52    0.84
   3  -3   8    3.48    0.88
  -3   3  -8    3.15    1.23
  -3  -3  -8    3.67    1.15
  -3   3  -8    3.96    1.50
  -3  -3  -8    4.47    1.18
  -3  -3  -9  206.74    2.95
  -3  -3  -9  212.05    2.65
  -3   3  -9  199.91    3.01
   3   3   9  208.34    2.46
   3   3   9  202.54    2.33
   3  -3   9  207.79    2.41
  -3   3  -9  199.89    2.60
  -3  -3 -10   25.86    1.16
   3   3  10   29.69    0.90
  -3   3 -10   26.15    1.18
  -3  -3 -10   28.99    1.02
  -3   3 -10   30.79    1.24
   3   3  10   27.29    0.78
   3  -3  10   24.94    0.83
  -3   3 -10   25.81    0.93
  -3  -3 -11    7.44    0.68
  -3   3 -11    7.27    0.71
  -3  -3 -11    6.97    0.61
   3  -4 -13    2.63    0.61
   3   4 -13    2.07    0.64
   3  -4 -13    1.85    0.47
  -3   4  13    1.83    0.48
  -3  -4  13    2.38    0.54
  -3  -4  13    2.28    0.56
   3  -4 -12  215.51    2.47
  -3   4  12  208.65    2.35
  -3  -4  12  207.83    2.51
   3   4 -12  201.17    2.55
  -3   4  12  212.16    2.29
  -3  -4  12  211.44    2.43
  -3  -4  12  201.75    2.40
   3   4 -12  203.78    2.49
  -3   4  11  180.61    2.32
   3   4 -11  176.99    2.69
  -3   4  11  190.07    2.32
  -3  -4  11  176.63    2.43
  -3  -4  11  183.45    2.45
  -3  -4  11  165.42    2.42
   3  -4 -11  188.84    2.47
  -3   4  11  187.25    2.44
  -3   4  10  134.23    2.23
   3  -4 -10  131.18    2.12
  -3  -4  10  127.12    2.15
  -3   4  10  134.96    2.06
  -3  -4  10  128.11    2.03
  -3  -4  10  129.83    2.22
  -3   4  10  128.18    2.08
  -3   4   9   51.69    1.48
   3  -4  -9   49.30    3.09
   3   4  -9   48.59    3.33
  -3   4   9   53.22    1.63
  -3  -4   9   50.92    1.50
  -3   4   9   55.39    1.53
  -3  -4   9   51.73    1.58
  -3  -4   9   52.09    1.59
  -3   4   9   50.24    1.53
  -3   4   8  422.63    4.47
   3  -4  -8  412.29    7.61
  -3  -4   8  441.58    4.46
  -3   4   8  386.95    4.58
  -3  -4   8  431.04    4.48
  -3   4   8  474.19    4.65
  -3  -4   8  436.95    4.40
  -3  -4   8  437.14    4.51
  -3  -4   8  450.89    4.59
  -3   4   8  431.35    4.47
  -3   4   7   81.10    1.82
   3  -4  -7   93.84    3.53
  -3  -4   7   96.10    1.78
  -3   4   7  101.03    1.94
  -3  -4   7   93.90    1.72
  -3  -4   7   90.97    1.76
  -3   4   7   94.05    1.81
  -3  -4   7   95.78    1.76
  -3   4   7   86.75    1.73
  -3  -4   7   91.87    1.79
  -3   4   6   95.06    1.67
  -3  -4   6   95.67    1.74
  -3   4   6   90.34    1.70
   3  -4  -6   99.77    3.29
  -3  -4   6  102.57    1.70
  -3  -4   6   99.71    1.67
  -3   4   6   91.19    1.53
  -3   4   6  100.53    1.90
  -3  -4   6   99.35    1.68
  -3   4   6  102.52    1.75
  -3  -4   6  102.04    1.66
  -3   4   6   96.03    1.81
  -3   4   5  620.68    5.77
  -3  -4   5  654.56    5.77
  -3   4   5  620.49    5.76
   3  -4  -5  684.75    8.30
  -3   4   5  621.64    5.76
  -3   4   5  685.99    6.02
  -3  -4   5  650.89    5.77
  -3  -4   5  657.34    5.77
  -3   4   5  672.88    5.99
  -3  -4   5  645.83    5.74
  -3   4   5  646.64    5.85
  -3  -4   4  106.89    1.56
  -3   4   4  104.77    1.56
  -3  -4   4  102.78    1.69
  -3   4   4  113.30    1.66
  -3  -4   4  109.49    1.58
  -3  -4   4  109.77    1.60
  -3  -4   4  108.28    1.63
  -3  -4   4  106.00    3.07
  -3  -4   3  235.40    2.54
  -3   4   3  221.31    2.36
   3  -4  -3  260.24    3.87
  -3  -4   3  234.55    4.38
   3   4  -3  248.53    3.69
   3   4  -2    3.76    1.17
   3  -4  -2    3.27    0.86
  -3  -4   2    3.91    0.65
  -3  -4   2    3.85    1.22
  -3  -4   2    4.68    0.89
  -3  -4   2    4.63    0.51
   3   4  -1  562.96    7.43
  -3   4   1  568.19    4.87
  -3  -4   1  568.46    4.96
  -3  -4   1  579.72    6.33
  -3  -4   1  581.12    7.23
   3   4   0  252.90    5.02
   3  -4   0  247.87    4.21
  -3   4   0  249.79    2.48
  -3  -4   0  249.89    4.49
  -3  -4   0  254.75    3.69
  -3  -4   0  243.22    2.71
  -3  -4  -1  344.99    3.69
  -3  -4  -1  361.60    5.62
  -3  -4  -1  335.46    4.58
   3  -4   1  349.84    5.06
  -3   4  -1  362.74    3.33
  -3  -4  -2   10.88    1.60
  -3  -4  -2   10.78    1.16
  -3  -4  -2    9.29    0.96
  -3   4  -2    9.86    0.84
   3  -4   2   11.25    1.30
  -3   4  -2    9.29    0.69
  -3  -4  -2   14.14    1.06
   3   4   2   13.36    2.03
   3   4   2    9.80    1.33
  -3  -4  -2    9.78    0.85
  -3  -4  -2    8.30    0.86
  -3  -4  -2   10.48    0.86
  -3  -4  -3   90.71    1.82
  -3  -4  -3   94.04    1.67
  -3  -4  -3   91.93    1.43
  -3  -4  -3   93.34    1.72
  -3   4  -3   95.27    1.66
   3  -4   3   92.35    2.49
  -3  -4  -3   93.70    1.88
   3   4   3   98.03    3.43
   3   4   3   88.49    2.79
  -3  -4  -3   89.19    1.61
  -3   4  -3   93.36    1.69
  -3   4  -3   93.83    1.95
  -3  -4  -3   98.07    3.36
  -3   4  -3   88.42    2.41
  -3  -4  -3   92.70    2.64
  -3  -4  -4  733.83    6.59
  -3  -4  -4  756.10    6.97
  -3  -4  -4  740.15    6.64
  -3  -4  -4  748.24    6.85
  -3   4  -4  751.10    6.77
  -3  -4  -4  756.70    6.97
   3  -4   4  792.41    9.85
   3   4   4  714.77    9.80
   3   4   4  685.55    9.08
  -3  -4  -4  744.10    6.71
  -3   4  -4  724.54    6.65
  -3   4  -4  755.40    6.75
  -3  -4  -4  784.65   10.58
  -3   4  -4  681.25    8.43
  -3  -4  -4  728.63    9.09
  -3   4  -4  749.08    7.22
  -3   4  -5    2.25    1.11
  -3  -4  -5    2.75    1.10
  -3  -4  -5    1.90    1.09
  -3  -4  -5    2.21    1.16
  -3   4  -5    2.17    1.16
   3   4   5    2.03    1.61
   3  -4   5    2.85    1.95
  -3   4  -5    2.80    1.10
  -3  -4  -5    2.78    1.22
  -3   4  -5    3.32    1.40
  -3   4  -5    4.58    1.56
  -3  -4  -5    1.86    2.12
  -3   4  -6  155.20    4.21
  -3  -4  -6  183.57    5.49
  -3  -4  -6  151.35    2.65
   3   4   6  178.35    2.63
  -3   4  -6  170.59    2.74
   3  -4   6  177.39    4.90
   3   4   6  162.15    4.53
  -3   4  -6  174.43    2.51
   3   4   6  159.58    4.33
  -3  -4  -6  184.27    2.75
  -3  -4  -6  178.07    2.50
  -3   4  -6  173.49    2.82
  -3   4  -6  168.40    2.91
  -3  -4  -6  169.60    2.62
  -3   4  -7    4.16    2.06
  -3  -4  -7    3.55    2.50
  -3   4  -7    4.80    1.52
  -3   4  -7    4.81    1.15
   3   4   7    4.76    1.11
  -3   4  -7    3.81    1.40
   3   4   7    5.03    1.80
   3  -4   7    5.84    2.24
   3   4   7    5.04    1.97
  -3  -4  -7    4.89    1.39
   3  -4   7    4.31    0.91
  -3   4  -7    7.05    1.49
  -3  -4  -7    4.41    1.19
  -3   4  -7    6.12    1.51
  -3  -4  -7    4.22    1.21
  -3  -4  -7    4.09    1.13
   3   4   8  196.61    2.35
   3  -4   8  195.95    2.45
  -3   4  -8  173.17    3.09
  -3   4  -8  188.22    2.55
   3   4   8  200.44    2.57
  -3  -4  -8  195.05    2.96
  -3   4  -8  192.92    2.86
  -3  -4  -8  203.00    2.80
  -3  -4  -8  199.38    2.61
  -3   4  -8  220.73    3.20
  -3  -4  -9   52.09    1.58
  -3  -4  -9   53.08    1.34
  -3   4  -9   52.39    1.78
   3   4   9   51.67    1.25
   3   4   9   52.63    1.11
   3  -4   9   50.55    1.18
  -3   4  -9   50.29    1.45
  -3  -4 -10   18.11    1.01
   3   4  10   18.37    0.80
  -3   4 -10   16.93    1.14
  -3  -4 -10   18.43    0.86
  -3   4 -10   18.84    1.11
   3   4  10   16.04    0.67
   3  -4  10   17.85    0.71
  -3   4 -10   16.48    0.88
  -3  -4 -11    2.01    0.49
  -3   4 -11    1.45    0.64
  -3  -4 -11    1.99    0.53
   3   5 -13   25.38    0.75
   3  -5 -13   20.21    0.53
  -3  -5  13   25.51    0.70
  -3   5  13   26.19    0.62
  -3   5  13   21.68    0.49
  -3   5  12   27.57    0.80
  -3  -5  12   27.21    0.92
   3  -5 -12   30.65    1.01
  -3  -5  12   30.94    1.07
   3   5 -12   30.85    1.19
   3  -5 -12   27.47    0.90
  -3  -5  12   30.34    0.95
   3   5 -12   29.92    1.10
  -3  -5  12   29.22    0.98
  -3   5  11   49.69    1.18
  -3  -5  11   46.08    1.30
   3   5 -11   46.86    1.61
  -3  -5  11   49.62    1.36
   3  -5 -11   48.25    1.37
  -3   5  11   46.75    1.22
   3   5 -11   49.13    1.56
  -3  -5  11   44.52    1.33
  -3  -5  10   14.89    1.24
  -3  -5  10   16.44    1.26
  -3   5  10   15.89    1.16
  -3   5  10   17.81    1.14
  -3   5  10   17.46    1.09
  -3  -5  10   16.28    1.20
  -3  -5  10   14.81    1.05
  -3   5   9  103.01    1.96
   3   5  -9   98.88    4.28
  -3   5   9  102.19    1.89
  -3  -5   9   94.87    2.03
  -3  -5   9  106.26    2.01
  -3   5   9  100.13    1.87
  -3   5   9  109.16    1.90
  -3  -5   9  101.15    1.93
  -3  -5   9  102.74    1.85
  -3  -5   8   18.40    1.19
  -3   5   8   22.09    1.28
  -3  -5   8   20.15    1.21
  -3   5   8   19.78    1.21
   3   5  -8   19.04    2.68
  -3  -5   8   19.61    1.21
   3  -5  -8   21.89    1.03
  -3  -5   8   20.58    1.28
  -3  -5   8   21.28    1.28
  -3   5   8   19.72    1.19
  -3  -5   8   19.68    1.32
  -3   5   8   19.82    1.27
   3  -5  -7   26.67    1.08
  -3   5   7   22.38    1.20
   3   5  -7   26.83    2.63
  -3  -5   7   25.23    1.19
  -3   5   7   25.50    1.17
  -3  -5   7   24.13    1.24
  -3  -5   7   25.94    1.25
  -3   5   7   28.68    1.29
  -3  -5   7   24.52    1.14
  -3  -5   7   24.90    1.17
  -3  -5   6  269.00    3.04
  -3   5   6  282.36    3.24
  -3  -5   6  272.17    2.96
  -3   5   6  265.76    3.12
  -3   5   6  241.21    3.04
   3   5  -6  277.91    5.52
  -3  -5   6  276.72    3.08
  -3   5   6  267.60    2.94
  -3  -5   6  264.02    3.06
  -3  -5   6  269.63    3.05
  -3   5   6  273.77    3.16
  -3   5   6  252.32    3.04
  -3  -5   6  268.59    3.08
  -3   5   5  450.73    4.45
  -3   5   5  450.31    4.55
  -3  -5   5  479.85    4.58
  -3  -5   5  462.10    4.54
  -3  -5   5  481.05    4.53
  -3  -5   5  497.42    4.54
  -3   5   5  497.75    4.78
  -3   5   5  481.95    4.66
  -3  -5   5  474.74    4.41
  -3  -5   5  494.73    4.56
  -3   5   5  485.18    4.62
  -3   5   5  486.68    4.61
  -3  -5   4  861.65    7.25
  -3   5   4  798.53    7.24
  -3   5   4  842.45    7.41
  -3  -5   4  851.99    7.25
  -3  -5   4  845.47    7.23
  -3   5   4  893.26    7.54
  -3   5   4  833.22    7.43
  -3  -5   4  873.06    7.30
  -3  -5   3  192.05    2.24
  -3   5   3  170.90    2.08
   3   5  -3  185.53    3.37
  -3   5   3  180.86    2.42
  -3  -5   3  191.04    2.24
  -3   5   3  184.65    2.26
  -3  -5   3  179.49    2.16
  -3  -5   3  184.60    2.17
  -3  -5   2  975.21   10.71
  -3  -5   2  959.45    9.75
  -3  -5   2  998.06    7.93
   3   5  -2  982.28   10.30
   3   5  -1   32.67    2.16
  -3  -5   1   35.32    1.62
  -3  -5   1   33.00    0.97
  -3  -5   1   31.77    0.98
  -3  -5   1   34.48    1.94
  -3   5   1   30.97    0.88
  -3  -5   0   10.20    0.92
  -3   5   0   10.24    0.84
  -3  -5   0   11.95    1.50
  -3  -5   0   10.82    1.19
  -3   5   0   11.58    0.71
   3   5   0   12.38    1.91
   3  -5   0   11.07    1.45
  -3   5  -1   93.38    1.55
  -3  -5  -1   99.43    1.83
  -3  -5  -1  105.43    1.62
   3  -5   1  104.07    2.84
  -3   5  -1  101.40    1.47
  -3  -5  -1  106.07    1.86
   3   5   1  115.10    3.69
  -3   5  -1  101.02    1.71
  -3  -5  -1  102.68    1.63
  -3  -5  -1  109.36    3.19
  -3  -5  -1  101.00    2.56
  -3  -5  -2  184.85    4.50
  -3  -5  -2  188.96    3.69
  -3  -5  -2  175.51    2.62
  -3   5  -2  193.92    2.37
   3  -5   2  189.09    3.80
  -3   5  -2  194.78    2.23
  -3  -5  -2  195.97    2.66
   3   5   2  208.08    4.87
   3   5   2  189.15    3.78
  -3  -5  -2  178.56    2.36
  -3  -5  -2  186.83    2.43
  -3   5  -2  190.81    2.37
  -3   5  -2  186.69    2.27
  -3  -5  -2  200.23    2.50
  -3  -5  -3   20.61    2.18
  -3   5  -3   19.24    1.52
  -3  -5  -3   19.79    1.75
  -3  -5  -3   20.35    1.19
  -3   5  -3   20.75    1.07
  -3   5  -3   20.80    0.94
   3  -5   3   20.36    1.65
  -3  -5  -3   20.49    1.28
   3   5   3   26.57    2.43
   3   5   3   18.08    1.68
  -3  -5  -3   19.34    1.08
  -3   5  -3   20.67    1.10
  -3  -5  -3   19.86    1.12
  -3   5  -3   19.55    0.90
  -3   5  -3   21.01    1.34
  -3  -5  -3   20.01    1.03
  -3  -5  -4  162.73    2.54
  -3  -5  -4  160.95    2.19
  -3  -5  -4  157.71    2.24
  -3  -5  -4  164.76    2.60
  -3   5  -4  166.00    2.40
  -3  -5  -4  170.20    2.60
   3  -5   4  171.14    4.51
   3   5   4  165.30    4.50
   3   5   4  161.79    3.94
  -3  -5  -4  157.54    2.33
  -3   5  -4  155.70    2.18
  -3   5  -4  164.29    2.40
  -3  -5  -4  168.32    4.88
  -3   5  -4  147.92    3.54
  -3  -5  -4  154.08    3.99
  -3   5  -4  172.21    2.82
  -3  -5  -5  739.27    7.26
  -3  -5  -5  797.97    7.50
  -3   5  -5  803.34    7.42
   3  -5   5  821.35   10.81
   3   5   5  781.70    9.96
  -3  -5  -5  809.57    7.17
  -3   5  -5  796.34    7.30
  -3   5  -5  827.09    7.24
  -3   5  -5  827.57    7.85
  -3  -5  -5  833.68   12.18
  -3   5  -5  746.16    9.64
  -3  -5  -5  763.45   10.25
  -3  -5  -6  562.25    6.01
   3   5   6  635.58    6.02
  -3   5  -6  617.09    6.19
   3  -5   6  610.10    9.22
   3   5   6  592.75    8.84
  -3   5  -6  622.79    5.87
   3   5   6  575.72    8.49
  -3   5  -6  620.90    6.43
  -3  -5  -6  609.16    5.80
  -3   5  -6  616.82    6.17
  -3  -5  -6  610.63    6.07
  -3  -5  -6  660.95   10.78
  -3   5  -6  566.81    8.54
  -3  -5  -7  231.15    6.33
  -3   5  -7  198.65    5.10
  -3   5  -7  223.78    3.36
  -3  -5  -7  221.51    2.79
  -3   5  -7  227.99    3.35
   3   5   7  233.23    2.94
  -3   5  -7  211.91    3.35
   3  -5   7  220.11    5.56
   3   5   7  208.11    4.94
   3   5   7  208.01    4.88
  -3   5  -7  220.90    2.86
  -3  -5  -7  221.75    3.19
   3  -5   7  215.74    2.68
  -3  -5  -7  231.13    3.07
  -3   5  -7  233.09    3.45
  -3  -5  -7  233.26    3.02
  -3  -5  -8    5.54    1.25
  -3   5  -8    5.28    1.49
  -3   5  -8    7.04    1.07
  -3   5  -8    6.48    1.39
  -3   5  -8    5.36    1.41
  -3  -5  -8    6.69    1.10
   3   5   8    6.60    0.83
   3  -5   8    5.91    0.91
   3   5   8    7.58    1.01
  -3  -5  -8    6.33    1.00
   3   5   9  311.37    3.15
  -3   5  -9  267.70    3.67
  -3   5  -9  323.01    3.60
  -3  -5  -9  304.22    3.11
  -3  -5  -9  300.85    3.39
  -3   5  -9  287.70    3.37
  -3  -5  -9  314.01    3.25
   3   5   9  286.63    2.90
   3  -5   9  287.42    3.02
   3   5  10   65.86    1.15
  -3   5 -10   58.94    1.51
  -3   5 -10   58.00    1.40
  -3   5 -10   65.59    1.40
  -3  -5 -10   61.81    1.09
   3  -5  10   58.46    1.00
  -3  -5 -10   66.82    1.22
  -3   5 -10   56.85    1.19
  -3  -5 -10   61.61    1.27
  -3  -5 -11    5.64    0.43
  -3   5 -11    5.95    0.57
   3   5  11    5.80    0.45
   3   6 -13    9.33    0.61
  -3  -6  13    8.25    0.50
  -3   6  13    9.50    0.44
  -3  -6  12  138.86    1.80
  -3  -6  12  143.74    1.86
   3   6 -12  142.79    2.02
   3  -6 -12  137.86    1.59
  -3  -6  12  137.20    1.72
  -3   6  12  134.78    1.44
   3   6 -12  144.07    1.92
  -3   6  11   65.35    1.22
  -3  -6  11   59.74    1.42
   3   6 -11   63.97    1.73
  -3  -6  11   67.03    1.45
   3   6 -11   64.96    1.71
  -3  -6  11   62.80    1.29
  -3   6  11   63.86    1.13
   3  -6 -11   68.58    1.25
  -3   6  10  197.85    2.44
  -3  -6  10  183.53    2.68
   3  -6 -10  200.75    2.40
  -3  -6  10  202.88    2.67
   3   6 -10  190.13    2.96
  -3   6  10  201.59    2.31
  -3  -6  10  198.58    2.49
  -3  -6  10  187.74    2.36
  -3   6   9   43.35    1.36
  -3   6   9   42.10    1.44
  -3  -6   9   44.15    1.48
   3  -6  -9   42.01    1.19
  -3   6   9   43.98    1.27
  -3  -6   9   42.93    1.35
  -3  -6   9   42.32    1.34
  -3  -6   9   42.19    1.52
  -3   6   9   43.77    1.36
  -3  -6   9   46.34    1.55
  -3  -6   8  958.34    8.41
  -3  -6   8  958.09    8.53
  -3   6   8  937.45    8.39
   3   6  -8  908.69   12.46
  -3  -6   8  965.30    8.39
   3  -6  -8  955.45    8.17
  -3  -6   8  959.35    8.29
  -3   6   8 1004.44    8.31
  -3  -6   8  940.86    8.23
  -3  -6   8  920.43    8.47
  -3   6   8  983.20    8.44
  -3   6   8  952.68    8.40
   3  -6  -7   21.50    1.11
  -3   6   7   18.85    1.11
   3   6  -7   23.32    2.62
  -3  -6   7   20.55    1.21
  -3  -6   7   21.23    1.23
  -3   6   7   21.54    1.18
  -3  -6   7   21.97    1.20
  -3  -6   7   21.87    1.06
  -3  -6   7   21.14    1.16
  -3   6   7   23.19    1.18
  -3  -6   6   83.54    1.57
  -3   6   6   86.56    1.64
  -3  -6   6   80.61    1.44
  -3   6   6   70.35    1.49
  -3   6   6   85.71    1.73
   3   6  -6   86.03    3.41
  -3  -6   6   79.71    1.64
  -3  -6   6   82.51    1.68
  -3  -6   6   82.76    1.60
  -3   6   6   84.80    1.55
  -3   6   6   78.44    1.65
  -3  -6   6   77.11    1.68
  -3  -6   5  365.16    3.59
  -3  -6   5  379.70    3.84
  -3   6   5  391.52    4.06
  -3  -6   5  360.98    6.33
  -3  -6   5  382.99    3.85
  -3   6   5  353.97    3.84
  -3  -6   5  392.73    3.86
  -3   6   5  367.23    3.89
  -3  -6   5  369.63    3.82
  -3  -6   5  378.45    3.80
  -3  -6   4  582.49    5.26
  -3   6   4  584.50    5.48
  -3  -6   4  575.29    5.23
  -3  -6   4  562.99    5.21
  -3  -6   4  585.37    8.04
  -3   6   4  573.27    5.43
  -3  -6   4  581.98    5.05
  -3  -6   4  575.42    5.27
  -3  -6   3   64.18    1.36
   3   6  -3   63.26    2.27
  -3  -6   3   62.66    1.30
  -3  -6   3   65.86    1.28
  -3   6   3   67.20    1.58
  -3  -6   3   63.84    1.36
  -3   6   3   65.32    1.41
  -3  -6   2    0.33    0.70
  -3   6   2    0.25    0.77
  -3  -6   2    0.22    0.62
  -3   6   2    0.10    0.74
  -3  -6   2    0.59    0.91
  -3  -6   2   -0.10    0.72
   3   6  -2    0.34    1.46
  -3  -6   2    0.00    0.69
  -3  -6   2    0.20    0.70
  -3  -6   2    0.27    1.11
  -3   6   2    0.36    0.74
  -3  -6   1  167.65    3.43
  -3  -6   1  154.63    2.22
  -3   6   1  155.35    2.28
  -3  -6   1  160.06    2.01
  -3   6   1  172.41    2.06
   3   6  -1  164.41    4.09
   3  -6  -1  176.81    4.13
  -3   6   1  171.26    2.33
  -3  -6   1  162.85    2.09
  -3  -6   1  161.71    2.06
  -3  -6   1  173.49    2.37
  -3   6   1  160.59    2.09
  -3   6   1  166.52    2.08
  -3  -6   0   52.47    2.46
  -3  -6   0   61.13    2.13
  -3  -6   0   52.45    1.43
  -3   6   0   55.41    1.40
  -3  -6   0   52.93    1.22
   3  -6   0   56.03    2.45
  -3   6   0   57.84    1.19
   3   6   0   55.79    2.91
  -3   6   0   55.27    1.40
  -3  -6   0   55.89    1.23
  -3  -6   0   57.84    1.38
  -3   6   0   57.91    1.27
  -3   6   0   56.00    1.19
  -3  -6  -1  337.16    6.01
  -3  -6  -1  339.38    5.24
  -3   6  -1  337.34    3.59
  -3  -6  -1  314.64    3.79
  -3   6  -1  327.91    3.62
  -3  -6  -1  335.99    3.56
  -3  -6  -1  349.80    3.61
   3  -6   1  350.61    5.61
  -3   6  -1  356.74    3.44
   3   6   1  364.87    6.60
  -3  -6  -1  345.13    3.54
  -3   6  -1  336.19    3.66
  -3   6  -1  348.96    3.51
  -3  -6  -2   12.16    0.94
  -3  -6  -2   12.93    0.98
  -3   6  -2   11.47    0.88
  -3   6  -2   11.29    0.89
  -3  -6  -2   14.07    1.23
  -3  -6  -2   13.91    1.94
  -3  -6  -2   11.98    1.58
   3  -6   2   11.62    1.66
  -3   6  -2   12.31    0.98
  -3   6  -2   12.75    0.88
   3   6   2   14.34    2.27
  -3   6  -2   12.83    0.98
  -3  -6  -2   14.29    0.96
  -3   6  -3  417.71    4.16
  -3   6  -3  448.89    4.93
  -3  -6  -3  431.90    4.46
  -3   6  -3  429.87    4.45
  -3  -6  -3  435.72    4.36
  -3   6  -3  436.74    4.43
  -3   6  -3  445.04    4.26
   3  -6   3  429.24    6.39
   3   6   3  435.52    6.39
   3   6   3  467.87    7.56
  -3  -6  -3  435.89    4.26
  -3  -6  -3  454.29    7.76
  -3  -6  -3  438.08    6.75
  -3  -6  -4  166.81    2.57
  -3  -6  -4  148.92    2.21
  -3  -6  -4  166.82    2.66
   3  -6   4  153.72    3.69
  -3   6  -4  156.93    2.45
  -3   6  -4  159.90    2.25
   3   6   4  164.72    4.48
   3  -6   4  168.61    4.61
   3   6   4  161.16    3.96
  -3   6  -4  141.78    2.02
  -3  -6  -4  165.35    2.28
  -3  -6  -4  169.25    2.47
  -3   6  -4  158.90    2.41
  -3   6  -4  161.95    2.84
  -3  -6  -4  168.81    5.14
  -3  -6  -4  159.80    4.26
  -3  -6  -5  125.72    2.22
   3   6   5  141.41    2.42
  -3   6  -5  142.24    2.46
   3  -6   5  148.65    4.38
   3   6   5  136.61    3.81
  -3   6  -5  133.05    2.15
  -3  -6  -5  141.69    2.21
  -3  -6  -5  146.90    2.35
  -3   6  -5  146.92    2.35
  -3   6  -5  152.87    2.83
  -3  -6  -5  154.77    5.10
  -3   6  -5  130.60    3.73
  -3  -6  -5  143.69    4.21
  -3   6  -6   59.92    2.11
  -3   6  -6   51.95    1.65
  -3  -6  -6   50.93    1.44
  -3  -6  -6   49.59    1.63
   3   6   6   53.76    1.62
  -3   6  -6   53.95    1.87
   3  -6   6   48.26    3.04
   3   6   6   50.07    2.94
  -3   6  -6   53.99    1.61
   3   6   6   48.10    2.65
  -3  -6  -6   50.47    1.55
  -3  -6  -6   55.01    1.81
  -3  -6  -6   56.86    3.80
  -3   6  -6   49.56    2.74
  -3  -6  -7   34.12    1.40
  -3  -6  -7   30.40    1.47
   3   6   7   31.82    1.38
  -3   6  -7   30.34    1.76
  -3   6  -7   31.95    1.37
  -3   6  -7   33.19    1.62
  -3  -6  -7   31.19    1.25
  -3  -6  -7   33.47    1.44
  -3   6  -7   32.57    1.76
  -3   6  -8    8.62    1.50
   3  -6   8    8.76    0.92
   3   6   8   10.02    0.82
  -3  -6  -8    9.46    1.14
   3   6   8    9.75    1.01
  -3   6  -8    9.28    1.46
  -3   6  -8    8.55    1.02
  -3   6  -8    9.00    1.31
  -3  -6  -8    8.87    0.96
  -3  -6  -8   10.00    1.06
  -3   6  -8   10.16    1.43
  -3  -6  -8   10.11    1.11
  -3  -6  -8    9.33    0.99
  -3   6  -9    3.59    1.12
  -3   6  -9    4.01    1.29
   3   6   9    3.44    0.65
   3  -6   9    2.70    0.71
  -3  -6  -9    3.30    0.85
   3   6   9    2.84    0.79
  -3   6  -9    4.41    1.09
  -3  -6  -9    2.59    0.75
  -3   6  -9    3.49    1.08
  -3  -6  -9    3.40    0.87
  -3  -6  -9    2.71    0.90
  -3   6 -10    8.08    0.99
  -3   6 -10    8.06    0.89
  -3  -6 -10    7.96    0.71
  -3  -6 -10    8.14    0.65
   3  -6  10    7.66    0.53
  -3   6 -10    8.43    0.76
   3   6  10    9.10    0.67
   3   6  11   24.76    0.52
  -3  -7  13   22.49    0.51
  -3   7  13   22.87    0.47
   3   7 -13   22.51    0.62
  -3  -7  12   39.24    0.98
  -3   7  12   40.29    0.88
  -3  -7  12   38.36    0.94
   3   7 -12   42.19    1.17
   3  -7 -12   41.68    0.92
  -3  -7  12   38.60    0.84
   3   7 -11   87.49    1.85
   3   7 -11   87.45    1.83
   3  -7 -11   86.35    1.28
  -3  -7  11   91.49    1.54
   3   7 -10   74.20    1.99
  -3  -7  10   79.45    1.68
  -3   7  10   75.89    1.52
  -3  -7  10   72.50    1.66
  -3  -7   9  175.83    2.43
  -3  -7   9  158.87    2.13
  -3  -7   9  165.18    2.23
   3  -7  -9  173.79    2.21
  -3  -7   9  178.08    2.56
  -3   7   9  179.39    2.39
  -3  -7   9  160.49    2.50
  -3  -7   8    7.45    1.03
  -3  -7   8    6.26    0.89
  -3   7   8    6.16    0.90
   3   7  -8    8.71    2.49
  -3  -7   8    7.04    1.15
  -3  -7   8    7.00    1.09
   3   7  -8    6.17    1.50
   3  -7  -8    5.91    0.97
  -3   7   8    5.92    1.04
  -3  -7   8    6.41    1.19
  -3  -7   7   95.01    1.91
  -3   7   7  105.24    1.91
   3   7  -7  100.16    4.04
  -3  -7   7   98.76    1.91
  -3   7   7  100.37    1.58
  -3  -7   7  103.12    1.87
   3  -7  -7  107.12    1.79
  -3  -7   7  101.00    1.82
  -3  -7   7   97.03    1.59
  -3  -7   6    8.87    1.08
  -3   7   6    9.03    1.04
   3   7  -6    9.49    2.18
  -3  -7   6    9.45    1.09
  -3  -7   6   10.11    1.03
  -3  -7   6    9.23    1.11
  -3   7   6    9.66    1.00
  -3  -7   6   11.75    1.01
  -3  -7   6    9.68    0.81
  -3  -7   5  905.56    7.80
  -3  -7   5  892.80    7.89
  -3  -7   5  893.46    7.90
  -3   7   5  935.17    7.96
   3   7  -5  856.98   10.94
  -3   7   5  919.44    8.27
  -3  -7   5  906.59    7.88
  -3   7   5  916.11    7.94
  -3  -7   5  909.64   11.17
  -3  -7   5  927.26    7.84
  -3  -7   5  883.67    7.53
  -3  -7   4   45.65    1.23
  -3   7   4   42.54    1.49
  -3  -7   4   47.37    1.26
  -3   7   4   41.13    1.21
  -3  -7   4   44.07    1.22
  -3  -7   4   45.82    1.23
  -3  -7   4   46.42    2.53
  -3   7   4   44.58    1.45
  -3   7   3    3.54    1.12
   3   7  -3    4.71    0.81
  -3  -7   3    5.09    0.73
  -3   7   3    3.63    0.95
  -3  -7   3    4.75    0.69
  -3  -7   3    5.70    0.89
  -3   7   3    4.24    0.78
   3   7  -3    4.82    1.47
  -3  -7   3    4.12    0.76
  -3  -7   3    5.06    0.85
  -3  -7   3    4.22    0.86
  -3  -7   3    5.21    1.64
  -3  -7   3    5.57    1.38
  -3  -7   3    5.37    0.87
   3   7  -2  492.51    4.37
  -3  -7   2  456.07    4.61
  -3   7   2  503.84    4.86
  -3  -7   2  458.67    4.39
  -3  -7   2  501.58    4.62
  -3  -7   2  476.16    6.73
   3  -7  -2  504.65    7.97
   3   7  -2  491.81    7.16
  -3  -7   2  485.41    4.46
  -3  -7   2  475.84    4.50
  -3  -7   2  469.85    4.55
  -3  -7   2  500.02    7.37
  -3   7   2  469.32    4.59
  -3   7   2  456.87    4.62
  -3  -7   1    7.51    1.48
  -3   7   1    6.28    1.15
  -3   7   1    6.55    1.05
  -3  -7   1    6.44    1.02
  -3  -7   1    6.87    0.77
  -3   7   1    6.88    0.86
   3  -7  -1    7.63    1.92
   3   7  -1    5.24    2.04
  -3  -7   1    5.95    0.73
  -3  -7   1    6.36    0.85
  -3  -7   1    5.77    0.84
  -3  -7   1    9.07    1.09
  -3   7   1    6.44    0.90
  -3   7   1    5.73    0.89
  -3  -7   0   82.49    2.73
  -3   7   0   85.04    1.76
  -3   7   0   77.14    1.79
  -3  -7   0   74.56    1.72
  -3  -7   0   78.89    1.49
   3  -7   0   83.89    3.11
  -3   7   0   81.95    1.47
   3   7   0   81.67    3.34
  -3  -7   0   81.26    1.40
  -3  -7   0   82.80    1.50
  -3  -7   0   78.88    1.50
  -3   7   0   73.86    1.54
  -3  -7   0   82.78    1.68
  -3   7   0   81.43    1.55
  -3   7   0   78.50    1.52
  -3  -7  -1  172.80    3.88
  -3   7  -1  160.14    2.30
  -3   7  -1  160.82    2.50
  -3  -7  -1  164.74    2.58
  -3  -7  -1  175.48    2.36
   3  -7   1  164.28    4.03
  -3   7  -1  173.99    2.21
   3   7   1  177.56    4.83
  -3  -7  -1  166.67    2.10
  -3  -7  -1  170.62    2.32
  -3   7  -1  161.43    2.27
  -3  -7  -1  179.23    2.35
  -3   7  -2  321.28    3.68
  -3  -7  -2  337.82    3.96
  -3  -7  -2  321.93    3.38
  -3   7  -2  322.38    3.68
  -3  -7  -2  328.58    3.57
   3  -7   2  333.01    5.76
  -3   7  -2  340.10    3.47
   3   7   2  347.48    6.71
  -3  -7  -2  330.39    3.51
  -3  -7  -2  338.85    6.65
  -3  -7  -2  326.73    5.72
  -3   7  -2  328.95    3.53
   3   7   3   76.75    1.60
  -3   7  -3   87.37    1.65
   3  -7   3   85.23    2.94
   3   7   3   91.23    3.56
  -3   7  -3   84.45    1.86
  -3  -7  -3   88.06    1.71
  -3  -7  -3   93.77    3.90
  -3  -7  -3   86.07    3.24
  -3   7  -3   83.35    1.58
  -3   7  -3   90.17    2.21
  -3  -7  -3   86.06    1.58
  -3  -7  -4   14.55    1.42
   3  -7   4   14.24    1.86
  -3   7  -4   16.45    1.15
   3   7   4   16.19    2.46
  -3  -7  -4   14.30    1.13
  -3   7  -4   16.33    1.32
  -3  -7  -4   15.42    1.16
  -3  -7  -4   14.06    2.60
  -3  -7  -4   12.64    2.14
  -3   7  -4   18.80    1.69
  -3  -7  -4   13.08    0.99
  -3   7  -5   79.18    2.35
  -3  -7  -5   67.23    1.52
  -3  -7  -5   74.06    1.74
  -3   7  -5   72.48    1.82
  -3  -7  -5   72.04    1.56
  -3   7  -5   72.18    1.64
   3  -7   5   74.96    3.36
  -3  -7  -5   77.18    4.01
  -3  -7  -5   69.78    3.23
  -3  -7  -5   66.14    1.62
  -3   7  -6  159.50    2.97
  -3  -7  -6  146.30    2.15
  -3  -7  -6  163.24    2.37
  -3   7  -6  146.43    2.25
  -3  -7  -6  156.38    2.21
  -3  -7  -6  164.68    2.50
  -3  -7  -6  146.73    2.38
   3   7   6  155.49    2.45
  -3   7  -6  147.34    2.67
  -3   7  -6  152.15    2.42
   3   7   6  146.32    4.24
  -3   7  -6  156.97    2.42
   3   7   6  141.90    3.92
  -3  -7  -6  168.20    2.69
  -3  -7  -6  172.28    5.45
  -3  -7  -7   17.37    1.19
  -3  -7  -7   15.41    1.20
   3   7   7   14.86    1.18
  -3   7  -7   14.60    1.57
  -3   7  -7   15.27    1.27
  -3   7  -7   16.51    1.20
  -3   7  -7   15.09    1.23
  -3  -7  -7   16.83    1.04
  -3  -7  -7   15.27    1.13
  -3  -7  -7   16.02    1.30
  -3   7  -7   15.76    1.69
  -3   7  -8   19.51    1.55
   3  -7   8   19.66    0.95
  -3  -7  -8   19.23    1.09
   3   7   8   20.07    1.03
  -3   7  -8   19.65    1.56
  -3   7  -8   18.25    1.36
  -3   7  -8   19.11    1.02
  -3  -7  -8   20.19    0.96
  -3  -7  -8   19.69    1.03
  -3   7  -8   21.77    1.60
  -3  -7  -8   21.82    1.13
  -3  -7  -8   21.60    1.06
   3   7   9  151.71    1.89
   3  -7   9  136.00    1.73
  -3  -7  -9  147.25    1.78
  -3   7  -9  127.38    2.30
  -3   7  -9  130.63    2.19
  -3   7  -9  147.09    2.22
  -3  -7  -9  153.71    1.95
   3   7   9  151.29    1.80
   3   7  10   28.82    0.76
  -3   7 -10   23.33    1.04
  -3   7 -10   24.52    0.87
   3   7  10   28.26    0.70
  -3  -7 -10   25.42    0.61
   3   8 -12  230.88    2.50
  -3   8  12  230.08    2.20
  -3   8  11   47.51    1.10
   3   8 -11   43.53    1.43
  -3  -8  11   45.96    1.09
  -3  -8  11   42.26    1.12
   3  -8 -11   49.66    1.08
   3   8 -11   45.82    1.40
  -3  -8  10   55.17    1.43
  -3   8  10   62.22    1.32
  -3   8  10   61.33    1.38
  -3  -8  10   58.75    1.45
   3  -8 -10   58.96    1.18
   3   8 -10   58.09    1.77
  -3   8   9  263.65    3.02
  -3  -8   9  264.04    3.04
  -3   8   9  266.20    3.14
  -3  -8   9  265.72    3.17
   3  -8  -9  262.60    2.86
   3  -8  -8   18.31    1.10
  -3   8   8   19.69    1.42
  -3   8   8   18.29    1.13
  -3  -8   8   18.12    1.14
  -3  -8   8   18.56    1.16
   3   8  -8   17.36    1.56
  -3  -8   8   17.05    1.04
   3   8  -7  123.59    2.36
   3  -8  -7  124.42    1.98
  -3   8   7  130.25    2.35
   3   8  -7  116.41    4.23
  -3  -8   7  116.37    2.05
  -3   8   7  119.40    1.76
  -3  -8   7  121.23    2.01
  -3   8   7  124.45    2.04
  -3  -8   7  121.37    1.92
  -3  -8   6 1016.49    8.71
  -3   8   6 1074.94    9.28
   3   8  -6  999.40   12.65
  -3  -8   6 1028.59    8.84
   3   8  -6 1027.46    8.63
  -3   8   6 1015.46    8.71
   3   8  -6 1009.16    8.98
  -3  -8   6  995.29    8.76
  -3   8   6 1047.65    8.91
  -3  -8   5  121.50    1.93
  -3   8   5  121.81    2.32
  -3   8   5  126.26    2.02
  -3   8   5  121.36    2.06
   3   8  -5  123.36    2.05
  -3  -8   5  124.30    2.02
  -3  -8   5  124.22    3.84
  -3  -8   5  124.82    2.04
  -3  -8   5  119.49    1.91
  -3   8   4    5.55    1.21
   3   8  -4    4.55    0.98
  -3   8   4    4.37    1.14
  -3   8   4    5.05    0.91
  -3  -8   4    4.91    1.80
  -3  -8   4    4.35    0.93
  -3  -8   4    3.82    0.96
  -3  -8   4    4.48    0.87
  -3  -8   3    9.18    0.92
  -3  -8   3    9.80    0.89
  -3  -8   3    9.55    0.91
  -3  -8   3    9.26    0.98
  -3  -8   3    9.83    1.91
  -3   8   3    8.29    0.91
  -3  -8   3   11.92    1.66
   3  -8  -3   10.75    2.34
   3   8  -3    9.76    1.80
  -3   8   3    8.96    1.33
   3   8  -3    9.55    0.94
  -3   8   3    9.20    1.19
   3   8  -2   19.98    0.95
  -3  -8   2   18.84    1.17
  -3   8   2   21.50    1.33
  -3  -8   2   19.46    0.88
  -3  -8   2   20.18    1.85
   3  -8  -2   22.58    2.48
   3   8  -2   18.78    2.13
  -3  -8   2   20.10    2.13
  -3  -8   2   19.13    0.98
  -3  -8   2   20.36    1.01
  -3  -8   2   19.95    0.95
  -3   8   2   19.02    1.20
  -3   8   2   18.94    1.23
  -3   8   1  351.86    4.08
  -3  -8   1  316.92    3.87
  -3   8   1  373.75    4.12
  -3  -8   1  335.41    3.53
   3  -8  -1  365.24    6.71
   3   8  -1  357.66    6.74
  -3  -8   1  352.14    6.41
  -3  -8   1  357.40    5.86
  -3  -8   1  340.80    3.58
  -3  -8   1  352.36    3.63
  -3  -8   1  350.27    3.55
  -3   8   1  332.68    3.74
  -3   8   1  346.98    3.72
  -3  -8   0   30.66    1.06
  -3  -8   0   32.45    1.13
  -3  -8   0   33.11    1.15
  -3  -8   0   32.39    2.50
  -3  -8   0   31.70    2.09
  -3   8   0   34.59    1.51
  -3   8   0   35.45    1.51
  -3  -8   0   30.72    1.43
  -3  -8   0   30.07    1.20
   3  -8   0   37.27    2.55
  -3   8   0   35.56    1.25
   3   8   0   30.88    2.77
  -3   8   0   30.24    1.18
  -3   8   0   31.46    1.25
  -3   8  -1  390.51    4.20
  -3  -8  -1  399.61    4.43
  -3   8  -1  385.22    4.50
  -3  -8  -1  385.35    4.20
   3  -8   1  401.24    6.75
  -3   8  -1  404.66    4.06
   3   8   1  409.53    7.45
  -3  -8  -1  389.42    3.95
  -3  -8  -1  390.74    4.06
  -3  -8  -1  388.60    6.40
  -3  -8  -1  395.28    4.04
  -3   8  -2  696.74    6.55
  -3  -8  -2  764.61    7.00
  -3   8  -2  713.37    6.94
   3   8   2  659.11    6.42
   3  -8   2  739.88    9.56
  -3   8  -2  759.60    6.60
   3   8   2  798.29   10.62
  -3  -8  -2  724.51    6.52
  -3   8  -2  732.28    6.81
  -3  -8  -2  748.93    6.62
  -3  -8  -2  713.90    9.66
  -3  -8  -2  737.96    6.47
  -3   8  -3   12.00    1.14
   3  -8   3   12.03    1.96
  -3   8  -3   11.53    1.10
   3   8   3   17.73    2.55
  -3   8  -3   11.61    1.58
  -3  -8  -3   10.48    0.99
  -3   8  -3   11.03    1.03
  -3  -8  -3   11.35    1.13
  -3   8  -3   12.26    1.30
  -3  -8  -3   11.37    2.06
   3   8   3   10.57    1.06
  -3  -8  -4 1759.52   14.23
   3  -8   4 1641.38   17.28
  -3   8  -4 1679.82   13.90
   3   8   4 1606.94   17.77
  -3   8  -4 1875.73   15.02
  -3  -8  -4 1630.82   13.88
  -3   8  -4 1679.53   14.05
  -3  -8  -4 1723.89   13.91
   3   8   4 1666.10   13.86
  -3  -8  -4 1767.95   19.94
  -3  -8  -4 1687.27   18.19
  -3   8  -5  155.86    2.42
   3   8   5  155.36    4.50
  -3  -8  -5  162.27    2.34
  -3   8  -5  150.92    2.43
  -3  -8  -5  167.55    4.66
   3   8   5  159.58    2.32
  -3   8  -5  165.14    3.11
  -3  -8  -5  157.69    2.32
  -3   8  -6   68.14    1.76
  -3   8  -6   74.34    2.30
  -3  -8  -6   65.06    1.50
  -3   8  -6   71.69    1.73
  -3  -8  -6   74.00    1.55
  -3  -8  -6   79.54    1.93
   3   8   6   76.06    1.59
  -3  -8  -6   77.21    1.76
  -3   8  -7   21.61    1.36
  -3   8  -7   21.45    1.21
  -3   8  -7   23.20    1.76
  -3  -8  -7   23.76    1.05
  -3  -8  -7   25.39    1.19
  -3  -8  -7   24.86    1.27
   3   8   7   23.67    1.10
  -3  -8  -8   13.80    0.95
   3   8   8   12.68    0.88
  -3   8  -8   10.61    1.19
  -3   8  -8   10.65    0.89
  -3  -8  -8   11.99    0.79
  -3   8  -8   13.26    1.48
  -3  -8  -8   13.57    0.95
   3  -8   8   11.53    0.84
  -3   8  -8   11.76    1.44
  -3   8  -9   32.40    1.34
  -3   8  -9   31.18    1.22
   3  -8   9   33.81    0.82
   3   8   9   36.68    0.91
  -3  -8  -9   33.44    0.77
   3   8   9   38.90    0.89
  -3   8  -9   36.56    1.30
  -3  -8  -9   38.06    0.99
   3   8  10   12.12    0.48
  -3   8 -10   10.89    0.67
  -3  -9  12   15.12    0.54
   3   9 -11   48.74    1.32
  -3  -9  11   45.99    1.00
  -3   9  10    1.45    0.72
   3   9 -10    1.42    1.18
   3  -9 -10    1.82    0.67
   3  -9 -10    1.69    0.74
  -3  -9  10    2.06    0.88
  -3   9   9   12.29    0.96
   3  -9  -9   12.84    0.92
  -3  -9   9   13.24    1.12
  -3  -9   9   12.69    1.01
   3   9  -8   21.22    1.57
  -3  -9   8   21.07    1.21
  -3   9   8   21.32    1.09
   3  -9  -8   21.74    1.10
  -3  -9   8   19.94    0.98
   3  -9  -7  176.51    2.44
  -3   9   7  179.34    2.44
   3   9  -7  177.18    2.70
  -3  -9   7  175.64    2.42
  -3  -9   7  168.38    2.34
  -3   9   7  168.35    2.13
   3   9  -7  172.35    2.26
  -3  -9   7  167.55    2.25
  -3  -9   6   61.00    1.47
  -3   9   6   66.05    1.55
   3  -9  -6   62.73    3.42
  -3  -9   6   64.13    1.58
  -3  -9   6   62.24    1.47
  -3   9   6   66.96    1.50
   3   9  -6   62.39    1.78
   3   9  -6   65.77    1.51
  -3   9   5  118.19    2.01
   3   9  -5  113.64    2.01
  -3  -9   5  111.11    1.85
  -3   9   5  112.22    1.92
   3   9  -5  101.05    3.74
   3  -9  -5  115.87    4.35
  -3  -9   5  117.32    2.09
  -3  -9   5  108.36    1.83
  -3  -9   5  105.11    3.64
  -3  -9   5  107.47    1.96
   3   9  -5  115.21    1.92
  -3  -9   4  423.77    4.36
  -3  -9   4  404.95    4.12
  -3  -9   4  401.32    7.12
  -3   9   4  413.34    4.26
   3   9  -4  427.00    4.27
  -3   9   4  442.81    4.61
  -3  -9   4  410.94    4.21
  -3  -9   3   27.10    1.21
  -3  -9   3   28.22    1.14
  -3  -9   3   28.54    1.23
  -3  -9   3   27.74    1.12
  -3  -9   3   26.77    2.41
  -3   9   3   27.24    1.15
  -3  -9   3   28.81    2.23
   3   9  -3   29.07    2.37
   3  -9  -3   28.95    2.85
   3   9  -3   28.30    1.15
  -3   9   3   28.93    1.59
  -3  -9   3   29.16    1.19
  -3   9   3   25.92    1.43
  -3  -9   2  694.39    6.29
  -3  -9   2  714.85    6.40
  -3  -9   2  686.29    6.27
  -3  -9   2  692.22    9.78
   3   9  -2  710.94    6.15
  -3  -9   2  640.17    6.54
  -3   9   2  749.87    6.73
   3  -9  -2  707.41    6.08
  -3  -9   2  656.52    6.06
   3  -9  -2  713.06   10.41
   3   9  -2  697.07    9.70
  -3  -9   2  686.58    9.24
  -3   9   2  706.02    6.56
  -3   9   1    1.42    1.45
  -3   9   1    1.77    1.31
  -3  -9   1    1.22    1.20
  -3  -9   1    0.86    0.83
  -3  -9   1    1.38    0.95
  -3  -9   1    0.95    0.93
  -3  -9   1   -0.53    1.83
  -3  -9   1   -0.34    1.64
   3  -9  -1    0.72    2.10
   3   9  -1    1.26    2.21
  -3   9   1    1.00    1.12
  -3  -9   1    1.27    0.83
  -3   9   0   12.16    1.46
  -3   9   0   13.12    1.39
  -3  -9   0   12.22    1.32
  -3  -9   0   12.74    1.04
  -3   9   0   12.48    1.15
   3  -9   0   11.53    2.32
   3   9   0   13.32    2.63
  -3  -9   0   11.40    2.10
  -3  -9   0   11.37    1.95
  -3  -9   0   12.30    1.03
  -3  -9   0   12.26    1.00
  -3   9   0   10.93    0.98
  -3  -9   0   12.26    1.00
  -3  -9  -1  184.80    2.84
  -3   9  -1  180.02    3.01
   3   9   1  162.59    2.28
  -3  -9  -1  186.66    2.63
   3  -9   1  175.87    4.78
  -3   9  -1  178.56    2.46
   3   9   1  197.59    5.39
  -3  -9  -1  197.72    5.18
  -3  -9  -1  180.89    4.64
  -3  -9  -1  177.40    2.49
  -3  -9  -1  185.59    2.44
  -3  -9  -1  180.62    2.44
  -3   9  -1  177.50    2.74
  -3   9  -2   14.91    1.26
  -3   9  -2   15.63    1.52
  -3  -9  -2   17.72    1.40
   3   9   2   14.46    1.09
   3  -9   2   14.35    2.21
  -3   9  -2   15.70    1.20
   3   9   2   18.95    2.71
  -3  -9  -2   16.88    2.46
  -3  -9  -2   16.33    2.18
  -3   9  -2   17.11    1.43
  -3  -9  -2   15.76    1.10
  -3  -9  -2   17.33    1.11
  -3   9  -2   15.76    1.29
  -3   9  -3    7.24    1.25
   3   9   3    6.33    1.08
  -3   9  -3    6.78    1.06
   3  -9   3    7.22    1.97
   3   9   3    7.79    2.31
  -3  -9  -3    7.39    1.01
  -3   9  -3    7.03    1.36
  -3  -9  -3    7.40    2.08
  -3   9  -3    7.41    1.63
  -3  -9  -3    7.54    1.05
  -3   9  -3    6.92    1.06
   3  -9   4  103.39    3.61
  -3   9  -4  102.38    1.99
  -3  -9  -4  115.60    4.03
  -3  -9  -4  115.37    1.90
  -3   9  -4  103.06    2.11
   3   9   4  115.35    1.99
  -3  -9  -4  116.39    2.20
  -3   9  -4  116.10    2.75
  -3  -9  -4  107.33    1.94
  -3  -9  -5  429.80    4.39
  -3   9  -5  419.56    4.51
  -3  -9  -5  419.70    4.20
  -3   9  -5  409.06    4.52
  -3   9  -5  415.17    4.47
   3   9   5  414.12    4.51
   3   9   6   75.42    1.68
  -3   9  -6   74.30    1.92
  -3   9  -6   77.55    1.81
  -3  -9  -6   85.01    1.74
  -3  -9  -6   77.90    1.47
  -3   9  -6   77.75    1.73
  -3   9  -6   88.18    2.46
  -3  -9  -6   78.18    1.57
  -3  -9  -6   85.63    1.97
   3   9   6   82.07    1.61
   3   9   7   52.16    1.32
  -3   9  -7   48.92    1.67
  -3   9  -7   49.42    1.56
  -3   9  -7   51.04    1.34
  -3  -9  -7   50.58    1.13
  -3  -9  -7   56.15    1.46
   3   9   7   55.37    1.28
  -3  -9  -7   56.87    1.43
  -3   9  -7   56.28    2.02
   3   9   8    0.46    0.69
  -3  -9  -8    0.77    0.77
  -3   9  -8    0.05    1.26
  -3   9  -8    0.37    0.69
   3  -9   8   -0.02    0.64
  -3   9  -8   -0.16    1.32
  -3  -9  -8    0.34    0.75
  -3   9  -8    0.65    0.99
  -3   9  -9  182.28    2.32
  -3  -9  -9  187.36    1.95
  -3   9 -10    7.47    0.52
  -3 -10  11   57.59    0.90
   3  10 -11   62.70    1.30
   3 -10 -10   62.19    1.13
  -3 -10  10   66.71    1.27
  -3 -10  10   65.61    1.33
  -3  10  10   67.90    1.18
   3  10 -10   68.51    1.70
   3 -10 -10   63.50    1.09
   3  10 -10   64.86    1.60
  -3 -10   9   29.14    1.15
  -3  10   9   29.34    1.01
   3 -10  -9   26.79    0.97
  -3 -10   9   28.41    1.18
  -3 -10   8  289.69    3.22
  -3 -10   8  291.66    3.39
  -3  10   8  305.74    3.24
   3 -10  -8  303.83    3.23
   3  10  -8  303.99    3.66
   3 -10  -7   16.90    1.08
  -3 -10   7   17.33    1.22
  -3  10   7   17.06    1.08
  -3 -10   7   17.16    1.17
   3  10  -7   16.21    1.44
  -3 -10   7   15.67    1.04
  -3  10   7   16.61    0.94
   3  10  -7   17.07    1.10
  -3 -10   7   16.79    0.96
  -3 -10   6    7.45    1.08
  -3  10   6    6.90    1.04
   3  10  -6    7.33    1.31
  -3  10   6    7.89    1.03
  -3 -10   6    6.37    1.11
  -3 -10   6    7.29    0.98
   3  10  -6    6.51    1.11
  -3 -10   6    7.26    0.98
  -3 -10   5  131.64    2.06
  -3 -10   5  137.88    2.17
  -3  10   5  139.64    2.15
   3 -10  -5  135.96    4.49
  -3 -10   5  130.47    2.16
  -3 -10   5  134.73    2.02
   3  10  -5  137.98    2.16
   3  10  -5  138.47    2.25
  -3  10   5  139.63    2.24
  -3 -10   4  143.67    2.17
  -3  10   4  149.92    2.23
  -3 -10   4  146.66    2.26
   3  10  -4  124.13    3.93
   3 -10  -4  155.95    4.82
  -3 -10   4  140.84    4.24
   3  10  -4  145.23    2.24
  -3  10   4  163.24    2.58
  -3 -10   4  151.25    2.32
  -3 -10   4  142.33    2.11
  -3 -10   3   16.35    1.18
  -3 -10   3   18.24    1.16
  -3 -10   3   16.71    1.02
  -3 -10   3   17.82    1.19
  -3 -10   3   13.41    2.23
  -3  10   3   15.93    1.07
  -3 -10   3   16.24    1.11
   3  10  -3   16.15    2.28
   3  10  -3   17.82    1.12
  -3  10   3   19.79    1.63
  -3 -10   3   16.35    1.21
  -3  10   3   17.45    1.50
   3  10  -2    0.04    0.92
  -3  10   2    0.59    1.25
   3 -10  -2    0.52    0.82
  -3 -10   2    1.21    1.17
  -3 -10   2    0.81    1.00
  -3 -10   2    1.06    0.90
  -3 -10   2    0.53    0.98
  -3 -10   2    1.16    1.94
  -3 -10   2    1.20    1.72
   3 -10  -2    0.79    2.22
   3  10  -2   -0.53    2.09
  -3  10   2    0.14    1.28
  -3 -10   2    0.27    0.78
  -3  10   1  192.03    3.13
  -3 -10   1  190.95    2.87
  -3  10   1  200.90    3.02
   3 -10  -1  194.31    2.44
  -3 -10   1  174.99    2.36
   3 -10  -1  192.41    5.30
   3  10  -1  176.56    5.21
  -3 -10   1  182.94    4.98
  -3 -10   1  187.38    2.49
  -3 -10   1  188.45    2.50
  -3 -10   1  186.51    4.71
  -3 -10   1  186.53    2.54
  -3 -10   0   82.21    2.05
  -3  10   0   90.23    2.25
  -3 -10   0   77.38    1.67
   3  10   0   76.13    1.54
  -3  10   0   82.91    1.86
   3 -10   0   85.55    3.86
   3  10   0   84.33    3.86
  -3 -10   0   84.53    3.69
  -3 -10   0   82.42    3.39
  -3 -10   0   82.50    1.67
  -3 -10   0   80.20    1.65
  -3 -10   0   80.40    1.73
  -3  10   0   84.92    2.28
  -3 -10  -1  130.70    2.15
  -3 -10  -1  133.55    2.15
  -3 -10  -1  132.22    2.01
  -3 -10  -1  130.82    4.63
  -3 -10  -1  133.91    4.19
  -3  10  -1  132.29    2.48
  -3 -10  -1  137.70    2.42
  -3  10  -1  143.50    2.70
   3  10   1  119.12    1.99
  -3 -10  -1  131.71    2.27
   3 -10   1  129.37    4.34
  -3  10  -1  129.20    2.24
   3  10   1  137.07    4.75
  -3  10  -1  119.04    2.11
  -3  10  -1  128.09    2.28
  -3  10  -2   12.23    1.32
  -3  10  -2   12.25    1.57
  -3 -10  -2   12.71    1.38
   3  10   2   11.05    1.09
   3 -10   2   12.49    2.32
  -3  10  -2   12.04    1.18
   3  10   2   12.55    2.61
  -3 -10  -2    9.79    2.42
  -3 -10  -2   10.52    2.22
  -3  10  -2   11.83    1.55
  -3 -10  -2   12.30    1.20
  -3 -10  -2   12.15    1.01
  -3 -10  -2   12.55    1.13
  -3  10  -2   12.37    1.31
  -3  10  -3   12.49    1.42
   3  10   3   13.52    1.14
   3 -10   3   15.65    2.24
  -3  10  -3   13.45    1.25
   3  10   3   13.04    2.53
  -3 -10  -3   13.68    1.03
  -3  10  -3   13.69    1.48
  -3 -10  -3   13.83    1.19
  -3  10  -3   13.62    1.21
  -3 -10  -3   13.39    2.61
  -3 -10  -3   13.74    2.30
  -3  10  -4  112.58    2.67
  -3 -10  -4  106.24    1.96
  -3 -10  -4  104.38    1.71
  -3  10  -4  105.23    2.17
  -3  10  -4  101.93    1.97
  -3 -10  -4  106.35    2.07
   3  10   4   95.68    1.99
   3  10   4  109.16    1.94
  -3  10  -5   17.22    1.89
  -3 -10  -5   16.04    1.12
  -3 -10  -5   16.22    0.93
  -3  10  -5   16.29    1.38
  -3  10  -5   15.97    1.28
   3  10   5   19.73    1.17
   3  10   5   17.07    1.14
   3  10   6    6.97    0.96
  -3  10  -6    8.97    1.71
  -3  10  -6    8.75    1.14
  -3  10  -6    7.66    1.18
  -3 -10  -6    9.22    1.06
  -3 -10  -6    7.80    1.22
   3  10   6    8.73    0.97
   3  10   7    1.01    0.75
  -3  10  -7    1.77    1.42
  -3  10  -7    1.03    0.85
   3  10   7    1.30    0.78
  -3 -10  -7    1.04    0.93
  -3  10  -7    0.37    1.04
  -3 -10  -7    1.14    0.83
  -3  10  -8   16.29    1.04
   3  10   8   17.40    0.73
  -3 -10  -8   17.20    0.80
   3  10   8   18.02    0.75
  -3  10  -8   19.68    1.41
  -3 -10  -8   19.54    0.85
   3  10   9    9.01    0.48
  -3  10  -9   11.18    0.85
  -3  11  11   13.92    0.46
   3  11 -11   12.36    0.63
  -3 -11  10    0.45    0.59
   3  11 -10    1.05    0.96
  -3 -11  10   -0.06    0.63
   3  11 -10   -0.02    0.91
  -3  11  10    0.32    0.60
  -3 -11   9   44.32    1.18
  -3  11   9   45.41    1.03
  -3 -11   9   46.01    1.19
   3 -11  -9   47.85    1.03
  -3  11   9   46.62    1.16
  -3 -11   8    4.49    0.86
  -3  11   8    4.97    1.00
   3  11  -8    4.83    0.87
   3  11  -8    4.82    1.18
   3 -11  -8    5.09    0.87
  -3  11   8    5.28    0.80
  -3 -11   8    4.51    0.95
  -3 -11   7   15.96    1.13
  -3  11   7   17.36    1.01
  -3 -11   7   16.57    1.10
   3  11  -7   16.55    1.09
   3  11  -7   15.94    1.36
  -3  11   7   17.47    1.30
   3 -11  -7   16.94    1.08
   3  11  -6   87.17    1.96
  -3  11   6   86.97    1.62
  -3 -11   6   89.03    1.72
  -3  11   6   93.61    2.01
  -3 -11   6   84.09    1.52
   3  11  -6   90.60    1.77
  -3 -11   6   86.46    1.78
  -3  11   6   87.18    1.65
   3  11  -5  260.50    3.22
  -3  11   5  273.01    3.16
  -3 -11   5  259.29    3.09
  -3  11   5  264.04    3.06
  -3 -11   5  262.61    3.16
  -3 -11   5  249.25    2.92
  -3  11   5  278.30    3.49
  -3 -11   5  250.20    2.93
   3  11  -5  266.47    3.17
  -3  11   4  191.38    2.53
  -3 -11   4  187.67    2.61
   3 -11  -4  198.55    5.38
  -3 -11   4  184.53    2.40
  -3 -11   4  180.73    4.82
  -3 -11   4  191.06    2.50
  -3  11   4  198.58    2.98
  -3  11   4  191.64    3.01
   3  11  -4  193.80    2.64
  -3  11   4  204.45    2.85
  -3 -11   3   56.68    1.56
  -3 -11   3   60.99    1.41
  -3 -11   3   65.51    1.60
  -3 -11   3   58.81    3.17
  -3  11   3   58.89    1.45
   3  11  -3   59.66    3.23
   3  11  -3   60.84    1.54
  -3  11   3   67.78    2.04
  -3  11   3   59.83    1.92
  -3 -11   3   62.83    1.51
   3 -11  -2  230.16    2.69
  -3 -11   2  222.77    3.11
  -3  11   2  236.06    3.16
  -3 -11   2  225.86    2.91
  -3 -11   2  226.02    2.83
  -3 -11   2  221.90    2.73
  -3 -11   2  225.37    5.47
  -3 -11   2  210.48    5.24
   3  11  -2  229.09    5.75
   3  11  -2  224.25    2.71
  -3  11   2  223.69    3.21
  -3  11   1   19.43    1.73
   3 -11  -1   17.90    1.10
  -3 -11   1   18.21    1.42
  -3  11   1   20.91    1.50
  -3 -11   1   18.26    1.09
   3  11  -1   17.83    1.05
   3 -11  -1   22.65    2.80
   3  11  -1   14.22    2.70
  -3 -11   1   18.15    2.51
  -3 -11   1   19.57    1.11
  -3 -11   1   18.58    1.14
  -3 -11   1   19.33    2.35
  -3 -11   1   18.26    1.22
  -3  11   0   27.12    1.84
  -3  11   0   28.28    1.63
  -3 -11   0   26.17    1.51
   3 -11   0   25.36    1.23
  -3 -11   0   23.17    1.27
   3  11   0   23.98    1.16
   3 -11   0   24.78    2.80
   3  11   0   25.82    3.00
  -3 -11   0   25.69    2.69
  -3 -11   0   28.22    2.53
  -3 -11   0   25.64    1.24
  -3 -11   0   25.87    1.14
  -3 -11   0   25.86    1.25
  -3  11   0   25.46    1.54
  -3 -11  -1  108.62    2.04
  -3 -11  -1  111.14    1.96
  -3 -11  -1  111.01    1.79
  -3 -11  -1  119.83    4.40
  -3 -11  -1  115.48    4.11
  -3  11  -1  108.27    2.39
  -3 -11  -1  118.15    2.22
  -3  11  -1  118.14    2.55
   3  11   1  100.37    1.88
  -3 -11  -1  115.54    2.08
  -3  11  -1  110.54    2.14
   3 -11   1  108.49    4.15
   3  11   1  112.39    4.40
  -3  11  -1   97.31    1.82
  -3  11  -1  110.17    2.17
  -3  11  -2   68.36    1.87
  -3  11  -2   70.25    2.14
  -3 -11  -2   73.16    1.87
  -3 -11  -2   73.85    1.85
   3  11   2   63.99    1.59
   3 -11   2   72.57    3.44
  -3  11  -2   72.10    1.77
   3  11   2   68.92    3.59
  -3 -11  -2   71.39    1.67
  -3  11  -2   74.27    2.12
  -3  11  -2   71.97    1.84
  -3 -11  -2   69.12    3.75
  -3 -11  -2   65.59    3.37
  -3  11  -2   65.71    1.77
  -3 -11  -2   67.45    1.69
  -3  11  -3   16.92    1.34
  -3 -11  -3   16.65    1.24
  -3  11  -3   15.96    1.23
  -3 -11  -3   18.03    1.24
  -3  11  -3   17.02    1.60
   3  11   3   15.07    1.20
  -3  11  -3   14.69    1.46
   3  11   3   16.73    1.18
  -3 -11  -3   18.70    1.53
  -3 -11  -4   74.07    1.75
   3  11   4   70.28    1.60
  -3  11  -4   77.77    1.94
  -3  11  -4   75.22    1.73
  -3 -11  -4   78.40    1.70
  -3 -11  -4   80.73    2.05
   3  11   4   75.57    1.62
   3  11   5  199.31    2.52
  -3  11  -5  203.95    2.76
  -3  11  -5  210.76    2.81
  -3 -11  -5  211.41    2.62
   3  11   5  218.86    2.59
  -3  11  -6  206.79    2.75
  -3  11  -6  212.11    2.61
  -3  11  -6  249.79    3.77
  -3 -11  -6  232.03    2.64
   3  11   6  204.07    2.44
   3  11   6  224.66    2.49
  -3  11  -7   21.40    1.10
  -3  11  -7   20.59    0.89
   3  11   7   21.88    0.79
  -3 -11  -7   25.36    0.98
   3  11   7   23.76    0.83
  -3 -11  -7   25.56    0.92
   3 -11   7   22.42    1.00
  -3 -11  -8   52.17    0.93
   3  11   8   49.62    0.86
  -3 -11  -9   75.43    0.87
  -3  11  -9   74.70    1.18
  -3 -12  10   16.73    0.55
  -3  12  10   19.75    0.59
  -3  12   9   45.67    0.92
  -3  12   9   45.78    0.99
   3  12  -9   48.19    1.42
  -3 -12   9   47.19    1.05
  -3 -12   9   44.20    1.03
  -3  12   9   45.03    0.89
  -3 -12   8  215.09    2.52
  -3  12   8  225.10    2.38
  -3 -12   8  212.49    2.36
   3  12  -8  222.87    2.86
   3  12  -8  213.99    2.36
  -3  12   8  227.81    2.52
  -3  12   8  227.44    2.48
   3 -12  -8  216.87    2.40
  -3 -12   7   37.08    1.18
  -3  12   7   36.18    1.06
  -3 -12   7   37.92    1.14
   3  12  -7   39.13    1.43
   3  12  -7   38.66    1.24
  -3  12   7   38.84    1.30
  -3  12   7   37.95    1.30
   3 -12  -7   36.74    1.15
  -3  12   6   16.28    0.96
  -3 -12   6   16.98    1.10
  -3 -12   6   16.31    1.08
   3  12  -6   15.03    1.24
  -3  12   6   16.37    0.97
   3  12  -6   15.61    1.20
  -3  12   6   18.50    1.34
  -3  12   6   16.50    1.27
   3 -12  -6   15.83    1.10
  -3 -12   5  172.98    2.37
   3  12  -5  172.06    2.46
  -3  12   5  170.16    2.36
   3  12  -5  176.33    2.52
  -3 -12   5  164.78    2.17
  -3  12   5  178.85    2.71
  -3  12   5  178.48    2.65
  -3  12   5  169.99    2.25
  -3 -12   5  170.26    2.40
   3  12  -4   10.45    1.19
  -3  12   4   12.92    1.33
   3  12  -4   10.12    1.32
  -3  12   4   12.47    1.49
  -3 -12   4   10.47    1.03
  -3  12   4   12.08    0.99
  -3 -12   3   12.93    1.10
   3  12  -3   13.58    1.14
  -3  12   3   16.68    1.55
  -3 -12   3   13.89    1.11
  -3  12   3   13.88    1.48
  -3  12   3   14.11    1.03
  -3 -12   2  117.34    2.09
  -3 -12   2  113.55    1.81
  -3 -12   2  122.47    1.92
   3  12  -2  111.41    1.85
  -3  12   2  111.81    2.39
   3 -12  -2  115.38    1.82
  -3 -12   2  120.82    2.17
  -3  12   2  119.37    2.18
  -3 -12   1   81.68    1.58
   3  12  -1   80.36    1.64
  -3 -12   1   84.91    1.79
  -3 -12   1   82.26    1.59
  -3  12   1   92.92    2.33
  -3  12   1   87.28    2.12
   3 -12  -1   88.56    1.73
  -3 -12   1   86.84    2.00
  -3  12   1   89.75    2.08
  -3 -12   0   10.68    1.10
   3  12   0    9.09    1.07
  -3 -12   0   11.31    1.19
  -3 -12   0    9.85    1.04
  -3  12   0   10.82    1.71
  -3  12   0   10.77    1.43
   3 -12   0   11.19    1.16
  -3  12   0   10.71    1.50
  -3 -12   0   11.29    1.27
  -3 -12  -1  141.27    2.32
   3  12   1  132.16    2.17
  -3 -12  -1  138.91    2.35
  -3 -12  -1  145.45    2.16
  -3  12  -1  153.65    2.69
  -3  12  -1  149.20    2.49
  -3 -12  -1  147.70    2.39
  -3  12  -1  163.02    2.77
   3 -12   1  153.93    2.33
  -3  12  -2   69.61    1.85
  -3 -12  -2   70.36    1.74
  -3  12  -2   69.96    2.06
   3 -12   2   70.44    1.71
  -3  12  -2   66.42    1.75
  -3 -12  -2   70.21    1.71
  -3 -12  -2   74.80    1.61
  -3  12  -2   73.67    2.18
   3  12   2   59.97    1.53
  -3  12  -2   60.58    1.54
   3  12   2   65.59    1.58
  -3 -12  -2   72.39    1.83
   3 -12   3  117.19    2.02
  -3  12  -3  112.50    2.11
  -3  12  -3  109.21    1.93
  -3 -12  -3  113.04    2.02
  -3 -12  -3  118.24    1.92
  -3  12  -3  118.26    2.38
   3  12   3  103.82    1.82
  -3  12  -3  110.37    2.14
   3  12   3  111.29    1.90
  -3 -12  -3  119.42    2.24
   3 -12   4  238.05    2.99
  -3  12  -4  231.27    3.01
  -3 -12  -4  246.65    2.92
  -3  12  -4  240.50    3.16
  -3 -12  -4  250.61    2.86
  -3 -12  -4  245.92    2.93
   3  12   4  228.58    2.72
  -3  12  -4  251.79    3.37
   3  12   4  252.19    2.84
  -3 -12  -4  265.47    3.16
   3 -12   5   13.02    1.06
   3  12   5    9.99    0.79
  -3  12  -5   11.65    1.08
  -3 -12  -5   12.13    0.94
  -3  12  -5   13.55    1.18
  -3 -12  -5   10.89    0.94
  -3  12  -5   12.39    1.56
   3  12   5   11.65    0.91
  -3 -12  -5   11.35    1.14
  -3  12  -6   21.29    1.07
  -3  12  -6   20.45    1.03
  -3 -12  -6   25.73    0.97
  -3  12  -6   25.66    1.62
   3  12   6   24.82    0.86
   3  12   6   19.47    0.75
  -3 -12  -6   23.24    0.90
  -3  12  -7    0.27    0.55
  -3 -12  -7    0.13    0.55
  -3  12  -7   -0.02    0.79
  -3 -12  -7    0.22    0.65
   3  12   7    0.51    0.50
   3 -12   7    0.71    0.66
  -3  12  -7    0.42    1.16
  -3 -12  -7    0.62    0.60
  -3 -12  -8   57.61    0.83
  -3 -12  -8   56.03    0.78
  -3  13   9   66.43    0.97
  -3  13   9   67.59    0.91
   3  13  -8   10.82    1.00
   3  13  -8    9.99    0.68
  -3 -13   8   11.78    0.80
   3 -13  -8   13.69    0.69
  -3  13   8   12.32    0.75
  -3  13   8   12.88    0.74
   3  13  -7   35.39    1.29
  -3 -13   7   31.96    0.97
   3 -13  -7   36.23    1.03
   3  13  -7   33.46    1.12
  -3  13   7   37.48    1.10
  -3  13   7   37.36    1.12
  -3  13   7   34.04    0.90
   3  13  -6   33.48    1.29
  -3 -13   6   34.10    1.11
   3 -13  -6   31.25    1.13
  -3  13   6   31.22    0.98
   3  13  -6   35.29    1.26
  -3  13   6   31.54    0.98
  -3  13   6   34.34    1.25
  -3  13   6   35.35    1.29
   3  13  -5  354.24    3.80
  -3  13   5  355.77    3.59
  -3 -13   5  353.15    3.64
  -3  13   5  362.74    3.85
   3  13  -4  166.67    2.56
  -3 -13   4  167.51    2.29
  -3 -13   4  164.12    2.14
  -3  13   4  168.42    2.40
   3  13  -4  162.89    2.34
  -3  13   3    1.49    1.30
  -3 -13   3    1.50    0.95
  -3  13   3    1.33    1.38
   3  13  -3    2.12    1.00
  -3 -13   2  309.48    3.50
   3  13  -2  286.76    3.18
   3  13  -2  279.19    3.18
  -3 -13   2  313.36    3.39
  -3  13   2  317.74    3.81
  -3 -13   2  301.86    3.45
   3 -13  -1    3.10    0.94
  -3 -13   1    2.70    1.12
   3  13  -1    2.54    0.93
  -3  13   1    3.08    1.55
  -3  13   1    2.96    1.41
  -3 -13   1    2.62    1.12
  -3  13   1    2.34    1.23
  -3 -13   0    8.03    0.98
   3  13   0    8.09    1.04
  -3 -13   0    8.49    1.17
  -3  13   0    8.20    1.64
  -3  13   0    8.88    1.45
   3 -13   0    9.15    1.09
  -3 -13   0    8.93    1.18
  -3  13   0    9.58    1.30
  -3 -13  -1   18.37    1.24
  -3  13  -1   17.02    1.46
  -3 -13  -1   18.88    0.99
   3 -13   1   19.10    1.23
  -3  13  -1   19.12    1.48
  -3 -13  -1   18.80    1.24
  -3  13  -1   17.26    1.55
  -3 -13  -1   20.35    1.19
   3  13   1   18.01    1.13
  -3 -13  -2   38.04    1.36
  -3 -13  -2   36.11    1.12
  -3  13  -2   42.93    1.88
   3 -13   2   40.81    1.37
  -3  13  -2   40.62    1.63
  -3 -13  -2   38.76    1.34
  -3  13  -2   39.81    1.56
  -3 -13  -2   40.65    1.42
   3  13   2   37.25    1.27
  -3  13  -3   53.59    1.42
  -3 -13  -3   55.57    1.43
  -3 -13  -3   54.36    1.24
  -3  13  -3   58.65    1.83
   3 -13   3   55.24    1.49
  -3 -13  -3   58.47    1.55
   3  13   3   58.55    1.37
  -3  13  -4    9.66    1.07
  -3 -13  -4    9.65    0.94
  -3 -13  -4   10.11    0.81
  -3  13  -4   11.61    1.26
  -3 -13  -4   10.34    1.08
   3  13   4   10.25    0.88
  -3 -13  -4    9.91    0.96
   3 -13   4   10.72    1.00
  -3  13  -5  106.57    1.81
   3  13   5  118.11    1.54
  -3 -13  -5  118.65    1.73
   3 -13   5  110.11    1.73
  -3  13  -5  109.49    1.82
  -3 -13  -5  105.95    1.47
  -3  13  -5  109.61    1.97
  -3 -13  -5  115.32    1.65
  -3  13  -6  166.15    1.96
  -3 -13  -6  167.64    1.76
  -3  13  -6  169.88    2.18
   3  13   6  174.81    1.84
  -3 -13  -6  172.49    1.98
  -3  13  -7   20.33    0.88
  -3 -13  -7   19.72    0.63
  -3 -14   8  122.02    1.46
  -3  14   8  122.06    1.36
  -3 -14   7   34.00    0.76
   3 -14  -7   36.11    0.87
   3  14  -7   37.73    0.95
  -3  14   7   39.28    0.94
  -3  14   7   37.29    0.90
   3  14  -7   35.34    1.11
  -3 -14   6   51.49    1.05
   3 -14  -6   48.24    1.09
   3  14  -6   47.93    1.25
  -3  14   6   51.25    1.17
   3  14  -6   45.78    1.26
   3  14  -5  108.31    1.83
   3 -14  -5   99.47    1.65
  -3 -14   5  106.49    1.62
  -3  14   5  100.80    1.55
   3  14  -5   97.96    1.69
   3  14  -4  127.96    2.11
  -3 -14   4  122.92    1.87
  -3  14   4  127.51    1.89
   3  14  -3   10.49    0.95
  -3  14   3   11.71    1.18
   3  14  -3   12.00    1.32
  -3  14   3   11.30    1.29
  -3 -14   3   11.48    0.88
  -3 -14   2  116.15    1.82
  -3 -14   2  115.07    1.82
  -3  14   1  130.47    2.32
  -3 -14   1  131.60    2.03
  -3 -14   1  127.22    2.08
   3 -14  -1  128.60    1.87
  -3 -14   1  123.88    1.97
  -3 -14   0  154.02    2.00
   3  14   0  150.33    2.15
  -3  14   0  182.83    2.73
  -3  14   0  172.20    2.59
   3 -14   0  182.74    2.29
  -3  14   0  178.17    2.47
  -3 -14   0  164.68    2.30
  -3 -14   0  164.29    2.38
  -3 -14  -1  199.98    2.59
  -3 -14  -1  194.17    2.39
   3 -14   1  205.07    2.53
  -3 -14  -1  196.13    2.49
  -3  14  -1  202.48    2.70
  -3  14  -1  200.71    2.81
  -3  14  -2   28.76    1.58
  -3 -14  -2   27.48    1.15
  -3  14  -2   25.99    1.28
   3 -14   2   25.70    1.13
  -3 -14  -2   26.99    1.12
  -3 -14  -2   27.73    1.12
   3  14   2   30.21    1.06
  -3  14  -3   92.71    1.93
  -3 -14  -3   89.01    1.53
   3 -14   3   88.55    1.59
  -3 -14  -3   90.45    1.56
   3  14   3   89.50    1.45
  -3  14  -4  287.80    3.18
  -3 -14  -4  285.08    2.88
  -3 -14  -4  291.84    2.96
   3  14   4  286.93    2.80
  -3 -14  -5    3.91    0.68
   3  14   5    4.12    0.54
   3 -14   5    4.60    0.69
  -3  14  -5    4.04    0.82
  -3 -14  -5    4.27    0.62
  -3 -14  -6    5.63    0.52
   3  14   6    5.15    0.36
  -3 -15   7   13.59    0.59
   3  15  -6   20.92    0.86
  -3 -15   6   16.37    0.56
  -3  15   5  180.95    1.97
   3  15  -5  187.57    2.26
  -3 -15   5  176.94    2.02
   3 -15  -5  188.99    2.12
  -3 -15   4   98.77    1.47
  -3  15   4  101.65    1.65
   3  15  -4   99.79    1.70
  -3 -15   3   10.46    0.87
  -3  15   3    9.50    1.06
   3  15  -3   10.11    1.12
  -3  15   3    8.02    0.93
  -3  15   2  259.59    2.82
  -3  15   2  252.52    2.98
   3  15  -2  260.20    2.98
  -3  15   2  255.69    2.90
   3  15  -1    2.50    0.73
   3  15  -1    2.77    1.06
  -3  15   1    3.22    1.09
  -3 -15   1    4.33    0.79
  -3  15   1    2.83    1.08
  -3  15   1    2.84    1.09
  -3 -15   1    2.94    0.76
   3  15   0   28.91    0.93
  -3 -15   0   31.69    1.14
  -3  15   0   31.89    1.42
  -3  15   0   29.71    1.29
  -3 -15   0   30.15    1.01
   3 -15   0   29.92    0.98
  -3 -15   0   31.09    1.06
  -3  15   0   30.90    1.34
  -3 -15  -1   36.55    1.14
  -3  15  -1   35.54    1.30
  -3 -15  -1   37.28    1.06
   3 -15   1   36.39    1.05
  -3 -15  -1   35.36    0.86
   3  15   1   36.02    0.98
  -3  15  -2   70.46    1.38
  -3 -15  -2   72.80    1.33
  -3 -15  -2   73.52    1.28
   3 -15   2   72.13    1.33
  -3 -15  -2   72.03    1.18
   3  15   2   71.96    1.17
  -3 -15  -3   26.69    0.86
  -3 -15  -3   27.12    0.84
   3  15   3   27.52    0.76
   3 -15   3   28.51    0.90
  -3  15  -3   30.40    1.19
  -3 -15  -3   28.71    0.83
  -3  15  -4   10.15    0.85
  -3 -15  -4    8.99    0.61
   3  15   4    8.96    0.48
  -3 -15  -5   65.68    0.88
  -3  16   6    9.97    0.39
  -3 -16   6    9.01    0.46
  -3  16   5   76.80    1.02
   3  16  -5   66.06    1.14
  -3  16   4   47.79    0.86
   3  16  -4   46.49    1.04
   3  16  -3   28.63    1.00
  -3  16   3   25.41    0.82
  -3 -16   3   23.54    0.79
  -3  16   3   27.73    0.90
  -3 -16   2    0.34    0.66
  -3  16   2    0.27    0.66
  -3  16   2    0.60    0.72
  -3  16   2    0.40    0.75
   3  16  -2    0.40    0.83
  -3  16   1   88.33    1.42
  -3  16   1   88.83    1.44
   3  16  -1   91.62    1.45
  -3 -16   0    8.18    0.61
  -3  16   0    8.77    0.88
  -3  16   0    8.10    0.85
  -3  16  -1   44.24    1.02
   3  16   1   45.73    0.98
  -3 -16  -1   42.77    0.86
   3  16   2   11.67    0.62
  -3  16  -2   12.03    0.87
  -3 -16  -2   12.14    0.59
   3  16   3    5.88    0.46
  -3  16  -3    6.63    0.70
  -3 -16  -3    6.51    0.47
  -3  17   3    1.31    0.36
   3  17  -3    1.60    0.46
   3  17  -2   83.32    1.12
  -3  17   2   79.70    1.04
  -3  17   1    4.04    0.44
  -3  17   1    4.94    0.48
  -3 -17   1    3.51    0.40
  -3  17   0    5.09    0.51
  -3  17   0    4.65    0.45
  -3 -17   0    4.70    0.42
   3  17   1   29.16    0.55
  -3 -17  -1   26.53    0.56
  -4   0  13    9.56    0.46
  -4   0  12    7.02    0.69
  -4   0  12    8.11    0.76
   4   0 -11   34.97    1.11
  -4   0  11   39.41    1.29
  -4   0  10  468.87    4.72
   4   0 -10  475.74    4.66
  -4   0  10  481.75    4.79
  -4   0   9  101.30    1.96
   4   0  -9   99.94    1.87
  -4   0   9  104.27    2.19
  -4   0   9  102.80    2.02
   4   0  -8  141.70    2.25
   4   0  -8  143.14    4.74
  -4   0   8  152.79    2.70
  -4   0   8  145.26    2.41
  -4   0   8  150.02    2.41
   4   0  -7    1.96    2.19
  -4   0   7    3.53    1.17
  -4   0   7    3.49    1.40
  -4   0   7    2.88    1.15
  -4   0   7    3.65    1.01
   4   0  -6  663.40    9.38
  -4   0   6  665.16    6.18
  -4   0   6  625.91    5.74
  -4   0   6  616.05    5.63
  -4   0   6  624.72    5.81
  -4   0   6  615.53    5.96
  -4   0   6  631.08    6.12
  -4   0   6  623.76    5.94
  -4   0   6  600.05    5.74
  -4   0   5  316.92    3.50
  -4   0   5  318.82    3.67
   4   0  -5  335.18    6.06
  -4   0   5  315.47    3.42
  -4   0   5  337.25    3.76
  -4   0   5  321.63    3.40
  -4   0   5  305.96    3.19
  -4   0   5  310.11    3.52
  -4   0   5  314.39    3.35
  -4   0   5  316.04    3.51
  -4   0   4   24.69    1.15
  -4   0   4   24.75    1.11
   4   0  -4   26.06    2.07
  -4   0   4   24.22    1.04
  -4   0   4   30.10    1.15
  -4   0   4   30.04    1.24
  -4   0   4   23.73    1.03
  -4   0   4   23.13    0.89
  -4   0   4   23.00    1.09
  -4   0   4   20.79    1.00
  -4   0   4   25.57    1.22
  -4   0   3  933.89    8.04
  -4   0   3  914.31    7.68
  -4   0   3  922.97    7.77
  -4   0   3  911.27    7.72
  -4   0   3  910.17    7.85
  -4   0   3  915.05    7.90
  -4   0   3  944.04    7.91
  -4   0   3  883.49    7.90
  -4   0   2    3.83    0.90
  -4   0   2    3.86    0.77
  -4   0   2    4.39    0.89
  -4   0   2    4.24    0.70
  -4   0   2    5.05    0.74
  -4   0   2    3.76    0.83
  -4   0   2    3.88    0.96
  -4   0   1  217.71    2.83
  -4   0   1  216.38    2.74
  -4   0   1  200.86    3.69
  -4   0   1  211.84    2.42
  -4   0   1  204.01    2.42
  -4   0   1  222.88    2.68
  -4   0   1  208.07    2.41
  -4   0   1  215.37    2.54
  -4   0   0   36.73    1.17
  -4   0   0   39.09    1.34
   4   0   0   35.74    2.52
  -4   0   0   38.67    1.02
  -4   0   0   38.71    1.04
  -4   0   0   39.28    1.17
  -4   0   0   40.74    1.25
  -4   0  -1  120.98    2.31
  -4   0  -1  121.98    1.91
  -4   0  -1  121.68    2.07
  -4   0  -1  119.18    1.80
  -4   0  -1  117.96    1.71
  -4   0  -1  116.21    1.81
  -4   0  -1  118.36    1.92
  -4   0  -1  121.46    1.93
  -4   0  -2  158.18    2.27
  -4   0  -2  164.16    2.52
  -4   0  -2  155.49    2.17
  -4   0  -2  158.09    2.28
  -4   0  -2  153.16    2.04
  -4   0  -2  162.02    2.21
  -4   0  -2  168.62    2.70
  -4   0  -3  450.72    4.55
   4   0   3  430.49    7.02
  -4   0  -3  440.72    4.57
  -4   0  -3  423.80    4.29
  -4   0  -3  452.26    4.68
  -4   0  -3  458.52    4.38
  -4   0  -3  478.36    5.09
  -4   0  -4   27.96    1.31
  -4   0  -4   30.92    1.58
   4   0   4   25.64    2.35
  -4   0  -4   28.86    1.49
   4   0   4   29.46    1.24
  -4   0  -4   28.79    1.44
  -4   0  -5   70.83    1.64
   4   0   5   73.26    3.27
  -4   0  -5   79.09    2.02
  -4   0  -5   81.41    1.98
   4   0   5   76.68    1.57
  -4   0  -5   79.97    1.98
  -4   0  -6  245.53    3.33
  -4   0  -6  239.97    3.26
  -4   0  -7  189.62    2.50
  -4   0  -7  191.63    2.77
  -4   0  -8   80.22    1.39
  -4   0  -8   90.57    1.89
  -4   0  -9   78.29    1.49
  -4   0 -10   31.92    0.76
  -4  -1  13    5.33    0.42
  -4   1  13    5.50    0.40
  -4   1  12   45.83    0.99
  -4   1  12   47.02    1.03
   4  -1 -11  235.24    2.68
  -4   1  11  244.75    2.79
   4  -1 -10   16.25    1.11
  -4  -1  10   12.85    1.13
  -4   1  10   13.44    1.11
  -4   1  10   16.86    1.32
  -4  -1  10   14.04    1.20
   4  -1  -9  310.62    3.52
  -4  -1   9  306.01    3.58
  -4   1   9  301.13    3.50
  -4   1   9  305.94    3.57
  -4  -1   9  305.22    3.62
   4  -1  -8  228.66    5.79
   4   1  -8  233.55    5.90
  -4  -1   8  240.79    3.11
  -4   1   8  234.12    3.05
  -4  -1   8  236.94    3.14
  -4  -1   8  236.94    3.04
  -4   1   8  235.39    3.07
  -4   1   8  247.44    3.41
  -4  -1   8  234.64    3.09
   4  -1  -7  104.34    3.90
   4   1  -7  105.78    4.07
  -4   1   7  104.06    2.27
  -4   1   7  104.34    2.03
  -4  -1   7  102.27    1.91
  -4   1   7   98.42    2.00
  -4  -1   7  100.66    2.02
  -4   1   7  102.72    1.87
  -4  -1   7   97.95    1.74
  -4  -1   7  106.64    2.11
  -4   1   7  106.07    2.04
  -4   1   6    3.00    0.98
  -4  -1   6    4.11    0.93
  -4   1   6    5.28    1.13
  -4  -1   6    4.38    1.15
   4  -1  -6    4.82    2.10
   4   1  -6    3.14    2.10
  -4  -1   6    3.69    1.00
  -4   1   6    5.19    1.33
  -4   1   6    3.87    1.08
  -4  -1   6    4.60    1.10
  -4   1   6    4.17    1.05
  -4  -1   6    3.47    0.89
  -4  -1   6    3.44    0.99
  -4   1   6    5.22    0.97
  -4   1   6    4.18    0.98
  -4   1   5   59.48    1.51
  -4  -1   5   60.45    1.50
  -4   1   5   60.93    1.69
   4  -1  -5   61.35    2.93
   4   1  -5   61.92    2.86
  -4  -1   5   62.27    1.45
  -4  -1   5   65.70    1.70
  -4   1   5   59.12    1.47
  -4  -1   5   61.86    1.38
  -4   1   5   64.37    1.67
  -4   1   5   57.41    1.18
  -4  -1   5   60.04    1.28
  -4   1   5   58.98    1.50
  -4  -1   5   60.96    1.43
  -4  -1   5   59.33    1.52
  -4   1   5   59.41    1.34
  -4  -1   5   54.63    1.30
  -4   1   5   51.50    1.19
  -4  -1   5   58.52    1.50
  -4   1   5   58.04    1.48
  -4   1   4  279.15    3.06
  -4   1   4  276.12    3.19
  -4  -1   4  274.85    3.09
   4  -1  -4  290.77    5.23
  -4  -1   4  270.18    2.99
  -4   1   4  265.60    3.18
  -4   1   4  285.92    3.09
  -4  -1   4  275.61    3.02
  -4  -1   4  275.92    3.02
  -4  -1   4  271.26    3.14
  -4   1   4  259.67    2.77
  -4  -1   4  271.65    2.92
  -4   1   4  275.27    3.17
  -4   1   4  271.40    2.93
  -4  -1   4  275.57    3.21
  -4   1   4  270.49    3.19
  -4  -1   4  250.03    2.97
  -4   1   4  237.24    2.83
  -4  -1   3  125.59    1.99
  -4   1   3  123.06    1.92
  -4   1   3  137.99    2.00
  -4  -1   3  132.98    1.99
  -4  -1   3  131.33    1.83
  -4   1   3  131.28    1.83
  -4  -1   3  137.98    1.89
  -4   1   3  129.52    1.74
  -4  -1   3  136.43    1.86
  -4   1   3  134.93    1.93
  -4  -1   3  140.72    1.99
  -4   1   3  135.42    2.01
  -4  -1   3  136.85    2.15
  -4   1   3  140.97    2.13
  -4   1   2    8.42    0.78
  -4  -1   2   12.76    0.86
  -4   1   2    7.76    0.92
  -4  -1   2    8.50    0.92
  -4   1   2    9.00    0.95
  -4  -1   2    8.17    0.95
  -4  -1   2    8.74    1.45
  -4   1   2    8.46    0.75
  -4  -1   2    8.45    0.85
  -4   1   2    8.30    0.72
  -4  -1   2    7.98    0.76
  -4  -1   2    9.12    1.06
  -4   1   2    8.08    0.98
  -4  -1   1    7.96    0.82
  -4   1   1    7.79    0.90
  -4   1   1    7.74    0.90
  -4   1   1    7.21    0.98
  -4  -1   1    6.71    1.02
  -4  -1   1    6.38    1.29
  -4   1   1    7.57    0.71
  -4   1   1    7.27    0.73
  -4  -1   1    7.87    0.78
  -4  -1   1    8.05    0.83
  -4  -1   1    8.09    1.04
  -4   1   1   11.33    1.06
  -4  -1   1    7.07    1.14
  -4   1   1    6.99    1.03
  -4  -1   0  928.02    7.87
  -4   1   0  932.04    8.02
  -4  -1   0  905.86   10.02
  -4   1   0  957.81    8.06
  -4  -1   0  956.51    8.08
   4   1   0  879.31   11.47
  -4  -1   0  963.90    8.33
  -4   1   0  950.75    8.26
  -4   1   0  920.91    7.79
  -4  -1   0  946.58    7.94
  -4  -1   0  910.95    7.98
  -4   1   0  890.33    7.83
  -4   1   0  947.97    8.48
  -4  -1   0  974.73    8.13
  -4   1   0  968.20    8.14
  -4   1  -1  111.99    1.86
  -4  -1  -1  106.60    2.85
  -4   1  -1  116.46    1.82
  -4  -1  -1  115.32    1.89
   4   1   1  112.78    3.99
  -4   1  -1  114.38    2.01
  -4  -1  -1  114.36    2.10
  -4  -1  -1  110.41    1.79
  -4   1  -1  110.48    1.68
  -4   1  -1  105.15    1.55
  -4  -1  -1  112.34    1.72
  -4  -1  -1  110.82    1.82
  -4   1  -1  107.30    1.70
  -4  -1  -1  112.50    1.59
  -4  -1  -1  117.23    2.26
  -4  -1  -1  116.70    1.86
  -4   1  -1  115.32    1.87
  -4   1  -2  410.84    4.20
  -4  -1  -2  417.87    4.28
   4  -1   2  415.09    6.50
  -4   1  -2  416.66    4.41
  -4  -1  -2  427.06    4.51
  -4  -1  -2  423.16    4.26
  -4   1  -2  400.99    4.11
  -4  -1  -2  409.65    4.28
  -4   1  -2  407.54    4.14
  -4   1  -2  384.22    3.87
  -4  -1  -2  411.80    4.10
  -4  -1  -2  440.23    4.67
  -4  -1  -2  419.52    4.09
  -4   1  -2  448.24    4.87
  -4   1  -2  414.86    4.19
  -4  -1  -2  426.38    4.19
  -4   1  -3  378.46    4.01
  -4  -1  -3  382.81    4.12
   4  -1   3  371.48    6.50
  -4   1  -3  377.35    4.04
  -4  -1  -3  382.28    4.17
  -4  -1  -3  388.75    4.24
  -4   1  -3  381.97    4.13
  -4  -1  -3  384.20    4.03
  -4  -1  -3  411.52    4.51
  -4   1  -3  416.51    4.79
  -4   1  -3  369.34    3.86
   4  -1   4   51.75    2.87
  -4   1  -4   54.49    1.76
  -4  -1  -4   54.67    1.78
   4   1   4   51.64    2.81
  -4  -1  -4   52.88    1.56
  -4  -1  -4   55.84    1.71
  -4   1  -4   58.66    1.98
  -4  -1  -4   52.29    1.67
  -4   1  -4   53.45    1.60
  -4  -1  -4   52.27    1.74
  -4   1  -4   50.46    1.42
  -4  -1  -4   53.78    1.61
  -4  -1  -5   45.63    1.50
   4  -1   5   45.87    2.84
  -4  -1  -5   48.31    1.82
   4   1   5   42.59    3.01
  -4   1  -5   50.00    1.79
   4   1   5   44.30    2.69
  -4  -1  -5   49.89    1.76
  -4   1  -5   48.56    1.68
   4   1   5   50.60    1.44
  -4  -1  -5   46.55    1.60
  -4   1  -5   50.64    1.83
  -4  -1  -6   44.08    1.73
  -4   1  -6   39.92    1.65
  -4   1  -6   45.01    1.74
   4   1   6   40.54    1.23
  -4  -1  -6   42.31    1.42
  -4   1  -6   43.29    1.59
  -4  -1  -7  121.00    2.18
  -4   1  -7  123.70    2.23
   4   1   7  114.20    1.66
  -4  -1  -7  117.46    1.87
  -4   1  -7  121.47    2.05
  -4   1  -8   26.49    1.03
  -4   1  -8   25.98    1.19
  -4  -1  -9   14.30    0.87
  -4   1  -9   15.50    0.93
  -4   1  -9   16.71    0.99
  -4  -1 -10    6.59    0.54
  -4   1 -10    6.24    0.55
  -4   1 -10    6.05    0.56
  -4  -2  13   19.06    0.51
  -4  -2  13   20.28    0.49
  -4   2  13   20.67    0.46
  -4   2  12   10.00    0.69
  -4  -2  12    9.42    0.73
   4   2 -12    8.39    0.80
  -4   2  12    7.99    0.67
   4   2 -11   43.44    1.18
  -4  -2  11   45.22    1.23
  -4   2  11   50.76    1.27
  -4  -2  11   48.88    1.32
   4  -2 -11   48.93    1.21
  -4  -2  10   92.07    1.83
  -4  -2  10   93.16    1.78
  -4   2  10   88.26    1.67
   4  -2 -10   94.74    1.74
  -4  -2  10   95.84    1.96
  -4  -2  10   95.17    1.81
  -4   2   9   61.92    1.82
  -4  -2   9   56.56    1.77
  -4  -2   9   58.79    1.61
  -4   2   9   54.23    1.50
  -4  -2   9   58.55    1.62
   4  -2  -8   12.94    2.48
   4   2  -8   12.25    2.45
  -4   2   8   13.96    1.22
  -4  -2   8   13.04    1.28
  -4  -2   8   11.48    1.07
  -4   2   8   13.49    1.54
  -4  -2   8   12.66    1.47
  -4   2   8   13.88    1.24
  -4  -2   8   11.85    1.31
  -4  -2   8   13.44    1.30
  -4   2   7    2.86    1.11
  -4  -2   7    2.29    1.10
  -4   2   7    1.39    1.37
  -4  -2   7    2.49    1.28
  -4  -2   7    1.83    0.87
  -4   2   7    2.06    1.14
  -4  -2   7    1.59    1.17
   4  -2  -7    2.05    2.12
   4   2  -7    2.50    2.33
  -4  -2   7    1.82    1.14
  -4   2   7    1.86    0.84
  -4  -2   7    1.92    1.03
  -4  -2   7    1.25    1.04
  -4  -2   7    1.79    1.15
  -4  -2   6  350.62    3.98
  -4   2   6  322.07    3.62
  -4   2   6  338.45    3.81
  -4  -2   6  324.45    3.45
   4  -2  -6  345.84    6.32
   4   2  -6  348.22    6.67
  -4  -2   6  334.72    3.65
  -4   2   6  331.78    3.96
  -4  -2   6  324.70    3.74
  -4   2   6  336.65    3.69
  -4  -2   6  327.63    3.50
  -4   2   6  327.03    3.73
  -4  -2   6  320.63    3.69
  -4   2   6  321.88    3.49
  -4  -2   6  329.08    3.59
  -4  -2   6  299.14    3.49
  -4   2   6  310.01    3.49
  -4  -2   5  205.67    2.89
  -4   2   5  208.93    2.78
  -4   2   5  203.53    2.60
  -4  -2   5  195.95    2.47
   4   2  -5  207.07    4.79
   4  -2  -5  220.22    4.87
  -4  -2   5  191.46    2.56
  -4   2   5  203.94    2.87
  -4  -2   5  194.78    2.66
  -4  -2   5  204.14    2.63
  -4   2   5  198.05    2.63
  -4  -2   5  195.99    2.47
  -4   2   5  195.95    2.67
  -4  -2   5  197.35    2.61
  -4   2   5  198.64    2.42
[truncated: 1,837,014 more chars]
