# Supplementary material for: Comparison of the crystal structures of the low- and high-temperature forms of bis­[4-(di­methyl­amino)­pyridine]­dithio­cyanato­cobalt(II)
Source: Acta Crystallogr E Crystallogr Commun. 2021 Oct 19;77(Pt 11):1120–5. doi: 10.1107/S2056989021010422 (PMC8587972; doi:10.1107/S2056989021010422)
Supplement: Supplementary file 2 [file e-77-01120-Form_Isup2.hkl]

data_Form_I                                                                     
_shelx_title ' imk4_Co in P2(1)/m'                                              
_shelx_refln_list_code          4                                               
_shelx_F_calc_maximum      158.43                                               
_exptl_crystal_F_000       434.00                                               
_reflns_d_resolution_high  0.7880                                               
                                                                                
loop_                                                                           
 _space_group_symop_operation_xyz                                               
 'x, y, z'                                                                      
 '-x, y+1/2, -z'                                                                
 '-x, -y, -z'                                                                   
 'x, -y-1/2, z'                                                                 
                                                                                
_cell_length_a     5.3708                                                       
_cell_length_b    15.2200                                                       
_cell_length_c    11.8014                                                       
_cell_angle_alpha  90.000                                                       
_cell_angle_beta   99.076                                                       
_cell_angle_gamma  90.000                                                       
                                                                                
_shelx_F_squared_multiplier     1.000                                           
                                                                                
loop_                                                                           
 _refln_index_h                                                                 
 _refln_index_k                                                                 
 _refln_index_l                                                                 
 _refln_F_squared_calc                                                          
 _refln_F_squared_meas                                                          
 _refln_F_squared_sigma                                                         
 _refln_observed_status                                                         
   1   0   0        566.43        587.77         3.74 o                         
   2   0   0       2907.29       2704.72        67.25 o                         
   3   0   0          4.80          3.32         1.32 o                         
   4   0   0         78.18         92.56         1.12 o                         
   5   0   0        249.66        245.35         2.26 o                         
   6   0   0        169.24        187.49         9.03 o                         
   1   1   0        195.51        171.48         2.03 o                         
   2   1   0       1301.57       1268.05         9.73 o                         
   3   1   0         37.50         39.10         1.07 o                         
   4   1   0       2369.63       2241.83        15.35 o                         
   5   1   0         45.67         44.24         0.92 o                         
   6   1   0        308.84        349.20         8.15 o                         
   0   2   0       1924.92       2015.97        16.08 o                         
   1   2   0        399.21        409.83         3.38 o                         
   2   2   0        784.56        703.97         5.59 o                         
   3   2   0        261.40        230.78         3.73 o                         
   4   2   0         61.35         63.21         0.73 o                         
   5   2   0        169.74        163.15         2.54 o                         
   6   2   0        838.96        889.70        14.11 o                         
   1   3   0       6549.41       6307.94        25.18 o                         
   2   3   0        268.01        213.73         2.33 o                         
   3   3   0         32.56         35.93         1.15 o                         
   4   3   0       1112.27       1054.14         4.30 o                         
   5   3   0         24.57         23.09         1.06 o                         
   6   3   0        544.95        602.62        20.50 o                         
   0   4   0       9079.59       9167.78        49.82 o                         
   1   4   0        124.48        126.92         3.56 o                         
   2   4   0       2751.32       2772.22        16.29 o                         
   3   4   0        608.06        594.52         3.32 o                         
   4   4   0         36.99         34.95         0.73 o                         
   5   4   0        122.39        126.95         1.45 o                         
   6   4   0         64.22         77.36         1.48 o                         
   1   5   0       1797.79       2001.18        19.58 o                         
   2   5   0       5106.52       5040.96        47.52 o                         
   3   5   0         22.74         26.32         0.94 o                         
   4   5   0       1483.56       1470.38         9.54 o                         
   5   5   0        183.08        182.01         1.85 o                         
   6   5   0        664.17        711.48         5.29 o                         
   0   6   0      15130.44      15095.88        67.48 o                         
   1   6   0        987.36       1068.26         9.91 o                         
   2   6   0       1750.20       1634.32        11.83 o                         
   3   6   0        130.29        133.75         1.19 o                         
   4   6   0         48.54         52.54         0.94 o                         
   5   6   0         11.38         15.31         1.06 o                         
   6   6   0        356.49        356.95         5.88 o                         
   1   7   0         22.74         28.65         0.62 o                         
   2   7   0        234.56        193.13         2.49 o                         
   3   7   0        190.91        191.37         1.75 o                         
   4   7   0       1587.93       1563.10        14.74 o                         
   5   7   0         28.85         33.44         1.25 o                         
   6   7   0        291.76        287.56         2.79 o                         
   0   8   0       8907.78       9121.52        42.05 o                         
   1   8   0        232.41        237.02         1.87 o                         
   2   8   0        822.36        801.92         6.75 o                         
   3   8   0         90.73         77.41         1.19 o                         
   4   8   0          9.40         10.64         0.95 o                         
   5   8   0        495.02        508.07         3.51 o                         
   6   8   0        352.40        327.06        42.63 o                         
   1   9   0         99.00        113.63         1.38 o                         
   2   9   0        448.60        431.94         5.92 o                         
   3   9   0         22.42         29.13         0.84 o                         
   4   9   0        574.01        591.74         9.21 o                         
   5   9   0          9.10         12.99         1.08 o                         
   0  10   0       6205.60       6344.43        32.15 o                         
   1  10   0         55.80         63.79         0.85 o                         
   2  10   0        496.59        487.26         4.92 o                         
   3  10   0        200.25        194.69         2.02 o                         
   4  10   0         37.09         32.74         1.09 o                         
   5  10   0          9.37         11.03         0.94 o                         
   1  11   0         45.73         49.84         0.82 o                         
   2  11   0        617.03        618.05         6.29 o                         
   3  11   0         65.90         61.13         0.96 o                         
   4  11   0       1073.55       1088.09         8.11 o                         
   5  11   0         45.47         44.67         1.08 o                         
   0  12   0       3319.73       3383.34        15.76 o                         
   1  12   0         14.95         17.82         0.87 o                         
   2  12   0        445.81        439.94         3.71 o                         
   3  12   0         31.68         25.30         0.98 o                         
   4  12   0          6.45          7.49         0.87 o                         
   5  12   0         88.72         83.12         3.00 o                         
   1  13   0        310.08        329.35         3.76 o                         
   2  13   0        258.75        274.60         3.32 o                         
   3  13   0         21.58         20.67         1.00 o                         
   4  13   0        622.22        658.60        12.39 o                         
   0  14   0        921.77        917.97         5.76 o                         
   1  14   0         59.68         61.17         1.17 o                         
   2  14   0        462.75        459.77         7.87 o                         
   3  14   0        409.91        400.93         9.33 o                         
   4  14   0          0.38          1.13         1.12 o                         
   1  15   0         43.83         39.16         1.24 o                         
   2  15   0        527.69        536.07         9.71 o                         
   3  15   0         77.82         72.60         0.94 o                         
   4  15   0        134.06        144.79         1.24 o                         
   0  16   0       2395.69       2488.39        10.60 o                         
   1  16   0         11.84         13.84         0.91 o                         
   2  16   0        320.70        331.06         5.04 o                         
   3  16   0         17.13         19.85         1.03 o                         
   1  17   0         73.36         71.43         1.12 o                         
   2  17   0        101.75        109.00         1.95 o                         
   3  17   0         11.46         11.45         0.63 o                         
   0  18   0        811.98        792.81         5.39 o                         
   1  18   0         56.00         63.31         1.53 o                         
   2  18   0        112.57         93.29         1.04 o                         
   1  19   0          8.99          6.32         0.51 o                         
  -6   0   1         21.71         22.56         1.88 o                         
  -5   0   1        929.17        926.16        13.05 o                         
  -4   0   1        533.40        507.86         5.37 o                         
  -3   0   1        482.03        442.47         4.89 o                         
  -2   0   1        261.83        293.12         4.66 o                         
  -1   0   1        119.04        130.72         2.22 o                         
   0   0   1        277.27        270.70         7.23 o                         
   1   0   1        287.11        262.10         2.05 o                         
   2   0   1       1080.82       1105.17         9.58 o                         
   3   0   1         61.68         52.22         1.30 o                         
   4   0   1        282.82        285.61         1.62 o                         
   5   0   1        688.36        683.20         8.15 o                         
   6   0   1          7.03          5.83         2.44 o                         
  -6   1   1        213.43        220.66         4.74 o                         
  -5   1   1        304.65        299.86         3.12 o                         
  -4   1   1         14.61         18.74         0.58 o                         
  -3   1   1        235.12        218.77         4.29 o                         
  -2   1   1         24.32         23.39         0.67 o                         
  -1   1   1        407.99        399.51         2.14 o                         
   0   1   1       3758.29       3630.56        62.71 o                         
   1   1   1        560.29        551.90         8.31 o                         
   2   1   1        439.33        440.27         5.99 o                         
   3   1   1       1311.47       1246.62         5.16 o                         
   4   1   1        280.63        268.11         1.68 o                         
   5   1   1         15.18         16.48         0.94 o                         
   6   1   1        108.05        114.49         2.49 o                         
  -6   2   1         63.38         68.61         1.64 o                         
  -5   2   1         24.32         25.79         0.80 o                         
  -4   2   1        285.64        281.10         1.69 o                         
  -3   2   1       1343.73       1307.24        39.23 o                         
  -2   2   1         92.79         75.74         1.69 o                         
  -1   2   1       3095.83       3008.56        17.87 o                         
   0   2   1          4.09          5.33         0.37 o                         
   1   2   1       2148.95       2052.03        15.23 o                         
   2   2   1         16.34         21.39         0.72 o                         
   3   2   1       2773.85       2682.03        16.41 o                         
   4   2   1         24.32         25.92         0.57 o                         
   5   2   1       1093.14       1119.05        12.55 o                         
   6   2   1         11.34         12.65         1.19 o                         
  -6   3   1         78.26         84.31         1.36 o                         
  -5   3   1         55.92         57.97         1.03 o                         
  -4   3   1         92.32         84.78         0.78 o                         
  -3   3   1        332.40        344.69         2.46 o                         
  -2   3   1        726.62        750.85         7.45 o                         
  -1   3   1      14423.27      14174.76        59.87 o                         
   0   3   1        871.08        850.04         4.60 o                         
   1   3   1      25100.45      23454.31       148.33 o                         
   2   3   1         19.09         20.33         0.82 o                         
   3   3   1         65.19         44.58         0.85 o                         
   4   3   1        127.85        121.63         1.10 o                         
   5   3   1         86.93         98.61         1.19 o                         
   6   3   1         43.33         51.82         2.29 o                         
  -6   4   1         89.45         93.80         1.45 o                         
  -5   4   1        141.13        150.01         1.22 o                         
  -4   4   1         93.51         89.91         0.86 o                         
  -3   4   1       1448.59       1364.96         7.79 o                         
  -2   4   1       1601.40       1520.13        30.30 o                         
  -1   4   1         66.42         55.67         0.99 o                         
   0   4   1         11.90         11.76         0.96 o                         
   1   4   1       4476.69       4529.86        20.86 o                         
   2   4   1       2506.32       2468.55        37.38 o                         
   3   4   1        901.15        840.65        10.98 o                         
   4   4   1         60.82         59.61         1.03 o                         
   5   4   1       1210.08       1255.85        16.34 o                         
   6   4   1          4.75          7.24         1.25 o                         
  -6   5   1        151.27        160.08         1.69 o                         
  -5   5   1        208.76        211.89         2.35 o                         
  -4   5   1        248.61        236.65         1.96 o                         
  -3   5   1         71.74         77.46         1.40 o                         
  -2   5   1         43.26         52.68         0.99 o                         
  -1   5   1       1669.08       1619.80        14.87 o                         
   0   5   1        112.55        116.94         1.26 o                         
   1   5   1        960.40        882.63         8.52 o                         
   2   5   1        751.15        806.65         8.02 o                         
   3   5   1        258.28        243.80         3.05 o                         
   4   5   1        216.62        202.70         1.84 o                         
   5   5   1         32.53         32.11         1.18 o                         
   6   5   1         90.29         99.76         1.88 o                         
  -6   6   1         35.95         38.74         1.42 o                         
  -5   6   1         44.16         50.21         1.18 o                         
  -4   6   1        535.32        540.15         4.37 o                         
  -3   6   1        418.61        392.92         3.87 o                         
  -2   6   1         27.37         29.46         0.66 o                         
  -1   6   1        267.81        224.43         2.68 o                         
   0   6   1         57.36         62.54         1.31 o                         
   1   6   1         33.69         35.93         0.80 o                         
   2   6   1        604.34        660.19         6.26 o                         
   3   6   1        829.43        815.02         6.83 o                         
   4   6   1         37.87         38.50         0.97 o                         
   5   6   1        254.39        289.09         2.02 o                         
   6   6   1          3.80          4.75         1.65 o                         
  -6   7   1         94.96         97.27         2.65 o                         
  -5   7   1         39.01         46.91         1.21 o                         
  -4   7   1         16.75         15.93         0.84 o                         
  -3   7   1         19.17         15.80         0.62 o                         
  -2   7   1         49.95         49.69         0.79 o                         
  -1   7   1       2590.52       2699.80        12.13 o                         
   0   7   1        750.43        757.89         3.64 o                         
   1   7   1       2750.54       2757.29         9.47 o                         
   2   7   1        300.51        318.56         4.94 o                         
   3   7   1        395.56        403.09         4.30 o                         
   4   7   1        340.15        322.27         2.55 o                         
   5   7   1         11.93         10.13         1.19 o                         
   6   7   1         22.09         20.93         1.22 o                         
  -6   8   1         20.32         17.42         1.13 o                         
  -5   8   1        254.85        258.26         2.65 o                         
  -4   8   1         30.66         36.38         1.06 o                         
  -3   8   1        838.26        827.61         7.94 o                         
  -2   8   1         62.75         67.42         1.09 o                         
  -1   8   1        843.01        859.02         4.31 o                         
   0   8   1         66.68         75.77         1.26 o                         
   1   8   1        261.71        273.29         2.60 o                         
   2   8   1        154.13        147.78         2.72 o                         
   3   8   1        941.07        940.19         5.08 o                         
   4   8   1         34.63         35.45         1.17 o                         
   5   8   1        948.17       1003.68         6.18 o                         
   6   8   1          3.66          3.53         0.56 o                         
  -6   9   1         79.34         65.72         1.48 o                         
  -5   9   1        191.27        195.16         2.15 o                         
  -4   9   1         41.72         31.75         1.07 o                         
  -3   9   1          1.93          2.36         0.80 o                         
  -2   9   1        520.08        535.96         4.05 o                         
  -1   9   1        600.98        561.70         3.27 o                         
   0   9   1       1665.21       1752.47        11.80 o                         
   1   9   1       2040.32       2076.87        27.64 o                         
   2   9   1         43.21         49.35         0.91 o                         
   3   9   1        423.60        429.91         4.35 o                         
   4   9   1         15.77         23.48         1.17 o                         
   5   9   1         69.31         75.09         1.26 o                         
  -5  10   1        154.14        159.66         1.75 o                         
  -4  10   1        354.91        349.16         3.01 o                         
  -3  10   1        434.07        449.96         3.85 o                         
  -2  10   1         28.46         28.32         0.91 o                         
  -1  10   1        253.39        247.51         1.64 o                         
   0  10   1        233.87        257.67         2.82 o                         
   1  10   1         14.81         12.83         0.62 o                         
   2  10   1         39.73         45.79         1.09 o                         
   3  10   1        303.39        311.48         2.84 o                         
   4  10   1        247.81        244.90         1.99 o                         
   5  10   1        636.75        707.01         3.37 o                         
  -5  11   1        114.20        121.81         3.83 o                         
  -4  11   1        304.24        309.68         2.21 o                         
  -3  11   1         46.30         44.64         0.92 o                         
  -2  11   1        125.59        129.74         1.27 o                         
  -1  11   1        962.21        991.72         5.01 o                         
   0  11   1        145.72        135.74         1.66 o                         
   1  11   1       1313.86       1339.80        11.22 o                         
   2  11   1         12.83         18.82         1.14 o                         
   3  11   1        267.40        262.50         2.98 o                         
   4  11   1        102.42        102.90         1.34 o                         
   5  11   1         36.40         35.47         0.89 o                         
  -5  12   1         10.38         13.58         0.78 o                         
  -4  12   1        117.85        117.01         1.70 o                         
  -3  12   1        205.87        203.94         2.89 o                         
  -2  12   1        309.27        301.40         2.70 o                         
  -1  12   1        421.18        401.24         4.15 o                         
   0  12   1          3.18          3.85         0.85 o                         
   1  12   1         39.80         48.56         0.94 o                         
   2  12   1        146.61        157.90         1.80 o                         
   3  12   1        346.83        350.45         5.91 o                         
   4  12   1         16.70         19.43         0.87 o                         
   5  12   1        219.01        219.74         2.33 o                         
  -5  13   1         67.27         61.34         2.87 o                         
  -4  13   1          2.47          2.95         0.87 o                         
  -3  13   1          5.28          6.59         1.02 o                         
  -2  13   1         68.23         72.39         1.23 o                         
  -1  13   1        949.03        958.36         4.92 o                         
   0  13   1        392.20        403.23         3.08 o                         
   1  13   1        962.52        944.15         8.21 o                         
   2  13   1         10.71         13.63         1.15 o                         
   3  13   1         43.31         44.67         0.99 o                         
   4  13   1         94.85        103.84         1.65 o                         
  -4  14   1         55.38         66.88         1.20 o                         
  -3  14   1        314.40        306.44         2.70 o                         
  -2  14   1         20.51         22.74         1.05 o                         
  -1  14   1         62.74         70.20         1.13 o                         
   0  14   1         63.81         67.50         1.14 o                         
   1  14   1          6.57          5.72         0.95 o                         
   2  14   1         17.82         20.30         1.12 o                         
   3  14   1        461.81        476.84         3.34 o                         
   4  14   1         13.87         15.90         0.83 o                         
  -4  15   1          2.16          3.33         0.63 o                         
  -3  15   1          6.87          7.65         0.81 o                         
  -2  15   1        193.51        179.82         2.32 o                         
  -1  15   1        465.98        465.12         2.34 o                         
   0  15   1         82.91         89.49         1.26 o                         
   1  15   1        651.59        646.14         8.27 o                         
   2  15   1         12.83         14.51         0.96 o                         
   3  15   1         89.65         86.37         1.01 o                         
   4  15   1         18.09         17.11         0.69 o                         
  -3  16   1        200.78        214.04         2.28 o                         
  -2  16   1        121.75        118.07         1.84 o                         
  -1  16   1         35.96         35.82         0.93 o                         
   0  16   1        119.97        123.31         1.35 o                         
   1  16   1         32.89         32.63         0.86 o                         
   2  16   1          7.61          8.98         0.77 o                         
   3  16   1        109.39        105.46         1.72 o                         
  -3  17   1         10.39          9.94         0.87 o                         
  -2  17   1          6.40          6.35         0.68 o                         
  -1  17   1         49.03         47.88         0.81 o                         
   0  17   1        518.17        506.17         7.78 o                         
   1  17   1        157.01        158.75         2.48 o                         
   2  17   1          8.22          9.72         0.57 o                         
   3  17   1         73.30         66.72         3.14 o                         
  -2  18   1         11.77         11.36         0.87 o                         
  -1  18   1        600.21        594.76         3.35 o                         
   0  18   1          1.12          1.98         0.68 o                         
   1  18   1        109.32        115.22         1.39 o                         
   2  18   1          6.62          6.03         0.61 o                         
  -1  19   1        379.89        272.10         9.15 o                         
   0  19   1         90.69         64.47         0.65 o                         
   1  19   1        501.99        352.91        11.54 o                         
  -6   0   2        715.05        725.04         7.93 o                         
  -5   0   2       1329.05       1280.47        10.46 o                         
  -4   0   2          7.43         10.12         0.73 o                         
  -3   0   2          3.56          8.01         1.44 o                         
  -2   0   2        299.51        311.25         7.17 o                         
  -1   0   2        466.79        430.41        17.89 o                         
   0   0   2      12850.81      12136.79        82.66 o                         
   1   0   2       3464.95       3310.97        14.95 o                         
   2   0   2        428.72        405.92         3.58 o                         
   3   0   2        989.20        938.10         7.25 o                         
   4   0   2        367.32        380.65         4.07 o                         
   5   0   2          1.62          2.03         1.17 o                         
   6   0   2         39.52         42.69         2.84 o                         
  -6   1   2        249.17        252.00         2.49 o                         
  -5   1   2        739.38        714.89         6.43 o                         
  -4   1   2         18.74         21.26         0.58 o                         
  -3   1   2       1928.41       1722.95         9.45 o                         
  -2   1   2        312.88        292.11         2.75 o                         
  -1   1   2       8452.68       8205.79        36.34 o                         
   0   1   2          8.92          8.86         0.47 o                         
   1   1   2       2278.36       2238.49        27.26 o                         
   2   1   2         47.81         53.31         0.96 o                         
   3   1   2        305.57        291.23         2.01 o                         
   4   1   2       1016.68        994.61         6.33 o                         
   5   1   2        328.33        335.87         5.13 o                         
   6   1   2         94.41        115.24         6.20 o                         
  -6   2   2         79.24         82.12         1.37 o                         
  -5   2   2        488.80        468.60         3.52 o                         
  -4   2   2          8.57          9.54         0.51 o                         
  -3   2   2          1.33          3.03         0.96 o                         
  -2   2   2        780.27        768.70         6.18 o                         
  -1   2   2        548.97        565.62         5.55 o                         
   0   2   2       2988.70       3031.41        22.20 o                         
   1   2   2       9167.94       9072.89        37.95 o                         
   2   2   2         78.33         79.04         0.95 o                         
   3   2   2        523.53        508.95         2.54 o                         
   4   2   2         11.90         15.64         0.67 o                         
   5   2   2          2.67          3.83         0.91 o                         
   6   2   2         77.05         75.30         3.54 o                         
  -6   3   2        122.64        122.41         1.73 o                         
  -5   3   2        756.06        725.99         4.62 o                         
  -4   3   2        111.51        109.52         1.05 o                         
  -3   3   2       3479.19       3320.17        20.20 o                         
  -2   3   2         72.66         69.33         1.22 o                         
  -1   3   2       2914.17       2855.99        14.26 o                         
   0   3   2        666.46        707.12         4.64 o                         
   1   3   2       1377.88       1428.40         8.30 o                         
   2   3   2         48.92         46.39         0.93 o                         
   3   3   2        143.05        132.13         1.44 o                         
   4   3   2         69.82         66.90         0.92 o                         
   5   3   2        673.03        721.93         6.46 o                         
   6   3   2         25.07         24.79         1.02 o                         
  -6   4   2        120.76        123.92         1.57 o                         
  -5   4   2        344.48        342.67         3.12 o                         
  -4   4   2         79.35         85.35         0.87 o                         
  -3   4   2          9.48         10.12         0.75 o                         
  -2   4   2        597.93        587.20         9.20 o                         
  -1   4   2       1117.11       1054.03        17.25 o                         
   0   4   2         75.54         82.78         0.88 o                         
   1   4   2       1989.64       1949.40        12.87 o                         
   2   4   2        662.66        705.88         4.68 o                         
   3   4   2         24.92         24.71         0.87 o                         
   4   4   2         58.87         52.50         0.91 o                         
   5   4   2          7.41          6.91         1.12 o                         
   6   4   2         22.53         20.95         1.16 o                         
  -6   5   2          7.35          8.75         1.04 o                         
  -5   5   2        410.83        422.45         2.15 o                         
  -4   5   2        239.02        227.95         1.44 o                         
  -3   5   2       2408.11       2344.41        15.75 o                         
  -2   5   2        656.20        723.34         4.57 o                         
  -1   5   2       2375.49       2299.32        12.31 o                         
   0   5   2       2177.46       2201.32        15.32 o                         
   1   5   2         63.89         58.86         1.32 o                         
   2   5   2       1546.02       1570.99         9.47 o                         
   3   5   2        493.12        453.62         3.97 o                         
   4   5   2        336.81        334.48         4.24 o                         
   5   5   2         98.73        108.61         1.83 o                         
   6   5   2        152.06        146.36         2.41 o                         
  -6   6   2         80.68         86.44         1.31 o                         
  -5   6   2        187.25        192.69         1.81 o                         
  -4   6   2         58.25         55.04         0.86 o                         
  -3   6   2          0.68          0.52         0.55 o                         
  -2   6   2          6.50          9.01         0.79 o                         
  -1   6   2       3323.01       3388.63        30.93 o                         
   0   6   2         37.67         49.91         0.88 o                         
   1   6   2       2460.44       2405.63         8.47 o                         
   2   6   2       1497.73       1524.69        14.20 o                         
   3   6   2         35.28         30.22         0.72 o                         
   4   6   2        105.70        105.92         1.60 o                         
   5   6   2         29.49         26.66         1.11 o                         
   6   6   2         67.81         50.28         1.28 o                         
  -6   7   2         30.87         29.20         1.14 o                         
  -5   7   2        385.82        395.77         3.34 o                         
  -4   7   2         70.05         71.76         1.11 o                         
  -3   7   2       1219.14       1145.27        10.27 o                         
  -2   7   2        161.08        153.10         3.34 o                         
  -1   7   2       2936.41       2953.28        13.32 o                         
   0   7   2          3.07          2.96         0.45 o                         
   1   7   2         12.01         13.86         0.59 o                         
   2   7   2        269.83        331.27         3.31 o                         
   3   7   2        794.71        788.19         4.67 o                         
   4   7   2        421.43        427.38         3.94 o                         
   5   7   2        452.01        462.35        14.45 o                         
   6   7   2         59.85         47.13         6.46 o                         
  -6   8   2         21.84         18.88         1.08 o                         
  -5   8   2       1051.70       1099.19         4.98 o                         
  -4   8   2         11.60         12.43         1.06 o                         
  -3   8   2         51.95         47.20         0.79 o                         
  -2   8   2        224.43        262.63         2.55 o                         
  -1   8   2        155.10        204.15         2.02 o                         
   0   8   2        193.82        191.92         1.41 o                         
   1   8   2       2713.61       2665.51        17.51 o                         
   2   8   2         32.25         32.10         0.83 o                         
   3   8   2       1749.15       1743.67        18.86 o                         
   4   8   2         40.39         40.93         1.18 o                         
   5   8   2          4.51          6.05         1.04 o                         
  -6   9   2         55.19         41.53         1.00 o                         
  -5   9   2        728.98        777.31         6.67 o                         
  -4   9   2         30.60         33.67         1.15 o                         
  -3   9   2       1709.19       1664.78        13.06 o                         
  -2   9   2         60.28         60.62         1.12 o                         
  -1   9   2       2430.10       2435.52        12.72 o                         
   0   9   2         22.11         19.22         0.64 o                         
   1   9   2         34.78         35.39         0.76 o                         
   2   9   2        244.40        244.86         3.71 o                         
   3   9   2         36.34         38.44         0.93 o                         
   4   9   2        326.97        339.15         5.38 o                         
   5   9   2        250.63        284.27         2.29 o                         
  -5  10   2        167.19        187.83         3.81 o                         
  -4  10   2          3.93          5.91         1.07 o                         
  -3  10   2          0.61          1.40         0.73 o                         
  -2  10   2         77.73         89.42         1.16 o                         
  -1  10   2        673.60        677.02         4.11 o                         
   0  10   2        159.33        151.39         0.99 o                         
   1  10   2       2145.83       2142.65        16.50 o                         
   2  10   2         18.21         23.13         1.41 o                         
   3  10   2         26.71         28.83         0.89 o                         
   4  10   2          0.33          1.32         1.08 o                         
   5  10   2          1.05          1.47         0.68 o                         
  -5  11   2        213.17        238.49         4.71 o                         
  -4  11   2         25.05         25.38         1.08 o                         
  -3  11   2        511.02        539.54         3.06 o                         
  -2  11   2         47.85         49.50         1.01 o                         
  -1  11   2        769.33        780.37         5.81 o                         
   0  11   2         83.37         85.94         0.87 o                         
   1  11   2        682.55        694.47         4.81 o                         
   2  11   2         58.08         60.00         1.49 o                         
   3  11   2        161.83        167.18         1.72 o                         
   4  11   2        187.82        190.64         2.12 o                         
   5  11   2        138.54        144.75         1.63 o                         
  -5  12   2        243.44        250.43        11.35 o                         
  -4  12   2         10.04         10.58         1.04 o                         
  -3  12   2        306.32        278.36         3.14 o                         
  -2  12   2          4.88          5.98         0.90 o                         
  -1  12   2        408.23        405.43         2.97 o                         
   0  12   2         32.62         35.20         0.85 o                         
   1  12   2        320.31        327.32         2.68 o                         
   2  12   2        246.59        246.14         2.05 o                         
   3  12   2        171.47        163.48         2.71 o                         
   4  12   2         29.47         32.02         0.94 o                         
   5  12   2          0.92          1.19         1.27 o                         
  -5  13   2        239.63        212.29         6.98 o                         
  -4  13   2         19.31         21.55         1.14 o                         
  -3  13   2        759.95        718.05        13.42 o                         
  -2  13   2         30.48         34.67         0.98 o                         
  -1  13   2       1148.88       1165.76         4.72 o                         
   0  13   2        372.14        375.20         3.83 o                         
   1  13   2        685.61        695.07         7.10 o                         
   2  13   2         41.86         47.22         1.27 o                         
   3  13   2         92.94         93.30         1.46 o                         
   4  13   2        111.48        101.53         1.27 o                         
  -4  14   2         21.01         24.33         1.00 o                         
  -3  14   2        291.63        276.19         3.07 o                         
  -2  14   2        102.71         96.24         1.23 o                         
  -1  14   2        176.16        174.72         1.56 o                         
   0  14   2         99.85        104.25         1.30 o                         
   1  14   2       1143.57       1168.64         8.97 o                         
   2  14   2        265.22        265.58         4.24 o                         
   3  14   2         61.90         66.06         1.14 o                         
   4  14   2          7.25          5.27         0.71 o                         
  -4  15   2         79.85         79.45         1.11 o                         
  -3  15   2        571.36        614.17         3.99 o                         
  -2  15   2        259.28        246.35         2.91 o                         
  -1  15   2        401.87        411.27         2.33 o                         
   0  15   2         54.84         56.35         1.22 o                         
   1  15   2         69.12         75.36         1.41 o                         
   2  15   2         31.89         33.49         1.24 o                         
   3  15   2        163.59        172.44         1.24 o                         
   4  15   2         60.79         53.03         1.15 o                         
  -3  16   2          0.93          0.95         0.77 o                         
  -2  16   2         39.44         37.96         0.96 o                         
  -1  16   2        120.65        123.06         1.72 o                         
   0  16   2         71.74         76.10         1.39 o                         
   1  16   2        531.13        530.11         5.65 o                         
   2  16   2         35.72         33.17         0.90 o                         
   3  16   2         30.38         28.53         0.92 o                         
  -3  17   2        216.29        194.50         4.32 o                         
  -2  17   2         12.23         13.81         0.71 o                         
  -1  17   2        102.24        101.13         1.69 o                         
   0  17   2         29.05         26.06         0.81 o                         
   1  17   2         41.16         39.58         0.87 o                         
   2  17   2         41.39         45.06         2.26 o                         
  -2  18   2         62.48         50.58         2.70 o                         
  -1  18   2         23.10         24.89         0.83 o                         
   0  18   2         14.60         15.27         0.70 o                         
   1  18   2        146.95        146.99         3.90 o                         
   2  18   2         11.85         10.56         1.05 o                         
   0  19   2         44.33         30.29         2.78 o                         
  -6   0   3        152.11        153.89         5.29 o                         
  -5   0   3       1173.82       1153.23        13.11 o                         
  -4   0   3       2331.41       2190.85        11.37 o                         
  -3   0   3        327.36        306.45         6.43 o                         
  -2   0   3       7866.53       6964.06       192.00 o                         
  -1   0   3        187.39        204.92         2.70 o                         
   0   0   3       2413.55       2449.24        14.85 o                         
   1   0   3       2110.35       2191.47         9.98 o                         
   2   0   3        187.14        171.08         1.40 o                         
   3   0   3         20.06         23.88         0.86 o                         
   4   0   3       1085.07       1071.89        13.40 o                         
   5   0   3         28.08         33.84         1.65 o                         
   6   0   3        335.97        410.58         5.21 o                         
  -6   1   3        358.18        360.97         3.66 o                         
  -5   1   3         84.82         88.54         0.97 o                         
  -4   1   3        344.32        319.82         2.83 o                         
  -3   1   3        495.04        485.17        15.21 o                         
  -2   1   3        143.65        166.33         2.18 o                         
  -1   1   3         33.74         28.47         0.72 o                         
   0   1   3       2490.83       2470.57        12.92 o                         
   1   1   3        114.68        108.71         1.38 o                         
   2   1   3       3816.16       3625.81        19.11 o                         
   3   1   3          8.94          9.72         0.56 o                         
   4   1   3        941.38        921.35         8.05 o                         
   5   1   3        185.94        183.25         2.90 o                         
   6   1   3         12.74         14.15         1.46 o                         
  -6   2   3          8.03          7.84         1.41 o                         
  -5   2   3        239.84        232.35         2.26 o                         
  -4   2   3       1747.97       1668.15         9.93 o                         
  -3   2   3         70.79         70.20         1.18 o                         
  -2   2   3       7783.20       7578.67        80.80 o                         
  -1   2   3        145.12        145.81         1.42 o                         
   0   2   3       1920.65       1903.17        16.07 o                         
   1   2   3       7794.64       8051.83        43.11 o                         
   2   2   3          3.44          4.77         0.40 o                         
   3   2   3        620.43        618.88         3.30 o                         
   4   2   3        372.62        359.48         4.10 o                         
   5   2   3         39.60         41.39         1.07 o                         
   6   2   3         95.26        101.02         1.90 o                         
  -6   3   3        339.92        346.74         2.67 o                         
  -5   3   3        530.53        520.26         4.88 o                         
  -4   3   3       1452.77       1376.50         7.51 o                         
  -3   3   3         93.99        104.66         1.68 o                         
  -2   3   3         16.00         22.98         1.10 o                         
  -1   3   3       1106.35       1139.49        14.35 o                         
   0   3   3       1819.30       1770.78         9.11 o                         
   1   3   3        617.66        607.08         6.02 o                         
   2   3   3       3855.58       3642.78        40.77 o                         
   3   3   3        261.81        268.37         2.40 o                         
   4   3   3        667.31        647.93         7.47 o                         
   5   3   3        223.90        229.42         2.89 o                         
   6   3   3          9.29          9.98         0.96 o                         
  -6   4   3         22.48         23.04         1.19 o                         
  -5   4   3         43.45         42.27         0.88 o                         
  -4   4   3        158.20        141.98         1.24 o                         
  -3   4   3        575.69        564.30        12.83 o                         
  -2   4   3       4747.90       4647.10        34.91 o                         
  -1   4   3        120.91        135.90         1.44 o                         
   0   4   3        982.58        892.39        10.06 o                         
   1   4   3        100.00        124.56         2.39 o                         
   2   4   3        232.37        264.02         3.54 o                         
   3   4   3        239.06        221.41         1.41 o                         
   4   4   3        367.77        354.19         4.67 o                         
   5   4   3        140.44        146.35         2.31 o                         
   6   4   3        204.61        213.53         6.94 o                         
  -6   5   3        378.59        408.80         3.50 o                         
  -5   5   3         55.30         52.35         1.14 o                         
  -4   5   3        850.81        835.75         5.43 o                         
  -3   5   3        403.82        438.36         4.47 o                         
  -2   5   3         99.18        100.79         1.81 o                         
  -1   5   3         33.47         32.95         0.98 o                         
   0   5   3        192.02        155.54         1.85 o                         
   1   5   3         46.73         55.78         0.79 o                         
   2   5   3      10596.92      10553.62        49.27 o                         
   3   5   3         49.32         48.44         0.74 o                         
   4   5   3        959.75        980.09        12.40 o                         
   5   5   3         48.90         46.56         1.24 o                         
   6   5   3          3.40          3.01         0.84 o                         
  -6   6   3         17.90         19.62         0.96 o                         
  -5   6   3         48.54         48.81         1.25 o                         
  -4   6   3       2058.37       2034.17        13.14 o                         
  -3   6   3        151.32        154.49         1.30 o                         
  -2   6   3       6139.97       6000.09        22.61 o                         
  -1   6   3         46.12         45.49         0.81 o                         
   0   6   3       1447.39       1435.01        14.21 o                         
   1   6   3       1565.96       1603.86        10.97 o                         
   2   6   3        878.71        918.72        11.90 o                         
   3   6   3       1048.25       1043.12         5.93 o                         
   4   6   3        246.73        254.19         2.66 o                         
   5   6   3         51.32         53.36         1.53 o                         
   6   6   3        305.74        233.42         2.75 o                         
  -6   7   3        301.55        292.72        18.00 o                         
  -5   7   3         15.45         17.62         1.19 o                         
  -4   7   3        413.83        403.62         3.86 o                         
  -3   7   3         10.70         11.37         0.57 o                         
  -2   7   3          1.12          1.87         0.70 o                         
  -1   7   3        188.97        190.74         1.50 o                         
   0   7   3       1612.40       1548.28        10.30 o                         
   1   7   3        121.50        144.16         2.08 o                         
   2   7   3       1836.75       1863.87        13.77 o                         
   3   7   3        219.31        204.02         2.52 o                         
   4   7   3        194.94        208.13         5.20 o                         
   5   7   3         79.25         87.11         1.52 o                         
  -6   8   3         40.76         43.53         1.46 o                         
  -5   8   3          6.66          7.51         1.18 o                         
  -4   8   3        529.27        532.92         2.27 o                         
  -3   8   3         20.51         22.61         0.78 o                         
  -2   8   3       4114.17       4186.39        21.26 o                         
  -1   8   3        166.05        175.41         1.16 o                         
   0   8   3        320.40        288.33         3.07 o                         
   1   8   3       1891.43       1987.05        14.01 o                         
   2   8   3        606.61        601.83         7.15 o                         
   3   8   3         27.32         27.57         0.91 o                         
   4   8   3        286.68        301.58         6.58 o                         
   5   8   3         20.38         20.78         1.41 o                         
  -6   9   3        132.70        103.87         1.82 o                         
  -5   9   3         11.49         14.87         1.02 o                         
  -4   9   3        231.33        245.78         3.53 o                         
  -3   9   3         65.72         66.88         0.92 o                         
  -2   9   3          8.98         12.10         0.61 o                         
  -1   9   3        430.05        479.41         4.95 o                         
   0   9   3       1285.35       1327.44         8.48 o                         
   1   9   3        222.54        223.40         2.14 o                         
   2   9   3        589.73        588.20         6.60 o                         
   3   9   3         15.68         17.01         0.92 o                         
   4   9   3        451.93        471.46        11.09 o                         
   5   9   3        199.82        209.90         1.99 o                         
  -5  10   3         23.94         22.74         0.91 o                         
  -4  10   3        969.30        979.46         5.21 o                         
  -3  10   3         35.56         40.73         0.87 o                         
  -2  10   3       1287.88       1276.25         9.21 o                         
  -1  10   3         21.89         20.65         0.59 o                         
   0  10   3       2061.22       2069.89        15.04 o                         
   1  10   3       1088.12       1072.82         9.36 o                         
   2  10   3        368.05        364.59         3.53 o                         
   3  10   3         31.29         32.50         1.03 o                         
   4  10   3        754.42        762.83        12.72 o                         
   5  10   3         46.88         50.12         1.43 o                         
  -5  11   3         14.89         17.82         1.08 o                         
  -4  11   3        453.75        453.48         4.30 o                         
  -3  11   3        152.76        146.57         2.06 o                         
  -2  11   3        321.14        330.59         3.55 o                         
  -1  11   3         11.82         14.93         0.67 o                         
   0  11   3        312.55        280.96         1.82 o                         
   1  11   3         85.85         91.68         1.30 o                         
   2  11   3       3102.48       3137.78        22.39 o                         
   3  11   3         34.39         39.81         1.05 o                         
   4  11   3       1107.40       1161.80        23.08 o                         
   5  11   3         92.54         82.20         4.17 o                         
  -5  12   3          7.98          8.32         0.76 o                         
  -4  12   3        300.73        309.60         2.42 o                         
  -3  12   3         32.47         33.54         1.16 o                         
  -2  12   3       2549.30       2592.32        20.66 o                         
  -1  12   3         36.74         38.34         0.83 o                         
   0  12   3        238.89        226.19         2.09 o                         
   1  12   3         91.28         87.14         0.97 o                         
   2  12   3          6.58          8.78         0.76 o                         
   3  12   3        267.07        270.16         3.11 o                         
   4  12   3         35.86         45.89         1.78 o                         
  -4  13   3        323.97        336.35         7.02 o                         
  -3  13   3          2.26          3.91         1.33 o                         
  -2  13   3          2.73          2.75         0.79 o                         
  -1  13   3         27.53         30.25         0.89 o                         
   0  13   3        782.68        786.15         7.11 o                         
   1  13   3         26.66         32.85         1.00 o                         
   2  13   3       1236.96       1289.24        16.24 o                         
   3  13   3        124.13        134.21         1.82 o                         
   4  13   3          8.44          9.74         0.96 o                         
  -4  14   3        279.47        281.23        10.35 o                         
  -3  14   3         27.48         27.07         1.15 o                         
  -2  14   3        878.78        900.09         5.74 o                         
  -1  14   3         75.38         75.96         1.00 o                         
   0  14   3         14.82         16.30         0.88 o                         
   1  14   3        237.63        249.99         1.90 o                         
   2  14   3         22.98         23.30         0.99 o                         
   3  14   3        190.89        214.66         1.70 o                         
   4  14   3        106.34         84.18         1.22 o                         
  -4  15   3        102.62         96.29        12.85 o                         
  -3  15   3         21.61         22.96         1.17 o                         
  -2  15   3         95.47         82.92         1.38 o                         
  -1  15   3          9.10         10.82         0.78 o                         
   0  15   3         24.30         27.60         0.91 o                         
   1  15   3         61.42         65.69         1.18 o                         
   2  15   3        708.05        734.35        12.88 o                         
   3  15   3         54.99         66.84         1.12 o                         
  -3  16   3         63.56         62.45         2.56 o                         
  -2  16   3       1203.03       1159.25        16.47 o                         
  -1  16   3        270.45        272.85         2.83 o                         
   0  16   3        865.94        887.38        14.39 o                         
   1  16   3        220.44        222.55         2.06 o                         
   2  16   3         45.73         43.47         1.11 o                         
   3  16   3         17.14         15.02         0.71 o                         
  -3  17   3          5.40          3.43         0.68 o                         
  -2  17   3         46.67         44.34         0.97 o                         
  -1  17   3         12.43         13.12         0.67 o                         
   0  17   3        328.81        329.23         3.99 o                         
   1  17   3         54.34         53.31         0.92 o                         
   2  17   3        394.83        384.65         3.06 o                         
  -2  18   3        419.25        341.02         8.91 o                         
  -1  18   3        147.05        131.54         1.53 o                         
   0  18   3         58.38         59.91         3.13 o                         
   1  18   3        156.98        137.80         3.17 o                         
  -6   0   4         84.68         82.05         2.10 o                         
  -5   0   4        540.87        555.86         3.51 o                         
  -4   0   4         56.59         59.65         1.54 o                         
  -2   0   4       4816.30       5173.22        38.55 o                         
  -1   0   4        217.42        199.58         5.52 o                         
   0   0   4         31.54         35.30         1.46 o                         
   1   0   4       1850.52       1842.97        10.66 o                         
   2   0   4         37.86         43.30         1.23 o                         
   3   0   4       1961.10       1986.46        16.17 o                         
   4   0   4         65.48         69.14         1.44 o                         
   5   0   4         55.64         61.07         3.13 o                         
   6   0   4        136.84        142.57         2.56 o                         
  -6   1   4        175.19        175.16         2.65 o                         
  -5   1   4          4.03          5.07         0.68 o                         
  -4   1   4        663.25        645.32         4.84 o                         
  -3   1   4        478.07        424.96         9.87 o                         
  -2   1   4        408.80        389.91         2.51 o                         
  -1   1   4       1750.02       1781.30        12.82 o                         
   0   1   4         57.56         50.65         0.99 o                         
   1   1   4         38.38         22.00         1.09 o                         
   2   1   4        931.17        910.94         6.88 o                         
   3   1   4         12.42         14.16         0.61 o                         
   4   1   4        120.03        127.90         1.22 o                         
   5   1   4        109.08        112.22         2.33 o                         
   6   1   4         40.32         40.06         3.24 o                         
  -6   2   4        568.68        584.46        12.60 o                         
  -5   2   4         35.32         37.78         0.76 o                         
  -4   2   4         42.80         41.10         0.60 o                         
  -3   2   4        414.46        417.44         3.96 o                         
  -2   2   4        398.11        409.65         2.70 o                         
  -1   2   4         41.64         61.70         1.29 o                         
   0   2   4        931.88        896.84         6.35 o                         
   1   2   4       1740.23       1717.57         7.54 o                         
   2   2   4       1200.16       1187.11         6.11 o                         
   3   2   4       2373.23       2336.98        15.80 o                         
   4   2   4         91.49         96.61         1.20 o                         
   5   2   4         38.27         41.59         1.32 o                         
   6   2   4        249.92        215.36         4.55 o                         
  -6   3   4         57.46         55.18         0.99 o                         
  -5   3   4         61.30         59.27         0.89 o                         
  -4   3   4       1469.97       1445.81         6.42 o                         
  -3   3   4       2636.27       2617.50        47.87 o                         
  -2   3   4        774.91        728.65        12.95 o                         
  -1   3   4        761.27        651.73         8.49 o                         
   0   3   4         83.78         91.90         1.34 o                         
   1   3   4        347.94        331.77         5.49 o                         
   2   3   4        752.85        739.79         6.20 o                         
   3   3   4         28.07         26.04         0.72 o                         
   4   3   4        121.21        118.49         1.28 o                         
   5   3   4        272.55        267.37         2.54 o                         
   6   3   4         17.83         15.21         2.23 o                         
  -6   4   4        272.63        276.69         2.81 o                         
  -5   4   4         24.87         27.82         1.00 o                         
  -4   4   4        669.44        639.44         5.22 o                         
  -3   4   4        272.37        257.79         2.30 o                         
  -2   4   4          5.44          5.06         0.75 o                         
  -1   4   4        412.73        385.28         6.44 o                         
   0   4   4       1960.56       2085.97        16.83 o                         
   1   4   4        729.30        702.19         8.12 o                         
   2   4   4        522.93        530.53         5.73 o                         
   3   4   4       1778.47       1771.89        13.32 o                         
   4   4   4        276.08        276.47         3.77 o                         
   5   4   4        152.98        157.45         1.72 o                         
   6   4   4        130.36        106.09         1.79 o                         
  -6   5   4         48.45         47.21         1.65 o                         
  -5   5   4         13.63         14.05         1.00 o                         
  -4   5   4         31.32         33.51         0.79 o                         
  -3   5   4       2072.94       2031.61        18.09 o                         
  -2   5   4        478.46        460.04         4.31 o                         
  -1   5   4       1468.49       1430.13        17.18 o                         
   0   5   4        627.47        720.74         9.37 o                         
   1   5   4         22.62         15.04         0.58 o                         
   2   5   4       1084.27       1124.80        13.70 o                         
   3   5   4        397.34        387.66         3.27 o                         
   4   5   4         50.93         54.43         1.31 o                         
   5   5   4         22.66         25.84         1.07 o                         
  -6   6   4        133.65        139.85         2.02 o                         
  -5   6   4         38.31         37.39         1.10 o                         
  -4   6   4         23.64         25.16         0.76 o                         
  -3   6   4       1431.29       1378.71         5.35 o                         
  -2   6   4        171.19        194.58         2.48 o                         
  -1   6   4        405.24        431.10         3.95 o                         
   0   6   4         69.35        103.99         1.63 o                         
   1   6   4        596.26        591.56         4.14 o                         
   2   6   4       1083.74       1098.41         8.07 o                         
   3   6   4        386.03        380.91         3.71 o                         
   4   6   4          4.47          4.59         1.10 o                         
   5   6   4         69.48         76.48         1.54 o                         
  -6   7   4         10.13         11.92         1.17 o                         
  -5   7   4          3.34          3.30         1.09 o                         
  -4   7   4        898.11        894.92         5.87 o                         
  -3   7   4        106.95        106.69         1.46 o                         
  -2   7   4        464.99        451.65         2.72 o                         
  -1   7   4        177.46        134.76         1.14 o                         
   0   7   4        143.99        160.99         1.47 o                         
   1   7   4        472.56        463.79         3.07 o                         
   2   7   4         69.58         57.64         0.96 o                         
   3   7   4         35.35         36.27         1.06 o                         
   4   7   4         91.25        103.21         2.26 o                         
   5   7   4        162.24        170.15         2.60 o                         
  -6   8   4         91.45         89.49         1.13 o                         
  -5   8   4         89.04         97.17         1.50 o                         
  -4   8   4         30.94         33.91         0.94 o                         
  -3   8   4          9.64         11.03         0.87 o                         
  -2   8   4         27.08         23.25         0.73 o                         
  -1   8   4        127.36        149.88         1.90 o                         
   0   8   4        481.71        486.46         3.89 o                         
   1   8   4       1033.83        984.93         6.38 o                         
   2   8   4        156.00        154.37         1.48 o                         
   3   8   4       3995.91       4073.16        44.66 o                         
   4   8   4          2.30          3.31         1.04 o                         
   5   8   4         83.89         96.01         1.31 o                         
  -5   9   4         40.95         48.72         1.19 o                         
  -4   9   4        567.22        571.60         3.27 o                         
  -3   9   4        965.38       1000.94        11.43 o                         
  -2   9   4        244.98        241.81         1.75 o                         
  -1   9   4       1059.01       1032.69         6.34 o                         
   0   9   4        171.53        196.42         1.32 o                         
   1   9   4         48.88         50.27         0.96 o                         
   2   9   4       1092.67       1142.42         7.64 o                         
   3   9   4        267.90        264.37         4.88 o                         
   4   9   4        307.08        319.44         6.42 o                         
   5   9   4         96.80        103.86         2.29 o                         
  -5  10   4         93.05        107.48         2.06 o                         
  -4  10   4        115.32        116.54         1.34 o                         
  -3  10   4        348.94        352.46         5.78 o                         
  -2  10   4         14.52         15.01         0.72 o                         
  -1  10   4        146.10        159.21         1.10 o                         
   0  10   4        529.45        525.32         3.73 o                         
   1  10   4       1303.84       1326.65         7.93 o                         
   2  10   4         24.36         28.19         0.82 o                         
   3  10   4        238.64        250.67         3.13 o                         
   4  10   4         14.02         12.81         0.92 o                         
   5  10   4          7.24          7.03         1.01 o                         
  -5  11   4         16.28         24.01         1.04 o                         
  -4  11   4        259.60        257.25         2.18 o                         
  -3  11   4        457.00        459.24         4.21 o                         
  -2  11   4        111.41        111.97         1.49 o                         
  -1  11   4        530.68        538.87         3.16 o                         
   0  11   4          8.76         11.73         0.68 o                         
   1  11   4        246.11        253.51         2.36 o                         
   2  11   4        120.87        127.51         1.97 o                         
   3  11   4        185.71        180.96         2.44 o                         
   4  11   4         25.42         25.81         0.81 o                         
  -5  12   4         40.68         32.84         1.07 o                         
  -4  12   4         47.93         48.44         1.07 o                         
  -3  12   4         23.99         27.33         1.16 o                         
  -2  12   4         45.25         50.03         1.01 o                         
  -1  12   4         42.96         45.52         0.82 o                         
   0  12   4        179.99        193.95         1.22 o                         
   1  12   4         34.36         38.36         0.87 o                         
   2  12   4        386.46        392.21         6.37 o                         
   3  12   4        564.70        585.41         6.70 o                         
   4  12   4         60.74         65.02         1.71 o                         
  -4  13   4        119.06        116.24         1.55 o                         
  -3  13   4        411.32        396.19         2.49 o                         
  -2  13   4        112.41        120.13         1.32 o                         
  -1  13   4        250.79        260.19         2.18 o                         
   0  13   4         91.76         93.47         1.01 o                         
   1  13   4       1017.20       1010.29         9.77 o                         
   2  13   4        253.56        260.59         4.78 o                         
   3  13   4         23.65         24.44         0.82 o                         
   4  13   4         14.75         16.25         0.98 o                         
  -4  14   4         39.87         40.70         1.12 o                         
  -3  14   4        298.82        301.05         3.68 o                         
  -2  14   4         19.06         18.03         0.89 o                         
  -1  14   4         25.55         27.62         0.86 o                         
   0  14   4         41.60         45.06         0.92 o                         
   1  14   4        329.51        331.60         3.65 o                         
   2  14   4        386.67        398.26         3.09 o                         
   3  14   4        655.38        687.70         3.52 o                         
  -4  15   4         78.27         62.09         2.77 o                         
  -3  15   4        222.53        238.85         2.20 o                         
  -2  15   4        229.10        223.36         2.66 o                         
  -1  15   4        144.39        151.06         1.21 o                         
   0  15   4        110.25        110.55         1.78 o                         
   1  15   4          3.17          4.08         0.86 o                         
   2  15   4         54.14         60.71         1.15 o                         
   3  15   4         22.55         21.95         0.82 o                         
  -3  16   4        118.31        112.93         1.58 o                         
  -2  16   4         46.47         44.38         1.18 o                         
  -1  16   4         29.89         29.68         0.76 o                         
   0  16   4         44.19         46.14         0.95 o                         
   1  16   4        250.60        258.98         3.03 o                         
   2  16   4         14.90         17.03         0.86 o                         
  -2  17   4         29.46         28.36         1.06 o                         
  -1  17   4         47.16         47.14         1.36 o                         
   0  17   4          5.59          6.16         0.68 o                         
   1  17   4         14.04         14.29         0.83 o                         
   2  17   4        215.11        187.35        26.24 o                         
  -1  18   4         26.69         24.18         0.96 o                         
   0  18   4         36.19         32.24         0.94 o                         
   1  18   4        124.42         97.43         5.53 o                         
  -6   0   5          7.88          8.07         2.46 o                         
  -5   0   5        134.07        140.53         1.95 o                         
  -4   0   5        733.97        758.99         5.53 o                         
  -3   0   5       1145.07       1028.08        11.29 o                         
  -2   0   5         34.12         48.80         2.02 o                         
  -1   0   5       3419.58       3383.32        82.85 o                         
   0   0   5         24.83         31.01         1.76 o                         
   1   0   5       2018.39       2071.93        23.93 o                         
   2   0   5       1414.88       1496.04         6.34 o                         
   3   0   5         12.27         11.80         0.87 o                         
   4   0   5        191.86        183.84         3.51 o                         
   5   0   5        435.16        432.55         4.43 o                         
  -6   1   5         15.17         17.82         2.58 o                         
  -5   1   5       1721.69       1714.84        10.94 o                         
  -4   1   5        144.06        141.84         1.20 o                         
  -3   1   5        914.54        828.94         6.94 o                         
  -2   1   5        102.86         79.37         1.10 o                         
  -1   1   5        439.04        438.06         3.88 o                         
   0   1   5       1004.06        992.68         6.52 o                         
   1   1   5       1924.46       1880.58        10.64 o                         
   2   1   5        494.90        466.95         2.34 o                         
   3   1   5       1251.05       1212.34         8.45 o                         
   4   1   5        114.69        115.34         1.70 o                         
   5   1   5         12.30         14.14         1.11 o                         
  -6   2   5          4.16          3.75         0.87 o                         
  -5   2   5        402.90        393.65         2.82 o                         
  -4   2   5        479.48        475.71         3.60 o                         
  -3   2   5        440.26        406.02         4.96 o                         
  -2   2   5        109.36        112.95         1.41 o                         
  -1   2   5       4316.50       4377.06        60.69 o                         
   0   2   5        166.64        168.13         1.28 o                         
   1   2   5         34.73         18.92         0.56 o                         
   2   2   5        458.55        450.44         2.51 o                         
   3   2   5         68.77         63.30         0.87 o                         
   4   2   5        111.68        112.03         1.34 o                         
   5   2   5         19.13         21.74         1.38 o                         
  -6   3   5         16.67         17.17         0.90 o                         
  -5   3   5        260.36        256.62         1.63 o                         
  -4   3   5         95.91        101.68         0.92 o                         
  -3   3   5       3090.16       3211.42        17.93 o                         
  -2   3   5        235.72        232.68         4.18 o                         
  -1   3   5        941.81        972.49        14.07 o                         
   0   3   5       1677.99       1786.73        12.10 o                         
   1   3   5         49.44         66.09         1.12 o                         
   2   3   5        353.95        346.10         2.43 o                         
   3   3   5        653.62        648.71         6.04 o                         
   4   3   5         14.12         15.32         0.96 o                         
   5   3   5         30.07         31.72         1.31 o                         
  -6   4   5         25.39         24.02         0.94 o                         
  -5   4   5         33.62         32.57         0.88 o                         
  -4   4   5         95.52        102.01         0.90 o                         
  -3   4   5       1598.47       1552.00        13.84 o                         
  -2   4   5         42.55         47.57         0.99 o                         
  -1   4   5       1016.84        880.56        13.39 o                         
   0   4   5         19.55         16.72         0.62 o                         
   1   4   5       1743.59       1793.09        16.26 o                         
   2   4   5        232.89        235.21         2.12 o                         
   3   4   5          3.98          6.21         0.89 o                         
   4   4   5         24.43         27.33         0.96 o                         
   5   4   5         94.02        101.55         2.19 o                         
  -6   5   5         40.26         45.73         2.45 o                         
  -5   5   5        479.85        481.04         4.05 o                         
  -4   5   5        260.84        239.03         1.38 o                         
  -3   5   5       1210.53       1143.66         9.11 o                         
  -2   5   5        691.24        663.11         6.36 o                         
  -1   5   5        154.92        170.94         1.73 o                         
   0   5   5         28.11         43.33         0.71 o                         
   1   5   5        530.12        501.44         3.20 o                         
   2   5   5       1422.93       1446.46        12.30 o                         
   3   5   5       1908.67       1903.54        18.01 o                         
   4   5   5         11.20         13.28         0.97 o                         
   5   5   5         60.41         60.74         1.18 o                         
  -6   6   5         48.90         50.86         2.08 o                         
  -5   6   5          0.23          0.69         0.86 o                         
  -4   6   5        421.23        425.57         3.13 o                         
  -3   6   5        914.76        896.28         8.63 o                         
  -2   6   5        159.83        147.14         2.79 o                         
  -1   6   5       2199.41       2163.84        10.93 o                         
   0   6   5         28.61         28.44         0.68 o                         
   1   6   5        938.74        992.33         3.72 o                         
   2   6   5         91.63         79.49         0.88 o                         
   3   6   5        337.07        336.89         4.67 o                         
   4   6   5         53.17         58.65         1.47 o                         
   5   6   5         55.17         62.29         2.30 o                         
  -6   7   5         14.16         15.17         1.55 o                         
  -5   7   5        941.79        971.73         6.53 o                         
  -4   7   5         20.47         23.74         0.89 o                         
  -3   7   5       2214.85       2165.02        12.05 o                         
  -2   7   5        203.91        212.78         1.81 o                         
  -1   7   5        230.49        236.36         2.10 o                         
   0   7   5        993.39       1004.29         6.04 o                         
   1   7   5        540.83        567.61         2.86 o                         
   2   7   5        611.99        589.55         2.89 o                         
   3   7   5        168.57        170.91         2.61 o                         
   4   7   5         11.02         13.46         1.14 o                         
   5   7   5          6.77          6.72         0.77 o                         
  -6   8   5         50.04         47.21         1.43 o                         
  -5   8   5         85.74         86.71         1.93 o                         
  -4   8   5        142.93        141.31         2.40 o                         
  -3   8   5        298.57        293.63         1.69 o                         
  -2   8   5        398.71        394.39         2.49 o                         
  -1   8   5       1468.51       1434.68         4.99 o                         
   0   8   5         70.44         78.94         0.75 o                         
   1   8   5        249.73        236.62         1.95 o                         
   2   8   5       1772.87       1853.31         9.57 o                         
   3   8   5        372.31        378.85         3.92 o                         
   4   8   5         96.67         94.32         2.39 o                         
   5   8   5         19.91         23.13         0.76 o                         
  -5   9   5        632.79        676.48         6.15 o                         
  -4   9   5         38.85         40.06         1.07 o                         
  -3   9   5        266.79        268.42         3.25 o                         
  -2   9   5          4.04          4.66         0.67 o                         
  -1   9   5         65.53         69.40         0.87 o                         
   0   9   5        507.96        518.55         2.64 o                         
   1   9   5        442.09        446.03         3.30 o                         
   2   9   5         43.17         45.61         0.86 o                         
   3   9   5       1006.39        998.93         5.47 o                         
   4   9   5          9.82         11.13         1.04 o                         
   5   9   5         10.41          8.92         0.81 o                         
  -5  10   5         32.82         39.18         1.03 o                         
  -4  10   5        456.83        466.62         2.74 o                         
  -3  10   5        323.43        325.48         2.30 o                         
  -2  10   5        463.31        483.81         4.40 o                         
  -1  10   5       1459.99       1490.83         7.06 o                         
   0  10   5         72.38         77.18         0.88 o                         
   1  10   5        113.23        112.84         1.17 o                         
   2  10   5          0.76          0.94         0.71 o                         
   3  10   5         38.64         40.56         1.08 o                         
   4  10   5        177.55        178.31         3.52 o                         
  -5  11   5        410.90        413.20         5.97 o                         
  -4  11   5        323.13        340.07         3.05 o                         
  -3  11   5        602.66        626.27         5.92 o                         
  -2  11   5        311.72        313.23         3.20 o                         
  -1  11   5         18.40         19.34         0.72 o                         
   0  11   5        202.50        205.25         1.28 o                         
   1  11   5        204.63        209.39         1.27 o                         
   2  11   5        492.57        496.48         4.98 o                         
   3  11   5        481.15        499.34         6.87 o                         
   4  11   5        270.61        260.35         5.49 o                         
  -5  12   5         23.54         16.20         1.05 o                         
  -4  12   5          7.23          8.66         0.75 o                         
  -3  12   5        399.49        411.40         2.97 o                         
  -2  12   5        106.28        117.70         1.66 o                         
  -1  12   5        704.59        717.43         3.84 o                         
   0  12   5          9.33         11.11         0.83 o                         
   1  12   5        388.10        400.90         3.93 o                         
   2  12   5        226.04        224.28         2.41 o                         
   3  12   5         28.42         27.98         0.81 o                         
   4  12   5         34.24         26.05         1.16 o                         
  -4  13   5         56.39         56.07         1.59 o                         
  -3  13   5        825.00        851.37         4.44 o                         
  -2  13   5         16.85         17.38         0.93 o                         
  -1  13   5         31.15         30.78         0.78 o                         
   0  13   5        336.54        346.22         2.57 o                         
   1  13   5         38.74         39.86         0.95 o                         
   2  13   5        247.53        251.53         3.31 o                         
   3  13   5        258.81        267.68         3.89 o                         
   4  13   5        173.76        154.08         9.36 o                         
  -4  14   5         36.40         30.83         0.89 o                         
  -3  14   5        246.08        245.02         4.57 o                         
  -2  14   5         56.41         55.79         1.05 o                         
  -1  14   5        494.20        503.26         2.25 o                         
   0  14   5         10.34         12.32         0.83 o                         
   1  14   5        193.61        194.93         2.36 o                         
   2  14   5        122.21        125.82         1.20 o                         
   3  14   5          9.59         10.04         0.70 o                         
  -3  15   5        450.89        438.04         6.44 o                         
  -2  15   5        207.24        198.45         1.38 o                         
  -1  15   5          1.15          1.29         0.75 o                         
   0  15   5         34.42         39.28         0.86 o                         
   1  15   5         98.17        106.67         1.21 o                         
   2  15   5        184.67        192.69         2.99 o                         
   3  15   5        171.92        156.90         2.10 o                         
  -3  16   5        189.91        173.01        12.83 o                         
  -2  16   5         15.98         17.49         0.72 o                         
  -1  16   5        206.94        206.45         1.60 o                         
   0  16   5         20.25         19.22         0.71 o                         
   1  16   5        120.03        120.79         2.70 o                         
   2  16   5         93.08         92.43         1.35 o                         
  -2  17   5          0.18          0.38         0.85 o                         
  -1  17   5         58.60         54.04         1.59 o                         
   0  17   5         75.60         75.76         1.65 o                         
   1  17   5        186.48        187.54         5.12 o                         
  -1  18   5        391.26        319.76         3.49 o                         
   0  18   5          6.26          4.37         0.96 o                         
  -6   0   6        208.13        221.45         4.01 o                         
  -5   0   6        305.22        310.13         2.57 o                         
  -4   0   6       1499.76       1497.62        12.61 o                         
  -3   0   6        588.18        594.91         2.90 o                         
  -2   0   6       3994.02       4253.04        40.62 o                         
  -1   0   6       1838.01       1865.84         9.92 o                         
   0   0   6        306.18        279.88         2.46 o                         
   1   0   6       1547.09       1578.95        10.56 o                         
   2   0   6        155.98        186.15         2.00 o                         
   3   0   6         20.50         22.69         1.12 o                         
   4   0   6        552.54        579.85         6.64 o                         
   5   0   6         22.83         23.84         1.37 o                         
  -6   1   6        176.89        184.90         3.70 o                         
  -5   1   6          3.84          5.13         0.97 o                         
  -4   1   6          9.21         10.09         0.67 o                         
  -3   1   6        160.14        140.95         1.26 o                         
  -2   1   6       1271.88       1168.26        21.77 o                         
  -1   1   6        694.33        737.02         7.79 o                         
   0   1   6       2717.33       2601.94        11.19 o                         
   1   1   6         91.95         85.33         1.09 o                         
   2   1   6        700.71        656.35         4.37 o                         
   3   1   6        400.58        398.89         3.83 o                         
   4   1   6         99.12        101.09         1.71 o                         
   5   1   6        371.90        388.74         8.07 o                         
  -6   2   6        378.33        377.20         3.69 o                         
  -5   2   6         69.70         73.48         1.14 o                         
  -4   2   6        751.32        781.66         5.83 o                         
  -3   2   6        543.48        528.15         2.53 o                         
  -2   2   6        153.61        122.17         1.30 o                         
  -1   2   6        344.74        272.56         3.09 o                         
   0   2   6          9.96         12.34         0.48 o                         
   1   2   6        659.69        613.62         6.00 o                         
   2   2   6       1118.95       1093.67        11.30 o                         
   3   2   6         30.38         31.79         0.84 o                         
   4   2   6       1130.45       1150.66         7.88 o                         
   5   2   6        135.90        137.79         5.90 o                         
  -6   3   6        189.72        193.24         2.20 o                         
  -5   3   6         88.80         90.82         1.09 o                         
  -4   3   6         46.30         44.54         0.76 o                         
  -3   3   6        347.32        334.03         2.01 o                         
  -2   3   6       1210.82       1149.95        11.77 o                         
  -1   3   6         28.95         32.09         0.87 o                         
   0   3   6       4214.01       4191.60        22.76 o                         
   1   3   6        412.06        409.91         3.17 o                         
   2   3   6       1543.86       1556.96        13.55 o                         
   3   3   6       1357.91       1346.03        12.39 o                         
   4   3   6        221.92        217.83         2.73 o                         
   5   3   6        213.08        202.37         5.17 o                         
  -6   4   6        353.02        344.80         3.13 o                         
  -5   4   6         35.88         36.42         1.01 o                         
  -4   4   6       1809.15       1781.23         8.00 o                         
  -3   4   6        241.31        233.62         2.56 o                         
  -2   4   6        776.22        684.21         9.71 o                         
  -1   4   6       1483.29       1464.55        13.31 o                         
   0   4   6        161.29        178.35         1.28 o                         
   1   4   6        983.23        941.10         7.82 o                         
   2   4   6        371.24        354.38         3.37 o                         
   3   4   6        406.75        410.03         5.33 o                         
   4   4   6         24.08         27.06         1.08 o                         
   5   4   6          3.34          5.35         1.22 o                         
  -6   5   6        168.09        163.08         1.98 o                         
  -5   5   6         28.00         28.24         1.00 o                         
  -4   5   6        614.59        614.50         3.84 o                         
  -3   5   6        659.87        638.86         5.16 o                         
  -2   5   6       2866.66       2906.34        24.87 o                         
  -1   5   6        572.15        591.93         5.95 o                         
   0   5   6       2077.40       1959.07        15.18 o                         
   1   5   6         37.23         36.09         0.75 o                         
   2   5   6        884.65        846.71         6.75 o                         
   3   5   6       1427.93       1455.42        13.82 o                         
   4   5   6        320.54        337.90         5.56 o                         
   5   5   6        118.32        121.23         3.49 o                         
  -6   6   6        502.95        507.03         5.30 o                         
  -5   6   6        102.36         95.94         1.07 o                         
  -4   6   6        378.98        380.97         2.07 o                         
  -3   6   6        194.97        194.18         2.59 o                         
  -2   6   6        278.42        273.39         1.90 o                         
  -1   6   6       1021.59       1064.95         9.28 o                         
   0   6   6        473.91        527.36         4.24 o                         
   1   6   6        807.84        833.60         3.89 o                         
   2   6   6        362.83        362.76         2.67 o                         
   3   6   6        123.57        125.50         1.88 o                         
   4   6   6        556.59        586.46         9.65 o                         
   5   6   6         19.45         19.80         0.98 o                         
  -5   7   6         57.66         57.87         1.66 o                         
  -4   7   6          3.18          4.56         0.79 o                         
  -3   7   6         21.00         23.45         0.84 o                         
  -2   7   6        763.84        756.02         2.64 o                         
  -1   7   6         27.61         34.50         0.68 o                         
   0   7   6       1388.26       1346.30         7.93 o                         
   1   7   6          2.77          4.97         0.66 o                         
   2   7   6        727.38        726.65         5.76 o                         
   3   7   6        348.86        369.80         4.89 o                         
   4   7   6          5.62          6.61         1.04 o                         
   5   7   6        207.84        209.35         2.40 o                         
  -5   8   6         28.55         34.14         1.03 o                         
  -4   8   6        790.13        819.80         3.65 o                         
  -3   8   6       2411.41       2449.04        15.77 o                         
  -2   8   6       1018.03       1016.45         4.15 o                         
  -1   8   6        513.96        492.92         3.71 o                         
   0   8   6          8.89          8.94         0.59 o                         
   1   8   6        244.12        254.07         1.52 o                         
   2   8   6        275.41        274.32         2.41 o                         
   3   8   6        167.87        174.62         3.39 o                         
   4   8   6        530.34        572.04         4.70 o                         
   5   8   6         38.70         27.56         1.55 o                         
  -5   9   6          0.63          2.45         1.13 o                         
  -4   9   6          4.51          6.42         0.92 o                         
  -3   9   6        150.06        153.20         1.64 o                         
  -2   9   6        396.82        404.97         2.74 o                         
  -1   9   6        244.58        259.62         1.33 o                         
   0   9   6       1747.85       1746.83        11.10 o                         
   1   9   6        277.42        279.51         1.43 o                         
   2   9   6        297.19        309.31         2.96 o                         
   3   9   6        190.28        190.77         3.15 o                         
   4   9   6         42.07         40.89         1.00 o                         
  -5  10   6        187.04        197.10         2.15 o                         
  -4  10   6        836.06        856.26         4.49 o                         
  -3  10   6         15.45         17.13         0.90 o                         
  -2  10   6        476.17        475.58         4.01 o                         
  -1  10   6        302.77        312.09         3.16 o                         
   0  10   6         70.20         65.77         0.76 o                         
   1  10   6       1085.56       1096.26         6.17 o                         
   2  10   6         31.71         34.68         0.80 o                         
   3  10   6         15.90         19.85         1.02 o                         
   4  10   6        431.55        443.26         3.72 o                         
  -5  11   6         13.62         15.79         1.27 o                         
  -4  11   6         18.74         19.17         0.77 o                         
  -3  11   6        206.03        209.95         1.93 o                         
  -2  11   6        660.41        661.47         5.57 o                         
  -1  11   6        532.67        533.00         3.45 o                         
   0  11   6       1235.11       1237.73         5.60 o                         
   1  11   6        155.71        153.33         1.53 o                         
   2  11   6        555.92        571.01         6.92 o                         
   3  11   6        511.81        524.77        14.87 o                         
   4  11   6         47.21         45.48         1.06 o                         
  -4  12   6        301.91        325.90         3.29 o                         
  -3  12   6         33.97         39.13         0.89 o                         
  -2  12   6        204.95        208.73         2.21 o                         
  -1  12   6        174.93        162.92         1.24 o                         
   0  12   6         12.16         11.23         0.85 o                         
   1  12   6        164.46        176.12         2.22 o                         
   2  12   6        210.96        218.53         3.02 o                         
   3  12   6         51.48         54.47         2.15 o                         
   4  12   6         64.51         56.16         1.29 o                         
  -4  13   6        197.23        207.64         3.97 o                         
  -3  13   6         74.51         79.09         1.39 o                         
  -2  13   6        541.93        544.76         4.53 o                         
  -1  13   6        144.44        141.30         1.11 o                         
   0  13   6        714.94        731.69         5.48 o                         
   1  13   6          2.64          4.47         0.78 o                         
   2  13   6        305.81        322.99         5.45 o                         
   3  13   6        393.65        406.74         3.32 o                         
  -4  14   6        216.21        175.61         1.72 o                         
  -3  14   6        119.13        117.63         2.40 o                         
  -2  14   6         50.88         55.60         2.00 o                         
  -1  14   6        378.37        390.60         2.38 o                         
   0  14   6         39.81         39.91         0.89 o                         
   1  14   6        151.40        160.34         2.90 o                         
   2  14   6        217.55        227.98         3.11 o                         
   3  14   6         13.09         12.70         0.71 o                         
  -3  15   6         50.73         42.93         5.43 o                         
  -2  15   6        265.06        269.32         3.71 o                         
  -1  15   6        108.51        112.05         1.45 o                         
   0  15   6        275.36        285.13         3.76 o                         
   1  15   6         67.51         69.33         1.13 o                         
   2  15   6        278.26        298.50         2.60 o                         
  -3  16   6         28.77         22.91         1.15 o                         
  -2  16   6        258.29        280.92         7.11 o                         
  -1  16   6         98.79         91.24         1.49 o                         
   0  16   6          3.79          4.96         0.61 o                         
   1  16   6        120.61        127.54         1.53 o                         
   2  16   6         23.19         20.33         1.00 o                         
  -2  17   6        165.82        133.18         2.22 o                         
  -1  17   6         68.25         51.54         6.31 o                         
   0  17   6        318.99        324.02         6.68 o                         
   1  17   6         10.88          8.35         0.62 o                         
  -6   0   7         56.01         54.99         2.34 o                         
  -5   0   7         91.74         92.24         1.96 o                         
  -4   0   7          8.83          7.75         1.34 o                         
  -3   0   7         40.87         46.21         1.31 o                         
  -2   0   7        372.34        318.37        21.23 o                         
  -1   0   7        647.79        636.78         7.59 o                         
   0   0   7        645.10        600.73         3.70 o                         
   1   0   7       2221.34       2226.53        31.94 o                         
   2   0   7        434.18        474.21         5.39 o                         
   3   0   7          0.77          1.98         1.08 o                         
   4   0   7        457.57        455.16         4.43 o                         
   5   0   7        698.86        637.39        31.80 o                         
  -6   1   7        261.56        264.26         6.07 o                         
  -5   1   7        276.77        276.35         2.36 o                         
  -4   1   7        243.88        244.95         1.86 o                         
  -3   1   7         46.21         48.91         1.06 o                         
  -2   1   7         67.93         77.87         1.99 o                         
  -1   1   7        178.69        176.20         1.20 o                         
   0   1   7        404.37        385.15         3.71 o                         
   1   1   7        444.29        455.82         3.13 o                         
   2   1   7        160.35        161.61         1.41 o                         
   3   1   7        119.90        113.22         1.83 o                         
   4   1   7        289.28        284.11         3.72 o                         
   5   1   7        123.68        106.05         5.36 o                         
  -6   2   7        129.88        125.69         2.01 o                         
  -5   2   7        136.64        127.62         1.51 o                         
  -4   2   7          4.20          4.66         0.73 o                         
  -3   2   7        373.59        350.74         4.01 o                         
  -2   2   7       1255.69       1250.93         9.16 o                         
  -1   2   7       2900.51       2863.09        22.63 o                         
   0   2   7        747.34        754.98         5.80 o                         
   1   2   7        419.88        374.34         2.30 o                         
   2   2   7         15.30         17.00         0.66 o                         
   3   2   7         30.98         33.15         0.96 o                         
   4   2   7        592.19        618.99        10.50 o                         
   5   2   7        168.03        158.77         8.62 o                         
  -6   3   7        134.50        133.20         1.95 o                         
  -5   3   7        366.36        363.37         3.83 o                         
  -4   3   7        417.60        408.75         6.06 o                         
  -3   3   7         75.65         78.59         0.92 o                         
  -2   3   7         32.57         29.88         0.62 o                         
  -1   3   7         38.24         51.36         0.94 o                         
   0   3   7        799.38        858.03         7.09 o                         
   1   3   7         38.01         47.93         0.68 o                         
   2   3   7         94.28         96.65         0.87 o                         
   3   3   7         54.05         55.89         0.93 o                         
   4   3   7         40.85         44.69         1.22 o                         
   5   3   7        364.79        342.37         7.98 o                         
  -6   4   7         44.92         36.95         0.88 o                         
  -5   4   7         15.54         15.64         1.31 o                         
  -4   4   7        148.26        143.24         1.77 o                         
  -3   4   7        218.58        221.24         3.09 o                         
  -2   4   7       1824.55       1818.43        12.89 o                         
  -1   4   7         68.91         63.75         1.03 o                         
   0   4   7        482.99        472.64         4.10 o                         
   1   4   7        764.80        783.63         6.82 o                         
   2   4   7         33.35         37.02         0.75 o                         
   3   4   7         13.17         11.51         0.82 o                         
   4   4   7        295.70        306.60         6.38 o                         
   5   4   7         17.21         16.10         0.88 o                         
  -6   5   7        483.53        436.82         4.66 o                         
  -5   5   7         78.20         80.53         1.22 o                         
  -4   5   7         30.94         33.20         0.95 o                         
  -3   5   7         52.53         60.77         0.99 o                         
  -2   5   7        101.98         99.89         1.17 o                         
  -1   5   7         10.02          7.24         0.61 o                         
   0   5   7         41.10         55.66         0.64 o                         
   1   5   7         73.98         83.99         0.78 o                         
   2   5   7         95.19         96.99         1.17 o                         
   3   5   7        538.10        533.37         5.15 o                         
   4   5   7         11.30         13.86         0.99 o                         
   5   5   7        280.62        275.55         2.27 o                         
  -5   6   7         58.92         57.69         1.08 o                         
  -4   6   7         59.97         58.68         1.06 o                         
  -3   6   7         50.67         51.13         0.91 o                         
  -2   6   7        707.83        692.84         4.96 o                         
  -1   6   7        698.48        692.22         4.35 o                         
   0   6   7         53.63         54.56         0.70 o                         
   1   6   7       1467.05       1518.13        11.49 o                         
   2   6   7         27.02         28.37         0.78 o                         
   3   6   7         78.45         76.85         1.17 o                         
   4   6   7        549.27        577.59         3.78 o                         
   5   6   7         15.45         11.51         0.78 o                         
  -5   7   7        212.12        218.66         1.92 o                         
  -4   7   7        253.69        248.09         3.01 o                         
  -3   7   7        245.22        241.19         2.45 o                         
  -2   7   7         49.83         50.38         0.92 o                         
  -1   7   7         16.51         17.40         0.72 o                         
   0   7   7        502.76        513.27         4.55 o                         
   1   7   7        159.20        147.19         1.16 o                         
   2   7   7        444.25        439.41         4.16 o                         
   3   7   7         32.82         37.86         0.89 o                         
   4   7   7        248.36        261.34         2.83 o                         
  -5   8   7         73.33         69.71         1.30 o                         
  -4   8   7         50.20         48.72         1.03 o                         
  -3   8   7        284.32        291.88         2.83 o                         
  -2   8   7       1299.92       1293.24         5.55 o                         
  -1   8   7       1275.24       1315.41         9.06 o                         
   0   8   7        893.71        892.99         6.96 o                         
   1   8   7        490.03        533.27         5.14 o                         
   2   8   7         60.98         60.96         0.86 o                         
   3   8   7         55.60         56.35         1.11 o                         
   4   8   7        221.89        232.18         2.12 o                         
  -5   9   7        251.35        276.56         4.30 o                         
  -4   9   7        634.01        643.79         4.62 o                         
  -3   9   7        409.09        412.89         3.62 o                         
  -2   9   7        495.52        509.59         5.57 o                         
  -1   9   7         51.13         52.16         1.34 o                         
   0   9   7        353.41        333.23         2.50 o                         
   1   9   7         51.54         58.06         0.93 o                         
   2   9   7         27.83         34.14         0.87 o                         
   3   9   7        128.25        126.56         2.40 o                         
   4   9   7        101.77         98.48         2.57 o                         
  -5  10   7        105.26         94.03         1.94 o                         
  -4  10   7        133.30        138.84         1.22 o                         
  -3  10   7         39.57         40.04         0.87 o                         
  -2  10   7         23.56         27.25         0.80 o                         
  -1  10   7        640.98        660.13         3.58 o                         
   0  10   7         78.69         92.74         1.03 o                         
   1  10   7        260.98        254.98         2.67 o                         
   2  10   7         24.79         20.97         0.78 o                         
   3  10   7          1.77          2.57         0.80 o                         
   4  10   7        386.57        334.30        22.04 o                         
  -4  11   7         88.04         85.59         1.44 o                         
  -3  11   7         35.93         39.97         1.03 o                         
  -2  11   7        283.77        286.08         1.66 o                         
  -1  11   7        212.70        221.59         2.47 o                         
   0  11   7        109.12        124.37         1.06 o                         
   1  11   7         46.40         50.94         0.94 o                         
   2  11   7         21.16         25.23         0.78 o                         
   3  11   7         52.15         55.23         1.60 o                         
   4  11   7         89.02         68.32         1.67 o                         
  -4  12   7        202.45        209.97         2.29 o                         
  -3  12   7         86.15         90.03         1.02 o                         
  -2  12   7        814.46        825.59         8.34 o                         
  -1  12   7         43.14         46.90         0.98 o                         
   0  12   7        187.18        189.64         2.77 o                         
   1  12   7        277.85        281.59         2.98 o                         
   2  12   7         76.15         74.82         1.45 o                         
   3  12   7          0.15          0.87         0.53 o                         
  -4  13   7        203.44        193.65         2.70 o                         
  -3  13   7         77.98         83.75         1.66 o                         
  -2  13   7         93.19         92.71         1.56 o                         
  -1  13   7         24.36         24.13         0.81 o                         
   0  13   7         45.36         46.39         1.04 o                         
   1  13   7         79.94         79.44         0.90 o                         
   2  13   7         63.88         64.24         1.27 o                         
   3  13   7         50.62         47.61         1.22 o                         
  -3  14   7         90.14         87.31         1.58 o                         
  -2  14   7        581.67        569.74         6.71 o                         
  -1  14   7        299.97        317.97         1.75 o                         
   0  14   7        243.95        248.57         1.67 o                         
   1  14   7        288.01        284.27         5.24 o                         
   2  14   7         75.72         78.48         1.16 o                         
  -3  15   7         30.60         32.47         1.41 o                         
  -2  15   7          3.34          3.26         0.86 o                         
  -1  15   7         65.69         63.16         1.71 o                         
   0  15   7         49.54         52.96         1.16 o                         
   1  15   7          9.08         11.09         1.06 o                         
   2  15   7        161.94        174.36         3.12 o                         
  -2  16   7         45.43         48.53         1.10 o                         
  -1  16   7        201.46        205.51         2.47 o                         
   0  16   7         20.25         18.98         1.52 o                         
   1  16   7        326.78        311.50         2.36 o                         
  -1  17   7          1.79          1.94         1.15 o                         
   0  17   7         84.73         64.67         1.31 o                         
  -6   0   8        276.76        269.66         3.54 o                         
  -5   0   8        137.00        143.48         2.22 o                         
  -4   0   8        411.79        350.79         4.67 o                         
  -3   0   8        550.74        587.36         4.09 o                         
  -2   0   8        202.79        191.94         1.52 o                         
  -1   0   8        651.23        617.53         6.58 o                         
   0   0   8       1844.36       1813.24        11.29 o                         
   1   0   8         14.35         14.58         0.86 o                         
   2   0   8         97.14         89.63         1.47 o                         
   3   0   8         36.23         34.37         1.02 o                         
   4   0   8        200.24        201.01        12.36 o                         
   5   0   8        201.80        134.33         1.96 o                         
  -6   1   8         57.61         63.57         1.84 o                         
  -5   1   8        535.17        526.94         5.90 o                         
  -4   1   8        556.84        566.99         3.26 o                         
  -3   1   8          5.29          6.83         0.92 o                         
  -2   1   8        816.16        771.80         6.65 o                         
  -1   1   8       1170.58       1175.47         7.56 o                         
   0   1   8        519.25        520.43         4.42 o                         
   1   1   8        510.76        498.74         4.04 o                         
   2   1   8        175.96        164.80         1.82 o                         
   3   1   8        143.58        139.06         1.87 o                         
   4   1   8         68.74         62.77         1.86 o                         
   5   1   8         60.44         39.54         1.27 o                         
  -6   2   8         54.59         48.67         1.39 o                         
  -5   2   8        348.74        354.52         2.75 o                         
  -4   2   8         28.27         30.94         1.05 o                         
  -3   2   8        780.22        771.97         8.30 o                         
  -2   2   8        201.18        198.07         1.89 o                         
  -1   2   8       1137.55       1160.31         6.08 o                         
   0   2   8        157.53        154.79         1.23 o                         
   1   2   8        124.72        126.27         0.93 o                         
   2   2   8        669.41        683.13         6.76 o                         
   3   2   8         30.34         30.50         0.94 o                         
   4   2   8        389.05        386.64        10.21 o                         
   5   2   8         18.82         13.59         1.00 o                         
  -6   3   8          6.32          5.23         0.61 o                         
  -5   3   8        388.96        395.86         3.72 o                         
  -4   3   8        119.03        118.85         2.20 o                         
  -3   3   8        167.39        149.76         2.40 o                         
  -2   3   8        321.63        312.45         2.21 o                         
  -1   3   8        376.46        347.37         2.02 o                         
   0   3   8        498.78        506.87         3.34 o                         
   1   3   8        617.39        599.31         4.94 o                         
   2   3   8         33.70         36.39         0.79 o                         
   3   3   8          6.81          9.65         0.83 o                         
   4   3   8        702.16        719.42         9.88 o                         
  -6   4   8         25.37         18.18         1.15 o                         
  -5   4   8        220.33        232.28         2.48 o                         
  -4   4   8         52.40         52.12         1.12 o                         
  -3   4   8       1016.81       1038.73        12.46 o                         
  -2   4   8          4.54          6.27         0.63 o                         
  -1   4   8        268.00        256.20         2.15 o                         
   0   4   8        402.58        388.91         2.92 o                         
   1   4   8         59.20         58.23         0.84 o                         
   2   4   8        511.77        499.65         4.81 o                         
   3   4   8        468.80        470.32         6.00 o                         
   4   4   8         14.81         17.21         0.85 o                         
  -5   5   8        470.52        478.39         6.27 o                         
  -4   5   8        186.63        192.66         2.22 o                         
  -3   5   8         47.36         48.59         0.87 o                         
  -2   5   8       3165.21       3152.35        17.92 o                         
  -1   5   8        574.66        590.29         4.45 o                         
   0   5   8        619.56        640.71         5.21 o                         
   1   5   8        872.82        880.57         9.02 o                         
   2   5   8         58.36         55.98         1.03 o                         
   3   5   8         15.27         15.47         0.82 o                         
   4   5   8         69.29         70.62         1.38 o                         
  -5   6   8         84.88         84.22         2.63 o                         
  -4   6   8         21.49         25.33         1.02 o                         
  -3   6   8       2266.21       2284.89        12.79 o                         
  -2   6   8        833.57        820.56         6.09 o                         
  -1   6   8        388.18        385.64         3.35 o                         
   0   6   8        242.11        234.33         2.31 o                         
   1   6   8          6.67          8.50         0.83 o                         
   2   6   8        375.14        397.68         5.91 o                         
   3   6   8         19.31         22.52         0.71 o                         
   4   6   8        202.82        203.92         1.90 o                         
  -5   7   8        131.69        127.21         2.07 o                         
  -4   7   8        199.21        204.29         1.74 o                         
  -3   7   8         13.19         15.66         0.83 o                         
  -2   7   8        198.53        197.51         1.57 o                         
  -1   7   8        418.27        443.29         2.07 o                         
   0   7   8         90.73         90.41         1.00 o                         
   1   7   8        637.06        669.71         6.05 o                         
   2   7   8         54.13         57.55         0.98 o                         
   3   7   8         51.48         47.99         0.78 o                         
   4   7   8        190.44        181.31         2.10 o                         
  -5   8   8        194.77        218.08         4.59 o                         
  -4   8   8         78.42         77.87         1.76 o                         
  -3   8   8         41.50         43.40         1.07 o                         
  -2   8   8          4.92          6.33         0.76 o                         
  -1   8   8        418.81        416.36         5.23 o                         
   0   8   8        329.61        348.60         2.46 o                         
   1   8   8        349.39        354.89         4.12 o                         
   2   8   8        313.40        316.67         2.28 o                         
   3   8   8         25.24         29.33         0.85 o                         
   4   8   8        139.10        127.63        15.06 o                         
  -5   9   8        520.03        497.54        16.91 o                         
  -4   9   8        296.59        300.61         3.58 o                         
  -3   9   8         47.78         50.17         1.23 o                         
  -2   9   8        126.88        129.59         1.22 o                         
  -1   9   8        457.80        474.61         3.15 o                         
   0   9   8        348.62        337.86         4.30 o                         
   1   9   8         47.34         49.79         0.90 o                         
   2   9   8          2.32          3.57         0.83 o                         
   3   9   8          0.48          0.79         0.68 o                         
   4   9   8         68.54         65.12         3.33 o                         
  -4  10   8         75.73         76.69         1.55 o                         
  -3  10   8        705.24        714.36         7.93 o                         
  -2  10   8         50.41         55.00         1.00 o                         
  -1  10   8        578.01        572.73         4.87 o                         
   0  10   8        625.25        608.82         4.50 o                         
   1  10   8          7.22          9.44         0.73 o                         
   2  10   8        145.34        151.77         1.55 o                         
   3  10   8         39.93         42.87         1.13 o                         
  -4  11   8        232.94        237.97         3.00 o                         
  -3  11   8         10.28         11.68         0.83 o                         
  -2  11   8        531.92        539.49         5.81 o                         
  -1  11   8        836.82        837.97         6.84 o                         
   0  11   8        267.22        297.96         2.59 o                         
   1  11   8        581.08        603.18         5.98 o                         
   2  11   8         67.55         71.95         0.85 o                         
   3  11   8        120.07        121.42         3.05 o                         
  -3  12   8        520.37        525.85         5.05 o                         
  -2  12   8         85.51         86.16         1.01 o                         
  -1  12   8        281.12        317.10         1.79 o                         
   0  12   8         54.11         59.46         1.10 o                         
   1  12   8          5.18          6.49         0.76 o                         
   2  12   8        169.37        171.30         3.37 o                         
   3  12   8        151.98        135.65         1.89 o                         
  -3  13   8         25.72         28.97         1.12 o                         
  -2  13   8        482.81        495.83         6.69 o                         
  -1  13   8         82.07         72.59         1.12 o                         
   0  13   8        325.44        339.75         1.85 o                         
   1  13   8        128.23        135.37         3.73 o                         
   2  13   8          2.17          2.86         0.69 o                         
  -3  14   8        278.01        291.55         2.38 o                         
  -2  14   8         73.32         71.37         1.70 o                         
  -1  14   8         10.78          9.83         0.68 o                         
   0  14   8         11.29         12.82         0.74 o                         
   1  14   8         36.09         37.31         1.13 o                         
   2  14   8        130.01        116.62         1.50 o                         
  -2  15   8        138.21        136.83         6.12 o                         
  -1  15   8        428.36        422.22         2.74 o                         
   0  15   8         32.31         35.02         1.19 o                         
   1  15   8        104.53         96.03         1.10 o                         
  -1  16   8        147.17        123.12         3.20 o                         
   0  16   8        373.44        326.49        35.92 o                         
  -6   0   9        156.22        136.12         1.86 o                         
  -5   0   9         54.37         53.24         1.82 o                         
  -4   0   9        241.86        243.49         2.39 o                         
  -3   0   9        118.31        128.05         1.87 o                         
  -2   0   9        279.31        275.28         3.71 o                         
  -1   0   9        247.27        250.00         2.82 o                         
   0   0   9       1277.45       1265.78        10.27 o                         
   1   0   9        123.24        125.79         2.05 o                         
   2   0   9        227.83        213.26         1.91 o                         
   3   0   9          0.26          0.86         1.09 o                         
   4   0   9        172.30        187.03         3.56 o                         
  -5   1   9         91.65         96.91         1.91 o                         
  -4   1   9        743.70        730.55         3.80 o                         
  -3   1   9        116.85        123.08         1.66 o                         
  -2   1   9        502.96        510.98         5.24 o                         
  -1   1   9          5.75          7.08         0.55 o                         
   0   1   9        650.41        637.55         5.57 o                         
   1   1   9        862.17        878.93         8.07 o                         
   2   1   9         12.91         15.41         0.78 o                         
   3   1   9        561.00        558.96         2.72 o                         
   4   1   9         38.28         36.94         1.38 o                         
  -5   2   9        109.76        121.35         1.89 o                         
  -4   2   9        128.52        138.26         2.53 o                         
  -3   2   9        741.65        715.50         9.27 o                         
  -2   2   9        142.88        142.37         1.59 o                         
  -1   2   9       3188.13       3208.52        20.35 o                         
   0   2   9        120.41        126.32         0.91 o                         
   1   2   9         18.83         23.36         0.69 o                         
   2   2   9        363.67        364.33         4.53 o                         
   3   2   9         82.63         80.26         1.05 o                         
   4   2   9         83.67         91.55         1.28 o                         
  -5   3   9        559.28        540.59         6.06 o                         
  -4   3   9        281.08        281.46         2.67 o                         
  -3   3   9        256.40        222.33         1.90 o                         
  -2   3   9        765.29        780.96         4.07 o                         
  -1   3   9       1649.56       1632.72         8.97 o                         
   0   3   9        469.31        473.00         3.66 o                         
   1   3   9       1252.77       1265.10        11.94 o                         
   2   3   9          7.93          9.91         0.71 o                         
   3   3   9        493.48        491.01         3.77 o                         
   4   3   9         14.51         16.99         1.24 o                         
  -5   4   9        218.17        206.70         1.74 o                         
  -4   4   9         54.31         53.70         1.12 o                         
  -3   4   9        105.78        124.26         1.35 o                         
  -2   4   9        219.67        216.21         1.43 o                         
  -1   4   9        363.14        356.29         3.11 o                         
   0   4   9        257.74        264.68         3.41 o                         
   1   4   9         51.34         57.05         0.93 o                         
   2   4   9        282.15        280.17         4.25 o                         
   3   4   9        130.16        123.79         1.21 o                         
   4   4   9        104.99        107.74         9.70 o                         
  -5   5   9         76.96         76.72         1.62 o                         
  -4   5   9        325.19        345.97         3.27 o                         
  -3   5   9        245.43        245.00         2.49 o                         
  -2   5   9        316.56        307.16         2.69 o                         
  -1   5   9        161.91        165.26         1.19 o                         
   0   5   9       1303.37       1331.97         9.21 o                         
   1   5   9        393.38        414.74         4.67 o                         
   2   5   9          8.59         10.97         0.83 o                         
   3   5   9        713.52        713.82        11.75 o                         
   4   5   9         44.95         41.71         1.35 o                         
  -5   6   9         74.27         67.69         3.38 o                         
  -4   6   9        295.99        302.57         4.36 o                         
  -3   6   9        101.54        103.36         1.04 o                         
  -2   6   9        113.80        106.14         0.97 o                         
  -1   6   9        699.89        712.18         5.49 o                         
   0   6   9         80.21         83.44         1.07 o                         
   1   6   9        189.88        186.78         2.88 o                         
   2   6   9        191.98        189.02         2.87 o                         
   3   6   9          6.23          7.80         0.62 o                         
   4   6   9          7.50          9.09         0.67 o                         
  -5   7   9         54.19         50.97         1.26 o                         
  -4   7   9        423.98        417.03         2.91 o                         
  -3   7   9        408.96        406.43         7.30 o                         
  -2   7   9        344.24        345.84         4.11 o                         
  -1   7   9        100.33         99.82         0.92 o                         
   0   7   9        433.53        423.04         3.80 o                         
   1   7   9        853.21        845.05        10.16 o                         
   2   7   9          7.28          8.92         0.93 o                         
   3   7   9        328.66        345.39         7.66 o                         
   4   7   9         38.99         27.50         2.95 o                         
  -5   8   9         86.41         70.21         2.52 o                         
  -4   8   9        250.87        264.52         2.12 o                         
  -3   8   9        610.54        631.53         3.25 o                         
  -2   8   9         43.24         42.87         0.85 o                         
  -1   8   9       1268.79       1334.48         9.16 o                         
   0   8   9        564.66        560.39         4.47 o                         
   1   8   9         23.37         22.81         0.93 o                         
   2   8   9        321.83        332.78         4.80 o                         
   3   8   9         81.92         84.76         2.19 o                         
  -5   9   9        228.12        191.81         2.75 o                         
  -4   9   9        436.93        434.91         7.03 o                         
  -3   9   9         28.12         30.44         1.19 o                         
  -2   9   9        594.39        602.68         6.72 o                         
  -1   9   9         97.95         96.41         0.93 o                         
   0   9   9        105.03        129.93         1.77 o                         
   1   9   9        394.98        426.22         3.59 o                         
   2   9   9         17.41         18.26         0.75 o                         
   3   9   9        392.15        442.65         6.07 o                         
  -4  10   9         27.44         27.06         1.09 o                         
  -3  10   9         63.47         67.79         1.27 o                         
  -2  10   9        228.92        225.54         2.51 o                         
  -1  10   9        827.15        849.19         8.90 o                         
   0  10   9         77.34         93.29         1.03 o                         
   1  10   9         23.61         26.23         0.83 o                         
   2  10   9        193.70        195.72         2.61 o                         
   3  10   9         23.58         22.99         2.59 o                         
  -4  11   9        205.68        219.75         2.04 o                         
  -3  11   9        112.89        110.23         1.19 o                         
  -2  11   9         63.35         67.39         0.85 o                         
  -1  11   9         17.14         15.93         0.79 o                         
   0  11   9        404.95        395.24         4.15 o                         
   1  11   9        410.61        423.74         2.88 o                         
   2  11   9         57.63         58.63         1.59 o                         
   3  11   9        198.89        179.59         1.67 o                         
  -4  12   9        171.83        137.53         1.98 o                         
  -3  12   9        104.48        109.40         1.12 o                         
  -2  12   9         41.17         41.46         0.75 o                         
  -1  12   9        115.97        123.02         1.52 o                         
   0  12   9        158.24        160.20         1.34 o                         
   1  12   9         15.71         17.44         0.71 o                         
   2  12   9          8.12          9.64         0.83 o                         
  -3  13   9        170.12        160.18         1.59 o                         
  -2  13   9        241.96        231.35         3.98 o                         
  -1  13   9        416.75        414.67         3.98 o                         
   0  13   9        360.71        364.66         2.88 o                         
   1  13   9        464.82        503.41         3.66 o                         
   2  13   9          5.92          6.77         0.48 o                         
  -2  14   9          6.21          6.11         0.80 o                         
  -1  14   9        430.67        458.73         2.73 o                         
   0  14   9         85.06         85.16         1.52 o                         
   1  14   9         27.44         25.61         0.95 o                         
  -1  15   9         17.99         18.24         0.65 o                         
   0  15   9        229.17        195.22         1.90 o                         
  -5   0  10         67.93         74.98         5.66 o                         
  -4   0  10       1223.90       1135.82         7.41 o                         
  -3   0  10        125.00        136.92         2.96 o                         
  -2   0  10         35.61         37.22         0.96 o                         
  -1   0  10        212.47        215.81         3.38 o                         
   0   0  10       1469.38       1484.38        15.29 o                         
   1   0  10         65.79         56.71         1.34 o                         
   2   0  10        320.92        317.98         3.29 o                         
   3   0  10         13.42         13.65         1.35 o                         
   4   0  10         83.40         76.25         1.82 o                         
  -5   1  10          9.85         12.50         1.21 o                         
  -4   1  10         33.60         35.23         1.80 o                         
  -3   1  10         91.11         87.14         1.57 o                         
  -2   1  10         22.03         27.48         0.72 o                         
  -1   1  10        142.87        140.52         1.29 o                         
   0   1  10        703.79        708.36         7.79 o                         
   1   1  10         31.43         33.69         0.80 o                         
   2   1  10         36.59         38.43         0.92 o                         
   3   1  10        158.20        156.63         1.98 o                         
   4   1  10         16.85         15.07         0.76 o                         
  -5   2  10        280.59        267.82         2.74 o                         
  -4   2  10        208.68        222.41         2.20 o                         
  -3   2  10        419.67        398.33         4.44 o                         
  -2   2  10        288.36        290.42         3.50 o                         
  -1   2  10         75.99         77.93         0.92 o                         
   0   2  10        146.69        148.16         2.00 o                         
   1   2  10         67.68         67.30         0.90 o                         
   2   2  10        199.18        205.71         2.24 o                         
   3   2  10         29.66         27.52         0.86 o                         
   4   2  10        121.81        106.45         1.38 o                         
  -5   3  10         17.12         18.09         0.95 o                         
  -4   3  10         39.02         38.05         1.13 o                         
  -3   3  10         58.90         49.76         1.10 o                         
  -2   3  10         43.56         43.34         0.74 o                         
  -1   3  10        207.73        214.47         2.12 o                         
   0   3  10         55.49         58.02         0.89 o                         
   1   3  10        726.25        743.76         9.32 o                         
   2   3  10        411.82        400.16         6.17 o                         
   3   3  10         68.73         65.47         1.61 o                         
   4   3  10          9.98          9.70         0.74 o                         
  -5   4  10        193.09        179.61         1.55 o                         
  -4   4  10        222.66        229.05         2.17 o                         
  -3   4  10        300.50        311.86         2.46 o                         
  -2   4  10        785.82        799.45         7.42 o                         
  -1   4  10         17.75         18.76         0.76 o                         
   0   4  10          0.56          2.01         0.71 o                         
   1   4  10         44.70         45.23         1.10 o                         
   2   4  10        522.19        530.99         4.75 o                         
   3   4  10         46.45         41.94         0.79 o                         
   4   4  10         40.42         34.19         1.03 o                         
  -5   5  10          6.28          5.95         0.63 o                         
  -4   5  10         47.91         51.96         1.06 o                         
  -3   5  10         38.28         38.95         1.04 o                         
  -2   5  10        670.01        650.68         4.95 o                         
  -1   5  10         24.25         28.32         0.74 o                         
   0   5  10        258.63        279.81         3.92 o                         
   1   5  10        175.60        174.11         1.33 o                         
   2   5  10         21.47         27.83         0.88 o                         
   3   5  10        146.41        147.43         2.62 o                         
  -5   6  10         13.38         13.98         1.39 o                         
  -4   6  10        480.00        486.31         3.31 o                         
  -3   6  10        474.70        468.15         5.45 o                         
  -2   6  10         20.36         22.81         0.70 o                         
  -1   6  10          6.01          7.93         0.67 o                         
   0   6  10         49.58         49.33         0.95 o                         
   1   6  10        166.75        159.20         1.53 o                         
   2   6  10        271.42        291.73         2.92 o                         
   3   6  10         21.30         19.58         0.64 o                         
  -4   7  10         77.23         76.36         1.82 o                         
  -3   7  10        174.45        180.83         2.98 o                         
  -2   7  10         38.77         37.71         0.84 o                         
  -1   7  10        195.40        204.33         1.39 o                         
   0   7  10        226.45        232.19         1.65 o                         
   1   7  10        143.06        158.34         1.35 o                         
   2   7  10         99.42        104.05         1.32 o                         
   3   7  10         63.27         63.42         2.47 o                         
  -4   8  10        252.67        237.92         5.68 o                         
  -3   8  10        132.40        141.74         2.00 o                         
  -2   8  10        213.62        217.15         2.69 o                         
  -1   8  10        174.91        177.34         2.03 o                         
   0   8  10         17.12         20.48         1.01 o                         
   1   8  10          4.28          4.99         0.88 o                         
   2   8  10        156.28        158.71         2.96 o                         
   3   8  10         31.19         28.03         1.47 o                         
  -4   9  10          6.52          5.79         0.74 o                         
  -3   9  10          3.97          4.06         0.85 o                         
  -2   9  10          8.98         10.65         0.73 o                         
  -1   9  10         76.01         82.89         0.94 o                         
   0   9  10        303.42        310.83         2.94 o                         
   1   9  10         21.24         24.02         0.87 o                         
   2   9  10        171.04        175.04         3.84 o                         
   3   9  10         23.17         17.85         1.24 o                         
  -4  10  10        272.89        256.77         8.46 o                         
  -3  10  10        149.87        156.12         1.79 o                         
  -2  10  10        111.35        113.01         1.65 o                         
  -1  10  10         45.86         44.06         0.88 o                         
   0  10  10         72.16         66.07         0.83 o                         
   1  10  10         27.55         32.45         0.74 o                         
   2  10  10        125.49        135.54         3.23 o                         
  -3  11  10          1.27          0.77         0.74 o                         
  -2  11  10         10.84         12.04         0.59 o                         
  -1  11  10        115.00        118.65         0.97 o                         
   0  11  10         96.27        117.31         1.25 o                         
   1  11  10        159.21        159.55         4.48 o                         
   2  11  10          6.95          8.72         0.88 o                         
  -3  12  10         47.43         43.62         3.61 o                         
  -2  12  10        121.52        124.91         3.43 o                         
  -1  12  10         13.27         17.80         0.60 o                         
   0  12  10          2.73          2.33         0.73 o                         
   1  12  10         25.11         23.29         0.70 o                         
   2  12  10        150.83        126.36         8.13 o                         
  -2  13  10         37.52         34.16         1.22 o                         
  -1  13  10         15.72         15.65         0.88 o                         
   0  13  10        177.14        178.28         3.87 o                         
   1  13  10        127.06        110.24         1.20 o                         
  -1  14  10          9.82          9.03         1.11 o                         
   0  14  10         21.99         17.98         0.99 o                         
  -5   0  11        179.42        184.31         2.60 o                         
  -4   0  11         68.31         88.37         5.30 o                         
  -3   0  11        164.99        174.54         3.95 o                         
  -2   0  11        185.95        193.18         4.07 o                         
  -1   0  11       1186.83       1208.81        13.08 o                         
   0   0  11       2982.62       3115.68        22.80 o                         
   1   0  11         52.60         55.61         1.23 o                         
   2   0  11        418.24        425.19         5.71 o                         
   3   0  11        294.03        291.71         3.85 o                         
  -5   1  11         11.10          9.84         1.24 o                         
  -4   1  11        549.10        573.10        11.36 o                         
  -3   1  11         94.49        101.61         1.39 o                         
  -2   1  11        154.70        152.31         1.90 o                         
  -1   1  11        726.06        721.02         5.44 o                         
   0   1  11        284.96        289.69         3.07 o                         
   1   1  11         89.03         89.03         1.00 o                         
   2   1  11        120.40        123.26         1.28 o                         
   3   1  11          7.72          8.98         1.19 o                         
  -5   2  11        419.53        415.25         3.98 o                         
  -4   2  11         97.87        113.39         2.97 o                         
  -3   2  11        175.92        203.99         2.51 o                         
  -2   2  11        197.31        197.87         3.07 o                         
  -1   2  11         16.03         16.96         0.78 o                         
   0   2  11        276.87        279.81         3.64 o                         
   1   2  11         99.91        104.73         1.04 o                         
   2   2  11        145.80        156.70         1.26 o                         
   3   2  11          3.78          4.61         1.48 o                         
  -5   3  11          5.51          7.09         0.88 o                         
  -4   3  11        213.90        228.56         3.10 o                         
  -3   3  11        376.44        371.36         3.95 o                         
  -2   3  11        361.14        369.53         3.33 o                         
  -1   3  11        100.63         98.47         1.72 o                         
   0   3  11        295.12        292.15         3.34 o                         
   1   3  11          0.71          1.15         0.83 o                         
   2   3  11        312.82        312.21         2.55 o                         
   3   3  11         13.99         17.23         0.91 o                         
  -4   4  11         97.19        103.37         1.05 o                         
  -3   4  11        458.94        433.89         5.64 o                         
  -2   4  11       1077.78       1061.17         6.91 o                         
  -1   4  11        220.12        227.06         2.55 o                         
   0   4  11        515.24        522.65         4.94 o                         
   1   4  11        376.93        393.93         3.83 o                         
   2   4  11         98.68        103.19         1.37 o                         
   3   4  11          3.96          4.47         0.75 o                         
  -4   5  11        478.61        494.77         3.26 o                         
  -3   5  11        105.57        113.91         1.41 o                         
  -2   5  11        436.27        419.92         4.02 o                         
  -1   5  11        135.63        138.89         1.03 o                         
   0   5  11        136.88        138.99         1.43 o                         
   1   5  11        339.48        342.37         3.61 o                         
   2   5  11        554.17        551.21         8.32 o                         
   3   5  11         11.79         13.79         0.65 o                         
  -4   6  11         35.11         42.74         0.94 o                         
  -3   6  11        158.43        154.59         1.76 o                         
  -2   6  11        156.55        172.18         1.09 o                         
  -1   6  11        141.73        140.38         1.54 o                         
   0   6  11        634.63        661.50         6.26 o                         
   1   6  11        159.71        154.39         2.23 o                         
   2   6  11        360.99        370.38         6.19 o                         
   3   6  11         80.63         59.15         1.24 o                         
  -4   7  11        314.13        318.53         2.79 o                         
  -3   7  11        198.67        210.56         2.24 o                         
  -2   7  11         95.46        106.68         1.44 o                         
  -1   7  11        137.21        139.13         1.75 o                         
   0   7  11        125.26        142.80         1.25 o                         
   1   7  11          1.39          3.20         0.88 o                         
   2   7  11         14.59         17.46         0.71 o                         
  -4   8  11         18.06         17.00         0.99 o                         
  -3   8  11        102.21        110.26         2.12 o                         
  -2   8  11        191.93        201.55         2.33 o                         
  -1   8  11        174.63        193.32         2.60 o                         
   0   8  11        611.35        625.73         8.07 o                         
   1   8  11         15.94         22.01         0.79 o                         
   2   8  11         90.77         90.54         2.94 o                         
  -4   9  11         74.84         58.75         1.79 o                         
  -3   9  11        113.26        112.35         3.28 o                         
  -2   9  11         63.45         65.99         1.01 o                         
  -1   9  11        182.53        193.66         2.13 o                         
   0   9  11        368.71        353.45         3.48 o                         
   1   9  11         39.59         38.51         0.88 o                         
   2   9  11        206.89        197.40         1.45 o                         
  -3  10  11        144.09        141.76         6.10 o                         
  -2  10  11        109.06        110.05         1.80 o                         
  -1  10  11         43.94         46.98         0.77 o                         
   0  10  11        561.66        582.80        10.92 o                         
   1  10  11        129.14        129.01         2.33 o                         
   2  10  11        164.88        162.66         1.96 o                         
  -3  11  11         32.65         32.06         1.86 o                         
  -2  11  11        317.90        335.35         2.87 o                         
  -1  11  11         72.81         72.26         1.09 o                         
   0  11  11         42.21         44.41         0.94 o                         
   1  11  11          2.81          3.17         0.45 o                         
  -2  12  11        221.06        197.25         2.29 o                         
  -1  12  11         71.92         60.64         3.70 o                         
   0  12  11        349.22        369.05         6.88 o                         
   1  12  11         68.44         51.59         3.37 o                         
  -4   0  12         22.56         18.04         1.30 o                         
  -3   0  12        402.95        445.53         4.01 o                         
  -2   0  12         60.96         69.47         1.88 o                         
  -1   0  12        254.95        249.83         4.36 o                         
   0   0  12        175.94        174.85         1.97 o                         
   1   0  12        122.55        127.46         1.55 o                         
   2   0  12        121.59        140.73         2.04 o                         
   3   0  12        226.19        187.89         2.04 o                         
  -4   1  12        112.03        110.87         1.71 o                         
  -3   1  12        175.23        174.27         2.26 o                         
  -2   1  12        202.47        207.14         2.66 o                         
  -1   1  12        383.36        384.33         2.47 o                         
   0   1  12         91.67         89.99         0.98 o                         
   1   1  12        321.43        335.19         1.76 o                         
   2   1  12         10.77         13.15         0.69 o                         
   3   1  12         79.30         69.09         0.97 o                         
  -4   2  12         21.78         21.58         1.05 o                         
  -3   2  12        573.09        568.29         5.54 o                         
  -2   2  12         51.82         54.24         0.91 o                         
  -1   2  12         71.25         71.93         0.81 o                         
   0   2  12        344.41        347.60         1.69 o                         
   1   2  12        303.95        306.66         2.31 o                         
   2   2  12        202.64        204.97         2.79 o                         
   3   2  12        450.48        356.04         7.50 o                         
  -4   3  12         11.38         12.01         0.82 o                         
  -3   3  12         18.49         25.16         0.70 o                         
  -2   3  12        139.37        141.16         1.36 o                         
  -1   3  12        636.51        652.66         2.24 o                         
   0   3  12        185.03        186.22         1.97 o                         
   1   3  12       1726.82       1810.47        13.35 o                         
   2   3  12         31.88         28.82         0.71 o                         
  -4   4  12         53.89         50.98         0.92 o                         
  -3   4  12        481.44        496.95         3.75 o                         
  -2   4  12        185.52        187.52         2.24 o                         
  -1   4  12         12.62         14.20         0.69 o                         
   0   4  12         12.29         11.83         0.83 o                         
   1   4  12         53.45         52.83         0.82 o                         
   2   4  12          1.02          2.62         0.60 o                         
  -4   5  12        240.94        246.03         2.20 o                         
  -3   5  12         66.94         69.67         1.14 o                         
  -2   5  12         45.06         50.91         1.12 o                         
  -1   5  12        338.70        346.54         3.16 o                         
   0   5  12         67.89         74.05         0.94 o                         
   1   5  12        384.39        401.85         3.65 o                         
   2   5  12          9.10          9.24         0.61 o                         
  -4   6  12         23.28         21.32         0.87 o                         
  -3   6  12        334.69        332.81         2.96 o                         
  -2   6  12        105.31        100.86         2.08 o                         
  -1   6  12         11.24         12.86         0.62 o                         
   0   6  12         35.98         39.50         0.82 o                         
   1   6  12        176.52        174.19         1.19 o                         
   2   6  12        116.20        104.93         1.48 o                         
  -4   7  12         37.37         26.64         0.93 o                         
  -3   7  12         90.18         95.44         1.42 o                         
  -2   7  12        181.92        173.42         2.26 o                         
  -1   7  12        443.59        444.59         2.57 o                         
   0   7  12         22.88         25.33         0.71 o                         
   1   7  12        543.82        572.96         6.48 o                         
   2   7  12         31.63         24.93         0.60 o                         
  -3   8  12        552.35        550.48         3.95 o                         
  -2   8  12         24.22         29.24         1.04 o                         
  -1   8  12        274.64        278.11         2.69 o                         
   0   8  12         14.56         13.47         0.58 o                         
   1   8  12         81.69         78.67         1.39 o                         
   2   8  12         72.85         61.06         1.10 o                         
  -3   9  12         37.45         36.12         1.29 o                         
  -2   9  12         25.71         22.24         1.04 o                         
  -1   9  12        190.25        203.84         2.04 o                         
   0   9  12         26.97         27.54         0.71 o                         
   1   9  12        494.77        499.04         2.35 o                         
  -2  10  12         37.82         36.70         1.08 o                         
  -1  10  12         11.13         12.46         0.65 o                         
   0  10  12         34.20         32.12         1.00 o                         
   1  10  12        108.32        100.04         1.15 o                         
  -1  11  12        166.12        150.53         1.56 o                         
   0  11  12         20.06         16.66         0.87 o                         
  -4   0  13         24.95         22.84         1.10 o                         
  -3   0  13        122.84        144.01         1.96 o                         
  -2   0  13         14.86         16.02         0.83 o                         
  -1   0  13          9.19         10.89         0.88 o                         
   0   0  13        449.49        434.94         2.91 o                         
   1   0  13         16.30         19.59         0.90 o                         
   2   0  13        120.69        114.55         1.27 o                         
  -4   1  13         13.43         12.95         0.69 o                         
  -3   1  13         42.21         42.19         0.84 o                         
  -2   1  13         83.29         83.01         1.79 o                         
  -1   1  13        286.05        284.82         3.38 o                         
   0   1  13         96.51         99.84         0.89 o                         
   1   1  13         12.74         13.48         0.59 o                         
   2   1  13          2.26          2.14         0.48 o                         
  -4   2  13         58.55         47.97         1.02 o                         
  -3   2  13         16.22         19.64         0.65 o                         
  -2   2  13         26.57         27.99         0.70 o                         
  -1   2  13        142.35        143.66         1.31 o                         
   0   2  13         14.24         15.67         0.65 o                         
   1   2  13         26.56         25.38         0.65 o                         
   2   2  13         79.73         74.86         1.28 o                         
  -4   3  13         22.82         18.85         0.91 o                         
  -3   3  13        346.07        349.67         3.86 o                         
  -2   3  13        131.08        138.17         1.44 o                         
  -1   3  13        106.29        112.40         1.10 o                         
   0   3  13         69.15         69.73         0.80 o                         
   1   3  13          2.02          2.62         0.54 o                         
   2   3  13         42.30         30.59         0.68 o                         
  -3   4  13          2.60          5.18         0.53 o                         
  -2   4  13         30.58         29.55         0.77 o                         
  -1   4  13         96.45         97.79         0.94 o                         
   0   4  13         15.04         16.99         0.55 o                         
   1   4  13        207.59        206.46         1.71 o                         
  -3   5  13         57.86         55.93         2.81 o                         
  -2   5  13        214.24        201.32         3.53 o                         
  -1   5  13        121.48        130.55         1.21 o                         
   0   5  13         52.52         53.52         0.62 o                         
   1   5  13         69.31         62.45         1.30 o                         
  -3   6  13         24.30         21.68         0.85 o                         
  -2   6  13          1.17          0.63         0.72 o                         
  -1   6  13        214.52        224.93         1.52 o                         
   0   6  13         47.56         46.02         0.75 o                         
   1   6  13         13.78         14.14         0.60 o                         
  -3   7  13         63.10         54.12         0.72 o                         
  -2   7  13         77.47         76.16         1.35 o                         
  -1   7  13         86.42         86.82         2.53 o                         
   0   7  13         60.14         62.14         0.79 o                         
   1   7  13         15.36         10.32         0.53 o                         
  -2   8  13         52.80         50.89         1.55 o                         
  -1   8  13          5.74          6.81         0.83 o                         
   0   8  13         26.88         25.53         0.68 o                         
  -2   9  13         17.83         14.86         0.74 o                         
  -1   9  13        239.63        223.28         1.84 o                         
   0   9  13         58.63         50.03         0.67 o                         
  -3   0  14         60.43         66.05         1.39 o                         
  -2   0  14        943.39        994.39         8.70 o                         
  -1   0  14         95.32         96.86         1.45 o                         
   0   0  14        162.83        166.76         4.47 o                         
   1   0  14          3.34          3.52         0.66 o                         
  -3   1  14         23.93         22.43         2.62 o                         
  -2   1  14         67.77         68.18         1.77 o                         
  -1   1  14         28.94         27.91         0.78 o                         
   0   1  14        274.36        257.34         5.33 o                         
   1   1  14         78.91         75.57         0.88 o                         
  -3   2  14         97.17         91.11         3.74 o                         
  -2   2  14        348.86        331.66         2.53 o                         
  -1   2  14         59.50         61.40         0.87 o                         
   0   2  14        332.80        332.07         1.96 o                         
   1   2  14         55.37         46.33         1.59 o                         
  -2   3  14        337.64        334.67        10.59 o                         
  -1   3  14         90.92         85.27         1.37 o                         
   0   3  14        142.91        133.47         1.61 o                         
   1   3  14          8.71          9.44         0.47 o                         
  -2   4  14        399.82        367.95         3.15 o                         
  -1   4  14         26.53         25.38         0.70 o                         
   0   4  14         34.20         30.13         1.10 o                         
  -2   5  14         61.67         56.02         0.99 o                         
  -1   5  14          2.79          2.75         0.82 o                         
   0   5  14         30.60         23.30         0.59 o                         
  -1   6  14         19.15         16.89         0.75 o                         
   0   6  14        245.79        183.73         2.22 o                         
                                                                                
