# Supplementary material for: Comparison of the crystal structures of the low- and high-temperature forms of bis­[4-(di­methyl­amino)­pyridine]­dithio­cyanato­cobalt(II)
Source: Acta Crystallogr E Crystallogr Commun. 2021 Oct 19;77(Pt 11):1120–5. doi: 10.1107/S2056989021010422 (PMC8587972; doi:10.1107/S2056989021010422)
Supplement: Supplementary file 3 [file e-77-01120-Form_IIsup3.hkl]

data_Form_II                                                                    
_shelx_title ' imk8_auto_a.res in P2(1)/c'                                      
_shelx_refln_list_code          4                                               
_shelx_F_calc_maximum      278.16                                               
_exptl_crystal_F_000       868.00                                               
_reflns_d_resolution_high  0.7824                                               
                                                                                
loop_                                                                           
 _space_group_symop_operation_xyz                                               
 'x, y, z'                                                                      
 '-x, y+1/2, -z+1/2'                                                            
 '-x, -y, -z'                                                                   
 'x, -y-1/2, z-1/2'                                                             
                                                                                
_cell_length_a    13.9171                                                       
_cell_length_b     9.5114                                                       
_cell_length_c    14.4487                                                       
_cell_angle_alpha  90.000                                                       
_cell_angle_beta   90.489                                                       
_cell_angle_gamma  90.000                                                       
                                                                                
_shelx_F_squared_multiplier     1.000                                           
                                                                                
loop_                                                                           
 _refln_index_h                                                                 
 _refln_index_k                                                                 
 _refln_index_l                                                                 
 _refln_F_squared_calc                                                          
 _refln_F_squared_meas                                                          
 _refln_F_squared_sigma                                                         
 _refln_observed_status                                                         
   1   0   0        320.38        324.61         3.72 o                         
   2   0   0       3496.59       3539.16        27.33 o                         
   3   0   0       3915.45       3716.22        46.37 o                         
   4   0   0        343.76        373.65         3.56 o                         
   5   0   0       1956.68       2303.39        22.27 o                         
   6   0   0        934.94        879.90         9.69 o                         
   7   0   0      14543.07      14758.24       127.12 o                         
   8   0   0        793.47        749.67         8.70 o                         
   9   0   0       6895.17       6989.03        66.87 o                         
  10   0   0       1086.34       1107.32        13.85 o                         
  11   0   0        143.93        174.79         4.65 o                         
  12   0   0         11.75         11.96         2.52 o                         
  13   0   0        618.36        619.01         5.50 o                         
  14   0   0        411.62        417.02         4.37 o                         
  15   0   0       1492.79       1475.73        27.12 o                         
  16   0   0       2927.15       3057.00        35.11 o                         
  17   0   0        117.17        113.07         4.55 o                         
   1   1   0       3899.27       3725.76        24.91 o                         
   2   1   0       2037.72       1962.68        21.21 o                         
   3   1   0      10645.73      10551.31        62.89 o                         
   4   1   0       1762.11       1650.19        10.42 o                         
   5   1   0       2363.89       2286.36        17.98 o                         
   6   1   0        950.50        928.89         5.50 o                         
   7   1   0       1145.09       1206.52         6.90 o                         
   8   1   0       1296.53       1370.23        10.14 o                         
   9   1   0         10.71         15.04         1.75 o                         
  10   1   0       2317.95       2211.43        10.40 o                         
  11   1   0        206.44        198.29         2.25 o                         
  12   1   0       2314.65       2330.52        13.76 o                         
  13   1   0         17.41         21.54         1.73 o                         
  14   1   0        160.88        153.63         2.19 o                         
  15   1   0         20.29         23.55         2.02 o                         
  16   1   0         28.51         32.66         1.52 o                         
  17   1   0        205.21        185.87         3.13 o                         
   0   2   0      16896.30      17208.99       143.21 o                         
   1   2   0       8659.15       8392.44        58.15 o                         
   2   2   0       1194.03       1063.41        14.79 o                         
   3   2   0       7657.36       7383.97        48.00 o                         
   4   2   0       3407.04       3309.17        24.20 o                         
   5   2   0        647.01        591.73         4.84 o                         
   6   2   0        367.62        377.07         4.52 o                         
   7   2   0        233.72        209.86         2.76 o                         
   8   2   0       1246.13       1327.20         8.51 o                         
   9   2   0       1786.35       1914.97        13.06 o                         
  10   2   0        301.12        304.01         2.58 o                         
  11   2   0         20.64         17.59         1.44 o                         
  12   2   0         14.22         12.35         1.56 o                         
  13   2   0        143.40        151.09         1.98 o                         
  14   2   0         44.79         46.17         1.83 o                         
  15   2   0        102.01        105.12         2.32 o                         
  16   2   0        206.02        202.12         4.37 o                         
  17   2   0        148.69        125.96         2.45 o                         
   1   3   0        340.92        339.61         3.15 o                         
   2   3   0       6279.16       6289.64        39.81 o                         
   3   3   0       6928.86       6848.38        43.38 o                         
   4   3   0        522.19        484.20         3.84 o                         
   5   3   0       4248.02       3966.37        27.58 o                         
   6   3   0         87.67         78.19         1.74 o                         
   7   3   0         16.38         16.99         1.46 o                         
   8   3   0        810.52        888.72        10.97 o                         
   9   3   0         11.82         13.88         1.34 o                         
  10   3   0       4988.64       4916.94        21.50 o                         
  11   3   0        574.80        575.90         3.73 o                         
  12   3   0       1583.70       1677.92         7.75 o                         
  13   3   0        197.79        188.63         2.25 o                         
  14   3   0        221.26        230.27         2.61 o                         
  15   3   0        581.58        628.69         8.34 o                         
  16   3   0         18.94         21.64         1.18 o                         
  17   3   0        104.59         80.43         2.54 o                         
   0   4   0       7314.94       7109.12        78.62 o                         
   1   4   0         24.65         24.49         1.39 o                         
   2   4   0       7549.28       7346.51        52.76 o                         
   3   4   0        638.64        662.30         5.42 o                         
   4   4   0       1178.43       1115.55         6.97 o                         
   5   4   0       5273.37       5192.07        24.92 o                         
   6   4   0         54.51         62.52         1.45 o                         
   7   4   0       3504.27       3389.34        25.38 o                         
   8   4   0       1106.43       1046.83         6.01 o                         
   9   4   0       3470.10       3426.63        19.68 o                         
  10   4   0       2086.97       2108.68        12.44 o                         
  11   4   0        180.29        207.32         2.13 o                         
  12   4   0        593.69        590.60         5.35 o                         
  13   4   0         85.91         96.18         1.95 o                         
  14   4   0        384.54        381.82         4.19 o                         
  15   4   0        379.04        383.88         4.82 o                         
  16   4   0        306.54        299.73         3.80 o                         
   1   5   0       7603.00       7339.41        37.39 o                         
   2   5   0       4777.25       4942.91        24.49 o                         
   3   5   0        303.19        287.63         2.19 o                         
   4   5   0         38.20         41.70         1.17 o                         
   5   5   0        460.82        407.62         2.88 o                         
   6   5   0        188.83        183.61         2.05 o                         
   7   5   0       5233.34       5192.78        22.45 o                         
   8   5   0       2270.41       2180.64        11.61 o                         
   9   5   0        487.40        465.00         4.15 o                         
  10   5   0        148.27        161.57         2.71 o                         
  11   5   0        156.79        159.54         2.41 o                         
  12   5   0        194.27        210.31         2.58 o                         
  13   5   0         18.67         19.85         1.74 o                         
  14   5   0       1052.89       1096.05        10.85 o                         
  15   5   0       1102.94       1116.24        14.49 o                         
  16   5   0         75.46         62.43         1.43 o                         
   0   6   0        588.72        665.90         6.24 o                         
   1   6   0         12.76         23.73         1.61 o                         
   2   6   0        534.47        498.03         3.22 o                         
   3   6   0        366.30        307.11         2.81 o                         
   4   6   0        300.17        243.32         2.30 o                         
   5   6   0         20.73         14.58         1.22 o                         
   6   6   0        649.78        643.69         3.83 o                         
   7   6   0       2859.53       2897.98        12.86 o                         
   8   6   0        221.96        231.49         4.12 o                         
   9   6   0        140.00        143.20         1.95 o                         
  10   6   0         82.47         78.21         1.84 o                         
  11   6   0        558.93        588.98         3.66 o                         
  12   6   0          9.52         10.31         1.60 o                         
  13   6   0        498.10        540.14         4.17 o                         
  14   6   0        104.87        103.93         2.11 o                         
  15   6   0        161.40        159.10         2.97 o                         
   1   7   0         45.93         59.21         1.54 o                         
   2   7   0       3951.68       4005.73        16.80 o                         
   3   7   0        425.26        418.12         2.54 o                         
   4   7   0         45.56         43.98         1.39 o                         
   5   7   0       2181.67       2174.03         8.30 o                         
   6   7   0        683.16        712.35         4.07 o                         
   7   7   0       2234.61       2258.53        10.72 o                         
   8   7   0        747.89        726.82         5.01 o                         
   9   7   0        969.27        965.58         9.60 o                         
  10   7   0        318.65        330.75         3.19 o                         
  11   7   0        381.17        395.97         3.50 o                         
  12   7   0        661.60        657.04         7.92 o                         
  13   7   0        209.24        213.44         2.40 o                         
  14   7   0        897.57        788.89        11.39 o                         
   0   8   0        194.96        218.85         3.38 o                         
   1   8   0        685.82        690.83         6.88 o                         
   2   8   0        945.18        967.20         6.39 o                         
   3   8   0        285.80        295.43         3.73 o                         
   4   8   0        269.00        267.80         2.33 o                         
   5   8   0        719.79        713.74         4.20 o                         
   6   8   0        216.48        219.61         3.01 o                         
   7   8   0        184.83        197.15         2.46 o                         
   8   8   0        449.43        436.23         3.99 o                         
   9   8   0        291.86        297.70         2.67 o                         
  10   8   0        762.68        784.94         6.19 o                         
  11   8   0       1204.57       1268.92        10.44 o                         
  12   8   0          8.87          7.42         1.20 o                         
  13   8   0        126.55        109.24         1.93 o                         
   1   9   0        777.43        814.10         5.89 o                         
   2   9   0         48.31         49.94         1.90 o                         
   3   9   0        805.38        844.35         4.65 o                         
   4   9   0        204.58        222.03         2.57 o                         
   5   9   0         58.89         68.24         2.13 o                         
   6   9   0        637.86        693.47         7.20 o                         
   7   9   0         32.18         34.34         1.89 o                         
   8   9   0       1465.43       1495.65        16.00 o                         
   9   9   0       1123.25       1180.38        11.05 o                         
  10   9   0        243.78        259.42         3.25 o                         
  11   9   0         36.83         39.76         1.52 o                         
   0  10   0         32.08         42.56         2.72 o                         
   1  10   0        690.24        743.26         6.04 o                         
   2  10   0         13.92         17.74         1.64 o                         
   3  10   0        396.19        422.08         3.11 o                         
   4  10   0        761.09        779.05         8.95 o                         
   5  10   0         28.29         34.94         2.17 o                         
   6  10   0        990.84       1103.13        13.93 o                         
   7  10   0          9.32         14.49         1.72 o                         
   8  10   0        204.90        198.37         4.33 o                         
   9  10   0         27.92         29.77         1.85 o                         
  10  10   0        213.04        170.66         4.09 o                         
   1  11   0        175.35        194.84         2.44 o                         
   2  11   0         15.81         12.05         2.44 o                         
   3  11   0         10.58         14.35         2.02 o                         
   4  11   0          7.38          8.72         1.49 o                         
   5  11   0        116.31        118.30         4.80 o                         
   6  11   0          3.48          1.93         1.68 o                         
   7  11   0        219.80        179.41         6.86 o                         
   0  12   0        167.80        139.13         7.59 o                         
   1  12   0        204.17        153.26         3.16 o                         
   2  12   0         43.56         26.84         1.50 o                         
 -17   1   1        240.51        212.85         4.09 o                         
 -16   1   1        132.52        147.99         2.58 o                         
 -15   1   1        337.88        355.47         3.10 o                         
 -14   1   1         39.82         43.83         1.75 o                         
 -13   1   1        688.48        682.57         4.83 o                         
 -12   1   1       1201.18       1211.55         6.36 o                         
 -11   1   1       1907.14       1943.27        10.74 o                         
 -10   1   1       6258.38       6400.68        26.42 o                         
  -9   1   1        210.94        227.39         2.38 o                         
  -8   1   1        543.58        585.57         5.10 o                         
  -7   1   1        405.08        404.67         5.08 o                         
  -6   1   1         16.25         20.97         1.39 o                         
  -5   1   1        246.04        211.89         1.94 o                         
  -4   1   1      12323.07      12832.00        78.15 o                         
  -3   1   1        850.36        788.61         5.36 o                         
  -2   1   1       2649.51       2710.34        17.61 o                         
  -1   1   1        147.19        158.86         2.00 o                         
   0   1   1         85.31        100.41         0.86 o                         
   1   1   1      10073.15       9668.34       123.22 o                         
   2   1   1        717.94        696.44         5.21 o                         
   3   1   1      26038.19      26546.98       161.29 o                         
   4   1   1      22575.96      22827.11       136.51 o                         
   5   1   1      12068.02      12071.46        76.03 o                         
   6   1   1       5099.28       4821.26        27.15 o                         
   7   1   1        188.31        198.61         2.13 o                         
   8   1   1         39.63         52.13         1.64 o                         
   9   1   1        412.72        442.43         5.47 o                         
  10   1   1       1715.88       1752.18         7.94 o                         
  11   1   1        104.44         99.61         1.71 o                         
  12   1   1       5063.65       5171.38        24.49 o                         
  13   1   1        576.20        587.03         3.43 o                         
  14   1   1        278.07        294.70         2.55 o                         
  15   1   1        233.96        229.30         2.52 o                         
  16   1   1         57.15         57.00         1.57 o                         
  17   1   1         37.01         30.00         1.91 o                         
 -17   2   1        270.69        226.64         4.09 o                         
 -16   2   1        325.69        338.56         3.22 o                         
 -15   2   1       1291.61       1325.58        11.58 o                         
 -14   2   1        663.06        629.60         4.79 o                         
 -13   2   1        128.51        140.37         2.15 o                         
 -12   2   1         50.11         49.49         1.80 o                         
 -11   2   1        350.33        371.43         3.35 o                         
 -10   2   1        956.36        959.07         6.76 o                         
  -9   2   1       6534.74       6695.29        44.81 o                         
  -8   2   1       3336.16       3296.13        22.78 o                         
  -7   2   1       7928.78       7569.83        83.97 o                         
  -6   2   1       4000.99       3815.60        49.00 o                         
  -5   2   1       1714.61       1572.62         9.86 o                         
  -4   2   1       1304.56       1451.73        11.21 o                         
  -3   2   1       1855.07       1817.56        10.87 o                         
  -2   2   1      11985.70      11858.77        67.21 o                         
  -1   2   1       5752.67       5656.00        39.72 o                         
   0   2   1      17785.17      18394.28       109.34 o                         
   1   2   1       3409.36       3253.25        23.67 o                         
   2   2   1       1904.56       1773.97        12.50 o                         
   3   2   1       2922.85       2676.88        33.27 o                         
   4   2   1       1382.87       1379.52        13.22 o                         
   5   2   1       2910.22       2710.07        16.66 o                         
   6   2   1         20.85         26.12         1.56 o                         
   7   2   1      11108.93      10589.48        91.09 o                         
   8   2   1        187.53        190.67         2.68 o                         
   9   2   1       6997.68       6802.45        48.62 o                         
  10   2   1        155.03        164.69         2.53 o                         
  11   2   1        119.98        139.10         1.72 o                         
  12   2   1        345.36        356.25         3.27 o                         
  13   2   1        472.83        456.09         3.76 o                         
  14   2   1        385.60        385.70         3.37 o                         
  15   2   1        962.97        992.40         7.43 o                         
  16   2   1       1722.59       1761.05        18.22 o                         
  17   2   1         67.14         67.21         2.30 o                         
 -17   3   1         73.96         54.00         1.97 o                         
 -16   3   1        184.10        183.98         3.41 o                         
 -15   3   1         48.15         54.30         1.59 o                         
 -14   3   1       1941.69       1986.80        23.08 o                         
 -13   3   1         13.05         12.80         1.89 o                         
 -12   3   1       3291.08       3416.19        21.11 o                         
 -11   3   1         51.95         59.39         1.86 o                         
 -10   3   1        333.52        366.37         2.61 o                         
  -9   3   1        675.52        704.23         6.33 o                         
  -8   3   1        955.98        842.66        11.83 o                         
  -7   3   1        946.97        864.43        12.81 o                         
  -6   3   1       1136.78       1037.38        14.41 o                         
  -5   3   1       5036.92       4741.02        34.63 o                         
  -4   3   1         38.83         52.47         1.35 o                         
  -3   3   1        838.23        745.94         4.98 o                         
  -2   3   1       6511.56       6451.54        48.29 o                         
  -1   3   1        573.48        496.96         4.57 o                         
   0   3   1       2519.78       2374.17        14.02 o                         
   1   3   1       1724.05       1523.56        11.78 o                         
   2   3   1       4440.74       4157.95        32.60 o                         
   3   3   1         63.03         59.14         1.19 o                         
   4   3   1       5222.18       5097.00        27.79 o                         
   5   3   1        539.08        528.04         4.53 o                         
   6   3   1       1168.07       1163.14         7.84 o                         
   7   3   1         41.56         36.36         1.56 o                         
   8   3   1       4061.76       3851.26        37.99 o                         
   9   3   1        249.84        246.89         2.07 o                         
  10   3   1       2139.03       2150.72        16.10 o                         
  11   3   1        209.40        205.92         2.20 o                         
  12   3   1         55.05         62.21         1.78 o                         
  13   3   1         16.62         22.13         1.87 o                         
  14   3   1        474.05        479.85         5.96 o                         
  15   3   1        114.78        117.36         2.17 o                         
  16   3   1        325.16        321.80         4.38 o                         
  17   3   1        104.77         96.51         4.36 o                         
 -16   4   1        376.85        356.57        12.96 o                         
 -15   4   1        224.19        220.76         4.09 o                         
 -14   4   1        266.91        273.22         4.75 o                         
 -13   4   1        156.39        163.41         2.36 o                         
 -12   4   1          2.48          4.76         1.65 o                         
 -11   4   1       2807.75       2858.76        13.32 o                         
 -10   4   1        294.24        287.73         2.40 o                         
  -9   4   1         11.83         14.33         1.43 o                         
  -8   4   1         47.94         45.53         1.57 o                         
  -7   4   1        826.91        806.60         7.27 o                         
  -6   4   1        120.24        135.69         2.05 o                         
  -5   4   1         64.24         57.29         1.38 o                         
  -4   4   1         12.68         18.70         1.05 o                         
  -3   4   1        705.15        654.17         8.46 o                         
  -2   4   1        612.33        469.12         7.94 o                         
  -1   4   1          4.24          1.75         1.07 o                         
   0   4   1       1459.95       1546.14        10.11 o                         
   1   4   1        195.72        241.98         3.29 o                         
   2   4   1          0.98          5.67         1.24 o                         
   3   4   1        367.16        354.51         3.90 o                         
   4   4   1       2980.33       2862.87        14.27 o                         
   5   4   1       2931.52       2799.94        13.32 o                         
   6   4   1         49.50         47.79         1.48 o                         
   7   4   1        405.64        429.87         4.10 o                         
   8   4   1       1677.15       1688.00         7.66 o                         
   9   4   1        855.86        829.34         4.30 o                         
  10   4   1         97.85         90.72         1.66 o                         
  11   4   1       1191.92       1233.89         8.53 o                         
  12   4   1        663.02        654.20         5.87 o                         
  13   4   1        477.93        501.34         4.18 o                         
  14   4   1         51.30         51.72         1.96 o                         
  15   4   1         66.20         77.85         1.69 o                         
  16   4   1         42.22         36.95         1.77 o                         
 -16   5   1         36.01         30.64         1.25 o                         
 -15   5   1         20.82         22.34         1.29 o                         
 -14   5   1        135.69        151.00         1.78 o                         
 -13   5   1         10.52         10.89         1.79 o                         
 -12   5   1        359.39        361.53         3.70 o                         
 -11   5   1        492.19        484.13         3.49 o                         
 -10   5   1        204.41        200.73         2.23 o                         
  -9   5   1        113.83        104.33         1.72 o                         
  -8   5   1        272.10        268.03         2.36 o                         
  -7   5   1        665.10        639.98         4.42 o                         
  -6   5   1        128.55        129.87         2.08 o                         
  -5   5   1       3636.63       3476.38        19.12 o                         
  -4   5   1        983.57       1001.40         5.69 o                         
  -3   5   1       2748.51       2592.02        12.66 o                         
  -2   5   1      11231.55      11656.90        58.82 o                         
  -1   5   1        548.22        587.76         3.69 o                         
   0   5   1        212.60        215.31         2.21 o                         
   1   5   1        137.01        162.26         2.51 o                         
   2   5   1       2760.73       2627.99        14.92 o                         
   3   5   1        383.84        369.11         3.44 o                         
   4   5   1        680.86        635.38         3.70 o                         
   5   5   1       4250.26       4303.07        21.52 o                         
   6   5   1        222.52        227.95         2.49 o                         
   7   5   1       1213.69       1167.86         5.90 o                         
   8   5   1       1461.12       1482.69         7.84 o                         
   9   5   1          8.32         10.02         1.70 o                         
  10   5   1        224.87        248.48         2.90 o                         
  11   5   1        716.73        729.64         4.39 o                         
  12   5   1        146.62        149.26         2.39 o                         
  13   5   1         23.30         25.74         1.75 o                         
  14   5   1        518.00        548.61         6.97 o                         
  15   5   1         12.69         15.07         1.13 o                         
  16   5   1        145.68        115.42         2.25 o                         
 -15   6   1        352.54        334.83         3.61 o                         
 -14   6   1         17.94         17.36         1.23 o                         
 -13   6   1         57.72         68.47         1.73 o                         
 -12   6   1        256.17        276.01         3.54 o                         
 -11   6   1       1491.81       1526.16        10.20 o                         
 -10   6   1        359.00        371.05         3.26 o                         
  -9   6   1       3539.35       3631.79        19.40 o                         
  -8   6   1        312.04        315.39         2.21 o                         
  -7   6   1        126.12        138.33         1.64 o                         
  -6   6   1        717.07        729.68         6.41 o                         
  -5   6   1        512.33        499.75         3.12 o                         
  -4   6   1        843.22        744.80         4.35 o                         
  -3   6   1        132.31        146.22         1.71 o                         
  -2   6   1       4793.81       4500.50        23.39 o                         
  -1   6   1       1486.91       1376.50         7.69 o                         
   0   6   1       2213.88       2132.56        11.27 o                         
   1   6   1         16.86         26.97         1.36 o                         
   2   6   1       3105.95       3184.52        18.24 o                         
   3   6   1         26.81         28.98         1.57 o                         
   4   6   1       3097.13       3112.74        16.25 o                         
   5   6   1       3900.41       4032.14        19.42 o                         
   6   6   1        348.13        363.42         2.43 o                         
   7   6   1       1687.67       1702.44         8.65 o                         
   8   6   1        223.72        212.24         2.21 o                         
   9   6   1        384.83        407.82         3.74 o                         
  10   6   1        489.14        497.62         3.24 o                         
  11   6   1       2244.41       2343.38        13.32 o                         
  12   6   1        240.65        239.05         3.13 o                         
  13   6   1        351.31        369.64         3.05 o                         
  14   6   1        934.35        987.35        14.87 o                         
  15   6   1        134.79        112.79         2.59 o                         
 -14   7   1        347.76        322.27         4.14 o                         
 -13   7   1         20.70         20.32         1.40 o                         
 -12   7   1        419.42        420.89         4.18 o                         
 -11   7   1        328.51        332.08         4.55 o                         
 -10   7   1        593.37        601.85         4.94 o                         
  -9   7   1        246.32        267.06         4.90 o                         
  -8   7   1       1691.51       1664.07        11.81 o                         
  -7   7   1       1334.62       1367.07         6.51 o                         
  -6   7   1         47.36         53.80         1.46 o                         
  -5   7   1        484.52        487.59         4.90 o                         
  -4   7   1        332.40        335.44         2.29 o                         
  -3   7   1         88.57         99.44         1.47 o                         
  -2   7   1        535.44        531.81         3.63 o                         
  -1   7   1        939.92        880.62         7.58 o                         
   0   7   1        535.06        562.40         3.48 o                         
   1   7   1       6318.45       6501.02        28.09 o                         
   2   7   1        242.15        229.07         1.92 o                         
   3   7   1        351.64        345.55         2.38 o                         
   4   7   1         77.77         93.23         1.47 o                         
   5   7   1        165.06        178.82         1.70 o                         
   6   7   1        724.17        720.63         3.76 o                         
   7   7   1         42.49         43.14         1.75 o                         
   8   7   1        605.92        611.35         6.09 o                         
   9   7   1        256.74        237.27         2.42 o                         
  10   7   1        213.92        225.01         2.77 o                         
  11   7   1         37.19         39.32         2.05 o                         
  12   7   1         52.11         59.94         1.71 o                         
  13   7   1         37.69         42.44         1.48 o                         
  14   7   1        500.79        428.24        11.74 o                         
 -13   8   1       1075.76        910.44        34.28 o                         
 -12   8   1        579.67        575.34         6.10 o                         
 -11   8   1        129.26        135.44         2.05 o                         
 -10   8   1          1.36          1.17         1.64 o                         
  -9   8   1         77.35         81.62         2.00 o                         
  -8   8   1        249.59        248.68         2.56 o                         
  -7   8   1         47.74         56.38         2.00 o                         
  -6   8   1        459.94        475.94         3.40 o                         
  -5   8   1          1.43          2.72         1.61 o                         
  -4   8   1       1070.30       1109.05         5.36 o                         
  -3   8   1        237.94        256.81         2.25 o                         
  -2   8   1        109.44        106.23         1.97 o                         
  -1   8   1       1280.36       1291.14         6.92 o                         
   0   8   1        225.99        220.92         2.65 o                         
   1   8   1         10.24         15.47         1.63 o                         
   2   8   1        256.64        279.03         2.30 o                         
   3   8   1       2941.45       2987.79        11.36 o                         
   4   8   1        144.23        158.29         1.84 o                         
   5   8   1         56.50         61.41         1.70 o                         
   6   8   1         24.23         30.37         1.79 o                         
   7   8   1        132.24        139.17         2.10 o                         
   8   8   1          3.78          4.38         1.76 o                         
   9   8   1        119.68        117.55         2.03 o                         
  10   8   1        680.84        711.77         7.57 o                         
  11   8   1         73.50         85.79         1.93 o                         
  12   8   1         88.75         79.70         1.63 o                         
  13   8   1        337.60        279.97         7.79 o                         
 -11   9   1          2.53          3.88         1.15 o                         
 -10   9   1          9.86         14.15         1.81 o                         
  -9   9   1        274.58        293.38         5.93 o                         
  -8   9   1          5.53          7.44         1.80 o                         
  -7   9   1        539.48        533.85         6.09 o                         
  -6   9   1         88.68         88.76         2.03 o                         
  -5   9   1        813.70        831.08        12.59 o                         
  -4   9   1        714.53        698.52         4.26 o                         
  -3   9   1         16.00         20.81         1.87 o                         
  -2   9   1         31.33         35.43         1.74 o                         
  -1   9   1         13.02         15.51         1.79 o                         
   0   9   1          0.29          1.74         1.73 o                         
   1   9   1        510.03        507.77         3.85 o                         
   2   9   1        589.18        603.38         6.91 o                         
   3   9   1          4.97          6.76         1.85 o                         
   4   9   1         19.09         21.03         2.09 o                         
   5   9   1        409.66        414.89         4.71 o                         
   6   9   1        495.38        522.86         4.38 o                         
   7   9   1         29.72         29.81         1.85 o                         
   8   9   1         30.27         36.13         1.88 o                         
   9   9   1        173.10        190.85         3.82 o                         
  10   9   1         11.78         15.66         1.60 o                         
  11   9   1        299.14        279.42         8.43 o                         
 -10  10   1          9.94          8.71         1.70 o                         
  -9  10   1        237.94        248.03         4.12 o                         
  -8  10   1         73.82         71.27         2.41 o                         
  -7  10   1        286.26        275.53         9.27 o                         
  -6  10   1        275.75        298.19         5.67 o                         
  -5  10   1         40.03         43.76         1.92 o                         
  -4  10   1       1285.52       1313.11        15.27 o                         
  -3  10   1         94.42         88.77         1.92 o                         
  -2  10   1       1046.82       1090.45         8.86 o                         
  -1  10   1          0.14          2.28         1.62 o                         
   0  10   1        256.13        280.41         2.78 o                         
   1  10   1         24.59         30.91         1.81 o                         
   2  10   1        483.80        489.26         3.08 o                         
   3  10   1        558.53        594.89         3.97 o                         
   4  10   1         85.97         93.18         2.39 o                         
   5  10   1         40.22         50.37         2.04 o                         
   6  10   1        309.44        333.47         3.26 o                         
   7  10   1         50.12         58.84         1.88 o                         
   8  10   1          1.51          1.28         1.66 o                         
   9  10   1        206.35        198.35         4.96 o                         
  10  10   1          1.81          3.39         1.70 o                         
  -7  11   1        398.20        328.88         6.40 o                         
  -6  11   1        338.87        303.00         4.51 o                         
  -5  11   1         54.54         58.86         1.93 o                         
  -4  11   1        125.94        124.82         3.88 o                         
  -3  11   1       1014.04       1009.94        16.84 o                         
  -2  11   1        499.69        562.33         7.04 o                         
  -1  11   1        539.61        564.29         5.23 o                         
   0  11   1        278.30        285.61         2.93 o                         
   1  11   1        582.76        600.63         5.93 o                         
   2  11   1        188.03        199.72         3.32 o                         
   3  11   1        470.58        490.69         9.32 o                         
   4  11   1        138.64        151.20         4.68 o                         
   5  11   1         16.44         17.00         1.31 o                         
   6  11   1        607.12        620.75         8.43 o                         
   7  11   1          6.92         10.22         1.43 o                         
  -2  12   1         48.70         33.88         1.95 o                         
  -1  12   1        100.67         77.14         2.12 o                         
   0  12   1         17.31         12.81         2.41 o                         
   1  12   1          5.04          4.18         1.76 o                         
 -17   0   2       1061.61        923.84        58.28 o                         
 -16   0   2         13.59         13.27         2.05 o                         
 -15   0   2        185.26        189.05         3.73 o                         
 -14   0   2        303.12        305.37         4.40 o                         
 -13   0   2        220.66        225.35         4.68 o                         
 -12   0   2         33.17         27.80         1.96 o                         
 -11   0   2       1622.23       1651.94         9.95 o                         
 -10   0   2       5296.26       5390.25        34.53 o                         
  -9   0   2        312.94        300.96         4.29 o                         
  -8   0   2        391.99        372.52         6.38 o                         
  -7   0   2       3773.82       3816.33        40.63 o                         
  -6   0   2        862.32        818.15         8.70 o                         
  -5   0   2       1727.61       1709.47        17.70 o                         
  -4   0   2        275.91        305.72         3.18 o                         
  -3   0   2       3892.20       4185.12        32.84 o                         
  -2   0   2       4943.97       5033.35        48.05 o                         
  -1   0   2       5284.47       5386.11        59.13 o                         
   0   0   2        231.73        265.56         9.18 o                         
   1   0   2       7198.78       6242.24        97.08 o                         
   2   0   2      39639.09      39405.73       523.17 o                         
   3   0   2      14423.78      14064.55       516.54 o                         
   4   0   2      31821.48      32193.71       478.28 o                         
   5   0   2       5428.72       5062.19        74.68 o                         
   6   0   2       4489.31       5310.72        59.19 o                         
   7   0   2       2708.72       2241.69        18.39 o                         
   8   0   2          5.39         16.65         2.34 o                         
   9   0   2      10544.56      10460.63       171.09 o                         
  10   0   2        752.29        788.50        13.13 o                         
  11   0   2        380.22        417.38         3.53 o                         
  12   0   2         75.65         95.00         3.60 o                         
  13   0   2         20.31         27.33         2.99 o                         
  14   0   2        323.44        332.05         5.40 o                         
  15   0   2        711.54        693.94         7.84 o                         
  16   0   2       2874.07       2852.12        43.48 o                         
  17   0   2        167.99        141.73         3.11 o                         
 -17   1   2        382.81        386.19        11.68 o                         
 -16   1   2         90.76         90.82         1.79 o                         
 -15   1   2        103.52        107.80         1.92 o                         
 -14   1   2       1221.14       1234.19        12.00 o                         
 -13   1   2          8.78          9.82         1.70 o                         
 -12   1   2        179.46        180.32         2.04 o                         
 -11   1   2        127.03        137.59         1.69 o                         
 -10   1   2       1101.58       1089.49         5.41 o                         
  -9   1   2         32.36         34.58         1.72 o                         
  -8   1   2        445.15        445.93         3.96 o                         
  -7   1   2        966.24        969.21         6.02 o                         
  -6   1   2        110.02        117.92         1.90 o                         
  -5   1   2       4809.17       4836.44        25.86 o                         
  -4   1   2       3070.16       3097.91        17.35 o                         
  -3   1   2       6674.68       6637.60        38.01 o                         
  -2   1   2        406.08        379.01         2.83 o                         
  -1   1   2       9229.56       9447.11        56.21 o                         
   0   1   2        220.52        221.28         1.69 o                         
   1   1   2       2192.87       1984.04        15.63 o                         
   2   1   2       2311.82       2170.46        15.77 o                         
   3   1   2       7254.89       7027.97        49.04 o                         
   4   1   2       8462.96       7878.31        52.64 o                         
   5   1   2       6216.33       6178.65        37.64 o                         
   6   1   2       1768.06       1640.88        11.37 o                         
   7   1   2         38.53         45.29         1.54 o                         
   8   1   2       1791.06       1736.94        12.22 o                         
   9   1   2        679.07        623.56         5.86 o                         
  10   1   2        106.36        101.02         1.60 o                         
  11   1   2        691.90        703.14         4.42 o                         
  12   1   2        144.11        154.13         2.06 o                         
  13   1   2        617.76        585.49         4.01 o                         
  14   1   2        672.10        651.35         5.02 o                         
  15   1   2         75.66         81.84         2.07 o                         
  16   1   2          2.25          1.48         1.52 o                         
  17   1   2         56.28         46.76         1.80 o                         
 -17   2   2          1.99          1.69         1.44 o                         
 -16   2   2        218.02        221.60         2.71 o                         
 -15   2   2        200.37        206.46         2.56 o                         
 -14   2   2        122.14        119.96         1.81 o                         
 -13   2   2        472.14        469.30         3.53 o                         
 -12   2   2        351.02        390.84         4.86 o                         
 -11   2   2        284.95        265.13         2.62 o                         
 -10   2   2         79.28         73.53         1.58 o                         
  -9   2   2        896.10        889.83         6.00 o                         
  -8   2   2       1572.66       1616.39         9.98 o                         
  -7   2   2       4403.38       4355.29        36.62 o                         
  -6   2   2       1407.27       1461.46        14.21 o                         
  -5   2   2       2214.53       2258.48        13.50 o                         
  -4   2   2        140.62        145.35         1.56 o                         
  -3   2   2        218.03        226.10         1.96 o                         
  -2   2   2      17853.43      18113.81       107.27 o                         
  -1   2   2      10065.97      10067.30        71.83 o                         
   0   2   2       2123.71       1995.31        12.26 o                         
   1   2   2       3252.60       3070.66        20.19 o                         
   2   2   2        973.80        897.41         7.00 o                         
   3   2   2        817.20        796.46         5.62 o                         
   4   2   2        361.49        382.33         3.43 o                         
   5   2   2         46.13         65.99         1.46 o                         
   6   2   2        234.16        197.37         2.44 o                         
   7   2   2        757.68        700.47         7.67 o                         
   8   2   2       1775.48       1680.73        11.87 o                         
   9   2   2        294.22        233.18         3.51 o                         
  10   2   2        389.77        394.06         2.86 o                         
  11   2   2         47.67         51.37         1.66 o                         
  12   2   2         60.13         63.33         1.82 o                         
  13   2   2         10.04         13.59         1.90 o                         
  14   2   2        474.75        477.05         4.16 o                         
  15   2   2        154.61        163.73         3.04 o                         
  16   2   2        236.19        246.66         3.04 o                         
  17   2   2        185.35        180.63         3.30 o                         
 -17   3   2        301.37        220.52         3.60 o                         
 -16   3   2        222.69        219.48         4.69 o                         
 -15   3   2        533.31        550.30         5.48 o                         
 -14   3   2        162.71        162.76         2.33 o                         
 -13   3   2        690.35        715.96         7.01 o                         
 -12   3   2        402.53        410.90         2.84 o                         
 -11   3   2        470.79        461.56         4.79 o                         
 -10   3   2       1479.31       1468.20         8.13 o                         
  -9   3   2        132.49        161.67         1.83 o                         
  -8   3   2        869.42        860.24         8.57 o                         
  -7   3   2        343.56        293.25         3.85 o                         
  -6   3   2       1550.89       1398.32        11.81 o                         
  -5   3   2       2937.39       2899.04        18.86 o                         
  -4   3   2        380.84        375.45         3.03 o                         
  -3   3   2        440.24        362.30         2.96 o                         
  -2   3   2       1275.41       1250.00         9.11 o                         
  -1   3   2      30913.60      32618.62       176.60 o                         
   0   3   2       3447.63       3263.18        18.25 o                         
   1   3   2       1748.37       1645.64        14.89 o                         
   2   3   2       1911.47       1807.78        14.26 o                         
   3   3   2        806.11        809.71         5.20 o                         
   4   3   2        673.80        614.40         4.58 o                         
   5   3   2       2990.81       2823.15        16.17 o                         
   6   3   2       3632.85       3440.62        18.80 o                         
   7   3   2         49.62         33.34         1.73 o                         
   8   3   2        155.04        170.06         2.59 o                         
   9   3   2       2060.32       1992.24        11.52 o                         
  10   3   2        226.05        225.17         2.18 o                         
  11   3   2       1109.89       1120.00         8.41 o                         
  12   3   2       1770.08       1737.72        10.18 o                         
  13   3   2         97.70        110.39         2.10 o                         
  14   3   2       1678.39       1723.82        15.59 o                         
  15   3   2        310.88        317.96         2.70 o                         
  16   3   2          2.95          2.54         1.45 o                         
  17   3   2        178.09        142.73         2.14 o                         
 -16   4   2        235.12        200.22        10.44 o                         
 -15   4   2       1753.41       1787.97        16.30 o                         
 -14   4   2         33.75         33.64         1.54 o                         
 -13   4   2        405.00        410.64         3.35 o                         
 -12   4   2         12.18         15.61         1.72 o                         
 -11   4   2       1029.78       1081.24         5.83 o                         
 -10   4   2         48.07         57.11         1.58 o                         
  -9   4   2        140.11        142.05         1.67 o                         
  -8   4   2       7767.30       7797.27        44.98 o                         
  -7   4   2       1109.79       1091.48        10.60 o                         
  -6   4   2       1475.77       1406.22        13.49 o                         
  -5   4   2       1111.54       1235.12         6.02 o                         
  -4   4   2       2922.25       2936.17        13.16 o                         
  -3   4   2        280.89        280.75         2.39 o                         
  -2   4   2       4028.30       3749.97        21.13 o                         
  -1   4   2        452.34        351.95         2.98 o                         
   0   4   2       6946.08       6642.75        36.70 o                         
   1   4   2        319.53        247.31         3.78 o                         
   2   4   2       2114.48       2108.95        17.14 o                         
   3   4   2        181.31        172.43         2.02 o                         
   4   4   2       1925.91       1901.46        10.65 o                         
   5   4   2        935.20        863.67         5.12 o                         
   6   4   2         38.09         39.84         1.38 o                         
   7   4   2       7201.09       7188.58        40.18 o                         
   8   4   2        324.79        328.64         3.65 o                         
   9   4   2       3333.97       3381.76        14.54 o                         
  10   4   2         19.03         26.59         1.61 o                         
  11   4   2        836.98        846.74         5.62 o                         
  12   4   2         63.79         75.45         2.09 o                         
  13   4   2        239.98        245.95         3.02 o                         
  14   4   2       1447.21       1486.27         9.53 o                         
  15   4   2         39.43         43.29         1.40 o                         
  16   4   2        885.82        804.38         9.35 o                         
 -16   5   2        112.32         84.10         2.70 o                         
 -15   5   2        201.75        208.95         2.99 o                         
 -14   5   2        254.98        262.98         4.09 o                         
 -13   5   2         63.92         71.28         1.95 o                         
 -12   5   2        658.78        672.07         5.91 o                         
 -11   5   2        553.19        579.46         4.43 o                         
 -10   5   2        125.48        128.75         1.83 o                         
  -9   5   2       1205.78       1209.04         6.32 o                         
  -8   5   2        131.17        141.35         1.61 o                         
  -7   5   2        351.26        364.00         4.06 o                         
  -6   5   2        750.48        673.48         4.10 o                         
  -5   5   2       5231.25       5192.81        26.85 o                         
  -4   5   2        830.29        874.09         4.22 o                         
  -3   5   2       2274.78       2096.03         8.72 o                         
  -2   5   2       5560.28       5654.12        31.63 o                         
  -1   5   2         77.50         94.49         1.35 o                         
   0   5   2        177.61        183.84         2.09 o                         
   1   5   2       3360.11       2967.53        15.56 o                         
   2   5   2        526.40        418.00         3.27 o                         
   3   5   2        905.69        809.73         4.32 o                         
   4   5   2       4378.86       4141.66        18.83 o                         
   5   5   2         96.01        132.23         1.74 o                         
   6   5   2       1774.01       1805.89        13.78 o                         
   7   5   2        163.49        172.62         1.70 o                         
   8   5   2       2675.18       2668.32        13.55 o                         
   9   5   2        290.92        287.44         2.32 o                         
  10   5   2        271.97        290.25         2.42 o                         
  11   5   2        397.77        399.98         4.38 o                         
  12   5   2         39.55         52.80         2.01 o                         
  13   5   2         35.51         38.04         1.64 o                         
  14   5   2         95.18        112.90         1.89 o                         
  15   5   2         56.04         60.39         1.24 o                         
  16   5   2        173.82        138.25         3.62 o                         
 -15   6   2         13.05         16.22         1.69 o                         
 -14   6   2         35.89         32.37         1.83 o                         
 -13   6   2        183.75        197.01         2.20 o                         
 -12   6   2        697.25        711.36         5.82 o                         
 -11   6   2        182.96        190.51         2.10 o                         
 -10   6   2         27.11         35.52         1.67 o                         
  -9   6   2        114.92        121.67         1.69 o                         
  -8   6   2         61.29         69.04         1.54 o                         
  -7   6   2         54.33         43.33         1.30 o                         
  -6   6   2        581.12        553.45         2.86 o                         
  -5   6   2        183.13        183.08         1.48 o                         
  -4   6   2       2945.08       2851.16        16.39 o                         
  -3   6   2        249.03        247.38         2.08 o                         
  -2   6   2         30.23         26.31         1.48 o                         
  -1   6   2         90.80        111.30         1.79 o                         
   0   6   2        128.40        114.08         1.83 o                         
   1   6   2        263.03        279.48         2.35 o                         
   2   6   2          5.55          6.17         1.40 o                         
   3   6   2       2448.32       2320.20        11.97 o                         
   4   6   2        394.90        364.32         2.29 o                         
   5   6   2        580.80        571.30         2.96 o                         
   6   6   2        351.95        330.75         2.26 o                         
   7   6   2        182.63        196.93         1.84 o                         
   8   6   2          1.09          1.27         1.51 o                         
   9   6   2       1548.05       1549.70         8.71 o                         
  10   6   2       1501.94       1524.03        10.01 o                         
  11   6   2         46.93         48.10         1.99 o                         
  12   6   2         74.90         85.35         1.72 o                         
  13   6   2        130.74        133.86         1.89 o                         
  14   6   2         44.17         40.91         1.84 o                         
  15   6   2         36.45         34.27         1.19 o                         
 -14   7   2         11.26          9.90         1.62 o                         
 -13   7   2         32.00         32.54         1.57 o                         
 -12   7   2        148.97        159.35         3.79 o                         
 -11   7   2         75.47         79.58         1.68 o                         
 -10   7   2        617.33        603.79         4.27 o                         
  -9   7   2        113.56        110.65         1.85 o                         
  -8   7   2         28.39         33.76         1.60 o                         
  -7   7   2        114.91        119.63         1.85 o                         
  -6   7   2        428.10        433.25         3.43 o                         
  -5   7   2       1401.74       1369.11         5.68 o                         
  -4   7   2       1018.12       1010.49         4.56 o                         
  -3   7   2       1576.37       1605.36        11.80 o                         
  -2   7   2          3.37          3.64         1.33 o                         
  -1   7   2         11.31         13.63         1.30 o                         
   0   7   2        241.05        230.23         2.29 o                         
   1   7   2        333.35        342.45         2.45 o                         
   2   7   2       1080.01       1099.53         4.32 o                         
   3   7   2         21.07         21.48         1.20 o                         
   4   7   2       1450.72       1456.66         5.92 o                         
   5   7   2        148.52        139.54         1.69 o                         
   6   7   2       1199.16       1258.50         6.40 o                         
   7   7   2       1609.59       1605.46        10.52 o                         
   8   7   2         18.65         21.71         1.67 o                         
   9   7   2        182.78        179.80         2.33 o                         
  10   7   2         22.63         25.67         2.08 o                         
  11   7   2        192.14        202.50         3.03 o                         
  12   7   2         32.39         34.32         1.63 o                         
  13   7   2         24.80         24.73         1.66 o                         
  14   7   2        293.60        251.95         5.39 o                         
 -13   8   2        255.30        205.39        21.32 o                         
 -12   8   2       1025.20       1041.21        10.25 o                         
 -11   8   2        139.99        146.31         2.22 o                         
 -10   8   2         48.83         53.41         2.00 o                         
  -9   8   2       1157.52       1197.37         7.67 o                         
  -8   8   2       1250.46       1288.91         9.31 o                         
  -7   8   2        349.48        356.10         2.90 o                         
  -6   8   2       1830.19       1835.59        11.49 o                         
  -5   8   2        101.52         94.52         1.86 o                         
  -4   8   2       1393.03       1393.06         6.35 o                         
  -3   8   2         63.50         62.74         1.61 o                         
  -2   8   2        502.85        526.12         3.32 o                         
  -1   8   2        663.11        657.83         4.75 o                         
   0   8   2        158.14        168.00         1.99 o                         
   1   8   2       1224.16       1240.70         5.35 o                         
   2   8   2        165.44        178.93         2.78 o                         
   3   8   2        329.17        322.87         3.42 o                         
   4   8   2         27.95         30.32         1.59 o                         
   5   8   2       1134.42       1168.24         8.98 o                         
   6   8   2        244.05        250.09         3.36 o                         
   7   8   2       1107.01       1148.83         9.20 o                         
   8   8   2       1136.88       1156.28        13.35 o                         
   9   8   2        389.88        397.58         3.45 o                         
  10   8   2         81.26         80.84         2.03 o                         
  11   8   2        187.72        200.34         2.27 o                         
  12   8   2        115.89        121.18         2.90 o                         
  13   8   2        334.16        267.34         4.37 o                         
 -11   9   2        119.86        114.38         3.58 o                         
 -10   9   2        120.56        121.83         2.08 o                         
  -9   9   2        607.96        651.00         6.72 o                         
  -8   9   2        608.29        657.77         4.97 o                         
  -7   9   2       1549.47       1647.04        17.36 o                         
  -6   9   2        186.81        185.86         3.28 o                         
  -5   9   2         93.91        101.82         2.18 o                         
  -4   9   2         19.04         18.12         1.82 o                         
  -3   9   2        145.77        147.85         2.32 o                         
  -2   9   2        671.39        671.13         4.04 o                         
  -1   9   2       1463.11       1491.16         8.74 o                         
   0   9   2        548.21        525.61         3.38 o                         
   1   9   2        811.35        837.78         4.56 o                         
   2   9   2         91.98         92.41         1.87 o                         
   3   9   2        211.18        225.53         2.28 o                         
   4   9   2         71.59         88.77         2.13 o                         
   5   9   2         21.16         24.38         2.48 o                         
   6   9   2       1108.54       1182.82         7.62 o                         
   7   9   2        598.92        627.35         4.33 o                         
   8   9   2        771.54        814.69         9.30 o                         
   9   9   2         70.04         67.75         2.11 o                         
  10   9   2        442.04        450.77         3.68 o                         
  11   9   2         87.41         80.62         2.40 o                         
  -9  10   2         67.45         65.14         2.21 o                         
  -8  10   2        503.11        577.54         8.15 o                         
  -7  10   2          8.39         11.20         2.33 o                         
  -6  10   2        160.21        187.55         2.88 o                         
  -5  10   2         13.32         14.98         2.18 o                         
  -4  10   2        957.66       1041.09        13.76 o                         
  -3  10   2         52.30         71.40         1.78 o                         
  -2  10   2         90.94         90.66         1.71 o                         
  -1  10   2        624.82        616.23         3.80 o                         
   0  10   2         40.92         50.01         1.82 o                         
   1  10   2         30.96         38.20         1.83 o                         
   2  10   2        504.11        520.95         3.35 o                         
   3  10   2        943.12       1004.68         9.57 o                         
   4  10   2          2.73          6.79         1.95 o                         
   5  10   2       1003.84       1094.37        12.03 o                         
   6  10   2         33.61         36.13         1.69 o                         
   7  10   2        251.35        269.18        10.79 o                         
   8  10   2        398.17        415.43        12.64 o                         
   9  10   2         10.88         12.08         1.80 o                         
  -7  11   2         20.32         17.09         1.64 o                         
  -6  11   2         54.54         45.06         1.42 o                         
  -5  11   2         10.24         11.16         1.48 o                         
  -4  11   2          2.24          2.65         1.52 o                         
  -3  11   2        362.63        328.99        12.77 o                         
  -2  11   2         16.37         25.45         1.87 o                         
  -1  11   2         21.22         22.71         1.65 o                         
   0  11   2          4.30          7.16         1.64 o                         
   1  11   2          4.06          3.68         1.60 o                         
   2  11   2        269.05        285.32         7.72 o                         
   3  11   2         20.50         26.79         1.73 o                         
   4  11   2         17.41         20.17         1.92 o                         
   5  11   2         12.40         16.55         1.41 o                         
   6  11   2          6.10          3.92         1.27 o                         
   7  11   2         62.70         51.10         2.54 o                         
  -1  12   2          3.63          4.78         2.08 o                         
   0  12   2         30.36         26.47         3.70 o                         
   1  12   2         22.18         14.46         2.17 o                         
   2  12   2         26.52         15.18         2.93 o                         
 -17   1   3        371.77        327.89         5.06 o                         
 -16   1   3         30.00         31.03         1.28 o                         
 -15   1   3        449.70        442.11         3.33 o                         
 -14   1   3        152.48        152.90         2.43 o                         
 -13   1   3       1479.48       1514.73         8.51 o                         
 -12   1   3        185.96        197.73         2.20 o                         
 -11   1   3       1693.12       1797.67         7.91 o                         
 -10   1   3       1078.74       1073.81         5.27 o                         
  -9   1   3         59.04         73.43         1.66 o                         
  -8   1   3        820.36        792.98         5.44 o                         
  -7   1   3       3119.58       3185.51        19.19 o                         
  -6   1   3        365.69        330.80         2.71 o                         
  -5   1   3       1780.67       1679.94         9.68 o                         
  -4   1   3         51.02         63.22         1.29 o                         
  -3   1   3        981.07        992.43         6.89 o                         
  -2   1   3      17047.96      17559.45        95.45 o                         
  -1   1   3        297.53        279.30         2.72 o                         
   0   1   3        750.42        765.49         4.95 o                         
   1   1   3       4128.97       4315.05        35.44 o                         
   2   1   3       7474.83       7076.66        50.48 o                         
   3   1   3      13352.32      13103.83        82.12 o                         
   4   1   3        615.70        717.16         6.71 o                         
   5   1   3       3563.00       3443.76        28.85 o                         
   6   1   3       2532.70       2442.78        16.43 o                         
   7   1   3      11028.14      11511.18       105.29 o                         
   8   1   3       3243.82       3023.41        22.01 o                         
   9   1   3       1947.76       1770.70        15.72 o                         
  10   1   3        286.41        263.27         2.14 o                         
  11   1   3        513.92        504.81         4.22 o                         
  12   1   3       1145.57       1092.31         5.93 o                         
  13   1   3        124.13        139.52         2.68 o                         
  14   1   3       2065.58       2103.09        14.96 o                         
  15   1   3         74.58         90.65         2.31 o                         
  16   1   3        136.69        127.75         2.12 o                         
  17   1   3         50.39         39.21         1.46 o                         
 -17   2   3       1462.90       1372.63        52.27 o                         
 -16   2   3        139.20        150.68         1.61 o                         
 -15   2   3        501.06        528.06         5.14 o                         
 -14   2   3          7.94          8.83         1.46 o                         
 -13   2   3        961.24       1022.10         8.51 o                         
 -12   2   3        563.29        571.84         4.33 o                         
 -11   2   3        570.98        598.45         3.74 o                         
 -10   2   3       6895.43       7279.65        29.99 o                         
  -9   2   3         49.49         54.61         1.38 o                         
  -8   2   3       6050.36       6023.59        30.05 o                         
  -7   2   3        385.20        343.58         2.37 o                         
  -6   2   3        373.29        307.24         2.89 o                         
  -5   2   3       7296.09       7592.45        53.00 o                         
  -4   2   3       4466.85       4268.47        23.76 o                         
  -3   2   3       1324.13       1525.18         8.57 o                         
  -2   2   3        777.43        744.34         4.55 o                         
  -1   2   3      29249.61      30455.81       202.48 o                         
   0   2   3       1868.70       1796.77        11.15 o                         
   1   2   3        152.62        139.99         1.34 o                         
   2   2   3       4723.66       4425.08        34.59 o                         
   3   2   3        190.27        170.67         3.10 o                         
   4   2   3       5727.91       5821.16        48.11 o                         
   5   2   3       2382.95       2109.59        15.02 o                         
   6   2   3       3395.97       3247.60        22.39 o                         
   7   2   3      10088.33       9703.57        59.17 o                         
   8   2   3       1948.40       1840.66        16.98 o                         
   9   2   3       7282.21       7388.28        29.70 o                         
  10   2   3         72.13         82.66         1.68 o                         
  11   2   3       1883.48       1846.64         8.75 o                         
  12   2   3        571.77        602.63         4.39 o                         
  13   2   3        111.37        107.09         2.46 o                         
  14   2   3       1776.54       1811.77        11.58 o                         
  15   2   3        143.12        154.81         2.70 o                         
  16   2   3        494.49        511.18         7.67 o                         
  17   2   3        228.55        182.45         3.22 o                         
 -17   3   3         79.51         56.81         2.00 o                         
 -16   3   3        309.09        310.18         6.11 o                         
 -15   3   3        345.93        341.92         5.84 o                         
 -14   3   3        363.67        389.35         2.80 o                         
 -13   3   3         21.15         24.34         1.64 o                         
 -12   3   3       2625.46       2685.64        13.04 o                         
 -11   3   3        569.40        578.90         3.97 o                         
 -10   3   3       3872.13       4029.55        17.84 o                         
  -9   3   3        617.10        595.48         3.70 o                         
  -8   3   3         73.26         89.62         1.71 o                         
  -7   3   3       1156.85       1130.61        13.93 o                         
  -6   3   3        238.65        274.90         1.99 o                         
  -5   3   3       2634.91       2575.63        14.71 o                         
  -4   3   3       2634.93       2732.55        32.89 o                         
  -3   3   3      14425.05      14924.91        94.21 o                         
  -2   3   3       3169.06       3095.70        27.06 o                         
  -1   3   3       1280.77       1161.92         7.73 o                         
   0   3   3         63.76         85.87         1.39 o                         
   1   3   3        958.68       1040.88         7.05 o                         
   2   3   3        439.66        374.60         3.25 o                         
   3   3   3       3787.59       3754.50        23.04 o                         
   4   3   3       2973.77       2643.77        18.76 o                         
   5   3   3       1131.49       1136.95         9.17 o                         
   6   3   3       3104.24       3027.42        20.26 o                         
   7   3   3        509.46        497.09         4.48 o                         
   8   3   3        533.80        540.93         8.52 o                         
   9   3   3         87.74         87.71         1.65 o                         
  10   3   3       2325.85       2449.53        17.20 o                         
  11   3   3       1937.04       1944.94        12.05 o                         
  12   3   3        158.10        154.85         2.08 o                         
  13   3   3       1474.64       1522.12        11.28 o                         
  14   3   3         88.51         91.97         2.29 o                         
  15   3   3         63.94         71.51         1.82 o                         
  16   3   3        108.08        114.94         1.92 o                         
 -16   4   3        157.87        152.36         2.58 o                         
 -15   4   3         14.11         14.64         1.23 o                         
 -14   4   3         52.76         53.89         1.42 o                         
 -13   4   3        344.30        355.36         2.60 o                         
 -12   4   3       1307.22       1327.79         7.14 o                         
 -11   4   3         23.49         23.43         1.54 o                         
 -10   4   3        374.55        374.57         3.32 o                         
  -9   4   3       2444.99       2502.64        11.38 o                         
  -8   4   3         23.53         20.57         1.36 o                         
  -7   4   3        157.46        157.23         2.15 o                         
  -6   4   3       1170.88       1174.41         5.60 o                         
  -5   4   3       5259.48       5218.11        30.93 o                         
  -4   4   3        731.16        700.40         3.86 o                         
  -3   4   3       1346.36       1198.44         6.24 o                         
  -2   4   3        208.13        222.66         2.30 o                         
  -1   4   3        916.96        873.06         7.17 o                         
   0   4   3        476.60        423.48         4.03 o                         
   1   4   3       1972.33       1991.17        12.07 o                         
   2   4   3       5963.76       6095.73        34.05 o                         
   3   4   3         28.34         38.52         1.29 o                         
   4   4   3        759.54        824.36         5.72 o                         
   5   4   3         84.71        101.79         1.65 o                         
   6   4   3       1418.60       1380.84         8.63 o                         
   7   4   3        671.12        652.59         5.08 o                         
   8   4   3         37.64         28.91         1.36 o                         
   9   4   3          3.50          2.91         1.45 o                         
  10   4   3       1055.15       1042.53         5.94 o                         
  11   4   3        341.04        354.67         3.30 o                         
  12   4   3         95.26         97.26         2.13 o                         
  13   4   3        696.90        713.57         6.63 o                         
  14   4   3         17.00         20.43         1.77 o                         
  15   4   3        247.30        259.94         2.45 o                         
  16   4   3          2.55          1.69         1.21 o                         
 -15   5   3        283.60        297.05         3.38 o                         
 -14   5   3        128.35        130.41         1.78 o                         
 -13   5   3        212.40        226.35         2.12 o                         
 -12   5   3       1180.31       1210.14         8.59 o                         
 -11   5   3         35.98         38.22         1.77 o                         
 -10   5   3        654.05        659.60         3.37 o                         
  -9   5   3         39.09         43.53         1.47 o                         
  -8   5   3        266.55        250.45         1.89 o                         
  -7   5   3         31.37         39.10         1.20 o                         
  -6   5   3        882.16        883.31         6.25 o                         
  -5   5   3        266.49        248.73         1.77 o                         
  -4   5   3       1366.57       1362.03         6.19 o                         
  -3   5   3       8999.83       8967.98        39.89 o                         
  -2   5   3         92.50        104.50         1.35 o                         
  -1   5   3       1933.61       1895.40        10.25 o                         
   0   5   3         12.84         14.91         1.09 o                         
   1   5   3       1604.52       1632.03         8.08 o                         
   2   5   3        288.67        347.55         2.35 o                         
   3   5   3        178.92        192.87         1.79 o                         
   4   5   3       5367.81       5224.19        25.87 o                         
   5   5   3       2755.33       2715.87        15.42 o                         
   6   5   3        423.74        410.85         3.46 o                         
   7   5   3        325.74        342.01         2.43 o                         
   8   5   3         64.17         64.46         1.40 o                         
   9   5   3         57.06         58.61         1.56 o                         
  10   5   3         90.09         96.25         1.83 o                         
  11   5   3         56.30         65.51         1.85 o                         
  12   5   3        630.63        639.96         4.57 o                         
  13   5   3         80.34         84.49         1.93 o                         
  14   5   3        732.60        782.03         9.33 o                         
  15   5   3         44.20         39.27         1.42 o                         
 -15   6   3        985.64        801.09        10.25 o                         
 -14   6   3         89.06         94.63         3.72 o                         
 -13   6   3       1204.41       1267.45         7.71 o                         
 -12   6   3        640.02        674.14         6.59 o                         
 -11   6   3        394.99        412.59         4.36 o                         
 -10   6   3         86.62         96.10         1.64 o                         
  -9   6   3        271.10        261.68         2.12 o                         
  -8   6   3       1098.40       1076.03         4.65 o                         
  -7   6   3        473.91        453.02         3.27 o                         
  -6   6   3       4303.96       4386.64        17.70 o                         
  -5   6   3        194.18        191.29         1.54 o                         
  -4   6   3        104.02        112.56         1.27 o                         
  -3   6   3         30.56         31.74         1.42 o                         
  -2   6   3        841.97        734.94         6.65 o                         
  -1   6   3        791.78        771.85         6.53 o                         
   0   6   3       7394.32       7214.91        36.84 o                         
   1   6   3       5976.61       5910.10        28.39 o                         
   2   6   3        111.78         96.13         1.52 o                         
   3   6   3        255.93        242.61         2.32 o                         
   4   6   3         93.67        104.65         1.42 o                         
   5   6   3        154.63        165.36         1.55 o                         
   6   6   3        305.33        317.66         2.57 o                         
   7   6   3       3557.38       3680.84        21.51 o                         
   8   6   3        555.35        545.33         3.97 o                         
   9   6   3       2761.82       2826.48        14.61 o                         
  10   6   3        978.10       1021.27         7.87 o                         
  11   6   3         31.43         38.61         1.78 o                         
  12   6   3        140.08        156.42         2.16 o                         
  13   6   3         21.78         26.31         1.55 o                         
  14   6   3        175.76        187.45         2.97 o                         
  15   6   3          9.12         11.50         1.13 o                         
 -14   7   3        450.85        334.27         5.78 o                         
 -13   7   3         28.45         27.12         1.71 o                         
 -12   7   3       1187.46       1222.83         8.80 o                         
 -11   7   3        689.47        699.91         7.09 o                         
 -10   7   3        432.15        430.34         3.06 o                         
  -9   7   3       2032.67       2101.09        13.77 o                         
  -8   7   3         18.08         16.91         1.66 o                         
  -7   7   3       1011.49       1034.83         8.75 o                         
  -6   7   3       1449.01       1470.15        10.14 o                         
  -5   7   3        700.28        731.03         4.67 o                         
  -4   7   3        136.14        141.42         1.64 o                         
  -3   7   3       2468.95       2535.65        10.65 o                         
  -2   7   3       3789.84       3810.46        18.41 o                         
  -1   7   3        701.41        683.07         3.44 o                         
   0   7   3       3048.65       2940.53        12.30 o                         
   1   7   3        761.76        736.35         3.41 o                         
   2   7   3        906.29        943.42         3.95 o                         
   3   7   3        504.85        513.12         2.81 o                         
   4   7   3        904.62        917.54         4.45 o                         
   5   7   3         13.27         19.30         1.54 o                         
   6   7   3       1108.19       1131.88         6.61 o                         
   7   7   3        760.48        737.71         9.04 o                         
   8   7   3        511.13        548.81         6.72 o                         
   9   7   3         62.16         66.15         2.12 o                         
  10   7   3        785.27        820.85         5.23 o                         
  11   7   3       1749.21       1779.20        11.28 o                         
  12   7   3        163.36        165.45         2.44 o                         
  13   7   3        405.16        414.77         7.22 o                         
  14   7   3        371.05        290.76         3.83 o                         
 -13   8   3        184.87        145.37         2.78 o                         
 -12   8   3          8.81          9.21         1.27 o                         
 -11   8   3       1213.77       1227.82        11.90 o                         
 -10   8   3         11.11         13.77         1.72 o                         
  -9   8   3        258.46        283.72         4.16 o                         
  -8   8   3         57.40         52.18         1.81 o                         
  -7   8   3          2.24          4.20         1.64 o                         
  -6   8   3          8.42         11.50         1.51 o                         
  -5   8   3         40.33         40.66         1.74 o                         
  -4   8   3       2770.32       2856.81        18.77 o                         
  -3   8   3        932.86       1047.25         5.64 o                         
  -2   8   3        160.00        161.47         2.10 o                         
  -1   8   3         64.73         60.57         1.80 o                         
   0   8   3        552.39        583.66         4.33 o                         
   1   8   3        219.34        236.26         1.84 o                         
   2   8   3         32.40         30.80         1.53 o                         
   3   8   3       1595.29       1600.87         8.39 o                         
   4   8   3          1.37          2.22         1.65 o                         
   5   8   3       1538.31       1559.67         7.58 o                         
   6   8   3        522.78        558.88         3.77 o                         
   7   8   3       1187.39       1204.98         8.28 o                         
   8   8   3         15.88         15.68         1.84 o                         
   9   8   3          4.52          7.63         1.81 o                         
  10   8   3        133.92        133.40         2.12 o                         
  11   8   3        210.82        228.00         2.54 o                         
  12   8   3       1767.40       1847.68        16.41 o                         
  13   8   3         30.27         25.36         1.85 o                         
 -11   9   3        259.10        248.41         6.28 o                         
 -10   9   3        432.78        441.70         7.13 o                         
  -9   9   3        132.21        132.85         2.18 o                         
  -8   9   3        109.22        121.64         2.51 o                         
  -7   9   3        431.84        441.50         5.75 o                         
  -6   9   3         83.09         79.90         1.97 o                         
  -5   9   3        282.03        280.62         3.00 o                         
  -4   9   3         28.84         27.43         2.03 o                         
  -3   9   3       2901.83       2983.69        19.19 o                         
  -2   9   3        427.83        416.31         3.21 o                         
  -1   9   3         58.05         48.79         2.06 o                         
   0   9   3        591.52        566.48         4.17 o                         
   1   9   3         35.62         31.79         1.80 o                         
   2   9   3        149.37        136.91         2.00 o                         
   3   9   3        136.14        147.19         2.12 o                         
   4   9   3       1328.93       1360.46        16.12 o                         
   5   9   3         33.43         30.68         2.21 o                         
   6   9   3         67.90         72.63         2.35 o                         
   7   9   3         32.24         33.95         1.99 o                         
   8   9   3        972.17        988.58        19.51 o                         
   9   9   3         23.33         26.49         2.07 o                         
  10   9   3         34.81         29.08         1.52 o                         
  11   9   3        443.13        367.62         5.59 o                         
  -9  10   3         56.09         53.08         1.67 o                         
  -8  10   3        135.69        136.69         3.41 o                         
  -7  10   3         50.46         58.04         2.17 o                         
  -6  10   3         88.39         92.87         3.19 o                         
  -5  10   3         26.58         25.98         2.58 o                         
  -4  10   3        629.00        678.40         5.93 o                         
  -3  10   3        480.32        515.67         3.39 o                         
  -2  10   3        613.01        636.28         3.78 o                         
  -1  10   3        242.89        267.38         3.13 o                         
   0  10   3        381.37        358.04         2.93 o                         
   1  10   3        805.38        804.02         7.37 o                         
   2  10   3        327.72        342.65         5.27 o                         
   3  10   3        967.92       1005.62         8.16 o                         
   4  10   3        333.40        363.94         2.99 o                         
   5  10   3        202.16        229.77         2.53 o                         
   6  10   3          0.53          3.14         1.65 o                         
   7  10   3         78.75         85.67         3.04 o                         
   8  10   3         71.80         75.97         2.30 o                         
   9  10   3         35.47         37.25         2.43 o                         
  -6  11   3         20.02         18.56         1.23 o                         
  -5  11   3        355.69        329.49         5.18 o                         
  -4  11   3          5.23          4.09         1.33 o                         
  -3  11   3         84.02         86.54         2.27 o                         
  -2  11   3        111.16        113.06         2.59 o                         
  -1  11   3        792.98        828.20         6.05 o                         
   0  11   3        279.60        334.02         2.58 o                         
   1  11   3        977.74       1005.40         9.30 o                         
   2  11   3        872.54        903.59         9.69 o                         
   3  11   3          6.50          8.91         1.43 o                         
   4  11   3        141.19        164.44         3.64 o                         
   5  11   3          9.16          7.04         1.33 o                         
   6  11   3        450.99        350.10        21.06 o                         
 -17   0   4       1372.65       1417.09        27.38 o                         
 -16   0   4       2443.13       2508.22        19.93 o                         
 -15   0   4        567.04        600.70         6.34 o                         
 -14   0   4       1244.50       1289.70        11.91 o                         
 -13   0   4        351.10        377.65         4.47 o                         
 -12   0   4        319.48        346.13         8.51 o                         
 -11   0   4        555.11        556.70         5.99 o                         
 -10   0   4       4499.25       4850.25        27.46 o                         
  -9   0   4        474.78        485.68         3.83 o                         
  -8   0   4       8030.49       8239.13        47.54 o                         
  -7   0   4       1702.95       1827.34        15.39 o                         
  -6   0   4       1449.46       1422.31        10.78 o                         
  -5   0   4       2525.96       2625.18        21.53 o                         
  -4   0   4        167.89        156.63         2.50 o                         
  -3   0   4         99.13         93.43         1.97 o                         
  -2   0   4       6089.42       6288.73        59.94 o                         
  -1   0   4      77373.33      89920.20      1423.77 o                         
   0   0   4       2198.36       2118.76        18.32 o                         
   1   0   4       2991.64       2857.81        29.40 o                         
   2   0   4      14119.38      13742.39       124.30 o                         
   3   0   4        527.48        483.70         8.92 o                         
   4   0   4        409.26        420.94         4.67 o                         
   5   0   4       3580.58       3314.50        54.61 o                         
   6   0   4       9233.86       9146.64       136.03 o                         
   7   0   4        235.75        213.96         3.70 o                         
   8   0   4         74.97        105.08         5.15 o                         
   9   0   4         95.64        124.19         2.58 o                         
  10   0   4       1537.35       1564.89         9.24 o                         
  11   0   4       2844.83       2931.46        17.18 o                         
  12   0   4       1215.43       1116.43        15.64 o                         
  13   0   4        193.27        176.81         4.51 o                         
  14   0   4       1923.66       1938.67        19.53 o                         
  15   0   4       1375.57       1453.83        14.65 o                         
  16   0   4         72.86         83.43         2.42 o                         
  17   0   4        104.43        109.05         6.44 o                         
 -17   1   4          0.51          0.31         1.77 o                         
 -16   1   4        178.70        173.04         3.08 o                         
 -15   1   4         29.49         36.44         1.40 o                         
 -14   1   4         85.13         92.83         1.93 o                         
 -13   1   4       1591.63       1641.17        10.17 o                         
 -12   1   4       2112.57       2228.55         9.86 o                         
 -11   1   4        112.91        119.36         1.69 o                         
 -10   1   4         95.38        105.73         1.95 o                         
  -9   1   4        405.16        424.74         3.57 o                         
  -8   1   4        603.19        626.96         3.80 o                         
  -7   1   4        604.39        589.57         3.48 o                         
  -6   1   4       6724.23       7238.51        39.05 o                         
  -5   1   4       4691.93       4822.11        24.93 o                         
  -4   1   4        923.48        883.26         5.54 o                         
  -3   1   4        547.79        473.18         3.20 o                         
  -2   1   4        827.94        778.48         5.98 o                         
  -1   1   4       3870.00       3622.17        25.10 o                         
   0   1   4       3830.88       3749.08        21.25 o                         
   1   1   4        406.43        391.08         3.30 o                         
   2   1   4       6226.17       5909.70        37.05 o                         
   3   1   4        133.54        105.89         1.48 o                         
   4   1   4       2405.56       2176.70        18.50 o                         
   5   1   4        924.40       1003.84        11.65 o                         
   6   1   4        862.27        814.02         7.33 o                         
   7   1   4       2972.53       2866.06        28.57 o                         
   8   1   4       1449.70       1403.59        10.38 o                         
   9   1   4        274.80        250.96         4.80 o                         
  10   1   4         24.70         32.26         1.48 o                         
  11   1   4       2470.06       2385.65        10.91 o                         
  12   1   4        553.55        506.73         3.44 o                         
  13   1   4        362.72        387.84         3.73 o                         
  14   1   4         17.36         24.77         2.77 o                         
  15   1   4        829.14        807.42         5.34 o                         
  16   1   4          3.44          6.94         1.58 o                         
  17   1   4         38.45         30.84         1.27 o                         
 -17   2   4        296.76        228.74         3.49 o                         
 -16   2   4        311.64        309.96         6.42 o                         
 -15   2   4         15.75         15.51         1.45 o                         
 -14   2   4          9.81          9.86         1.49 o                         
 -13   2   4        179.47        188.05         2.26 o                         
 -12   2   4        687.13        694.32         3.69 o                         
 -11   2   4        225.93        228.97         1.90 o                         
 -10   2   4        912.64        957.67         4.09 o                         
  -9   2   4         41.32         50.35         1.34 o                         
  -8   2   4        481.17        476.23         3.24 o                         
  -7   2   4       1023.13       1052.02         5.81 o                         
  -6   2   4        701.74        663.88         3.81 o                         
  -5   2   4        576.56        575.69         3.61 o                         
  -4   2   4       2882.63       3057.79        18.17 o                         
  -3   2   4       3548.81       3451.80        31.93 o                         
  -2   2   4        175.13        141.20         1.48 o                         
  -1   2   4        115.50         84.90         1.25 o                         
   0   2   4       7102.99       7126.76        47.86 o                         
   1   2   4        637.51        583.86         4.86 o                         
   2   2   4       1835.14       1876.35        14.18 o                         
   3   2   4       1221.98       1180.33         9.06 o                         
   4   2   4         46.94         23.93         1.51 o                         
   5   2   4        220.91        268.47         2.87 o                         
   6   2   4       1645.22       1507.14        10.66 o                         
   7   2   4       2153.47       2159.51        14.93 o                         
   8   2   4         43.95         43.30         2.52 o                         
   9   2   4        367.31        390.28         2.65 o                         
  10   2   4       1112.66       1119.87         9.87 o                         
  11   2   4        269.32        282.55         3.11 o                         
  12   2   4          4.95          4.12         1.84 o                         
  13   2   4         15.62         11.27         2.14 o                         
  14   2   4         50.25         53.90         2.57 o                         
  15   2   4         28.06         36.70         1.75 o                         
  16   2   4        289.47        279.07         3.26 o                         
  17   2   4        460.08        332.85        11.11 o                         
 -16   3   4        199.63        180.47         2.65 o                         
 -15   3   4        159.45        164.84         1.64 o                         
 -14   3   4        179.47        176.27         2.28 o                         
 -13   3   4        874.95        925.36         5.95 o                         
 -12   3   4       1645.11       1690.64        10.32 o                         
 -11   3   4       2287.98       2343.57        12.40 o                         
 -10   3   4        304.97        304.44         2.22 o                         
  -9   3   4        222.61        226.98         3.14 o                         
  -8   3   4        300.36        289.83         2.34 o                         
  -7   3   4        268.12        260.57         2.40 o                         
  -6   3   4       1791.86       1784.48         9.68 o                         
  -5   3   4        100.28         95.56         2.36 o                         
  -4   3   4       2195.90       1927.40        12.80 o                         
  -3   3   4       2911.52       2740.67        26.26 o                         
  -2   3   4        755.00        814.70         9.29 o                         
  -1   3   4       1266.37       1223.16         8.97 o                         
   0   3   4         36.75         40.28         1.56 o                         
   1   3   4        845.95        934.10         6.30 o                         
   2   3   4       3188.37       3009.91        20.03 o                         
   3   3   4          8.43          5.56         1.29 o                         
   4   3   4       4590.09       4370.52        26.84 o                         
   5   3   4       2999.40       3207.59        24.29 o                         
   6   3   4        140.84        112.90         2.45 o                         
   7   3   4       2810.44       2830.49        18.24 o                         
   8   3   4        712.25        705.69         6.15 o                         
   9   3   4       1822.22       1734.98         9.43 o                         
  10   3   4         69.74         71.38         1.63 o                         
  11   3   4       1167.91       1265.70         8.17 o                         
  12   3   4        115.49        114.05         2.20 o                         
  13   3   4        674.52        693.42         4.60 o                         
  14   3   4       1181.14       1268.66        16.16 o                         
  15   3   4        705.32        701.96         7.93 o                         
  16   3   4          1.28          0.11         1.59 o                         
 -16   4   4        310.27        268.80         9.03 o                         
 -15   4   4        755.72        734.75         8.30 o                         
 -14   4   4         21.69         24.80         1.31 o                         
 -13   4   4        699.51        757.95         5.40 o                         
 -12   4   4         80.19         90.31         1.79 o                         
 -11   4   4         22.51         26.53         1.66 o                         
 -10   4   4       1562.72       1625.19         8.41 o                         
  -9   4   4         61.90         61.77         1.50 o                         
  -8   4   4       1513.85       1448.48         8.46 o                         
  -7   4   4        472.74        460.41         2.88 o                         
  -6   4   4       2928.23       2791.31        11.53 o                         
  -5   4   4        391.06        477.64         2.63 o                         
  -4   4   4        114.16        132.92         1.35 o                         
  -3   4   4       7062.47       6958.89        31.16 o                         
  -2   4   4       5875.67       6123.20        30.16 o                         
  -1   4   4       4508.48       4416.34        24.04 o                         
   0   4   4       2905.85       2803.64        16.19 o                         
   1   4   4       8822.48       8659.14        41.00 o                         
   2   4   4       1235.23       1067.82         5.75 o                         
   3   4   4        772.16        646.53         3.65 o                         
   4   4   4        662.91        642.67         3.96 o                         
   5   4   4        206.06        199.83         2.29 o                         
   6   4   4        123.60        105.50         2.24 o                         
   7   4   4       2102.08       2062.61        10.40 o                         
   8   4   4       2121.87       2044.28         9.21 o                         
   9   4   4       3552.69       3465.36        14.50 o                         
  10   4   4        118.58        130.23         1.86 o                         
  11   4   4         44.52         53.55         1.68 o                         
  12   4   4         77.22         87.63         2.16 o                         
  13   4   4         43.24         40.28         2.10 o                         
  14   4   4        484.22        510.73         5.32 o                         
  15   4   4         40.23         41.13         1.69 o                         
  16   4   4        958.69        837.12        23.49 o                         
 -15   5   4         94.51         90.55         1.90 o                         
 -14   5   4         59.90         65.06         1.56 o                         
 -13   5   4         89.01         94.94         1.51 o                         
 -12   5   4        126.66        137.21         3.11 o                         
 -11   5   4         39.76         49.07         1.75 o                         
 -10   5   4        966.09        972.04         5.27 o                         
  -9   5   4       3774.94       3813.65        20.27 o                         
  -8   5   4       1365.45       1376.73         7.57 o                         
  -7   5   4        836.98        831.90         5.90 o                         
  -6   5   4        142.35        142.31         1.48 o                         
  -5   5   4       1659.76       1650.30         7.32 o                         
  -4   5   4        162.40        162.09         1.54 o                         
  -3   5   4       8167.47       8401.88        35.85 o                         
  -2   5   4       1701.28       1613.51         7.77 o                         
  -1   5   4        179.07        152.58         1.90 o                         
   0   5   4       3102.73       3010.19        15.35 o                         
   1   5   4         47.44         42.34         1.34 o                         
   2   5   4        616.64        615.34         3.72 o                         
   3   5   4        191.60        154.73         1.90 o                         
   4   5   4       1465.03       1411.36         7.70 o                         
   5   5   4        721.76        828.10         6.24 o                         
   6   5   4       3757.40       3701.12        15.79 o                         
   7   5   4       1733.33       1699.33         9.23 o                         
   8   5   4         82.77         85.94         1.59 o                         
   9   5   4         65.19         73.13         1.67 o                         
  10   5   4       2222.74       2265.47        12.41 o                         
  11   5   4         62.99         69.20         2.01 o                         
  12   5   4        536.74        565.47         7.39 o                         
  13   5   4       1382.31       1446.72         9.67 o                         
  14   5   4        803.51        843.37         7.71 o                         
  15   5   4         46.81         48.48         2.53 o                         
 -14   6   4         39.82         41.50         1.58 o                         
 -13   6   4          4.72          5.23         1.53 o                         
 -12   6   4         12.55         15.26         1.48 o                         
 -11   6   4         95.24        106.24         1.85 o                         
 -10   6   4          8.65          7.94         1.70 o                         
  -9   6   4       1149.46       1165.94         9.22 o                         
  -8   6   4         15.94         12.94         1.53 o                         
  -7   6   4        505.85        495.91         2.64 o                         
  -6   6   4       1289.74       1248.36         5.44 o                         
  -5   6   4        463.35        441.27         2.35 o                         
  -4   6   4       1590.78       1585.14         5.99 o                         
  -3   6   4         49.10         52.09         1.38 o                         
  -2   6   4        460.31        438.20         6.03 o                         
  -1   6   4       1123.24       1157.22         6.31 o                         
   0   6   4        376.07        382.70         2.97 o                         
   1   6   4       1220.13       1214.46         6.40 o                         
   2   6   4        383.71        400.95         4.66 o                         
   3   6   4       2126.96       2136.40         9.28 o                         
   4   6   4         27.57         18.25         1.31 o                         
   5   6   4       1321.60       1305.36         8.51 o                         
   6   6   4        775.00        761.26         5.55 o                         
   7   6   4         19.62         22.07         1.55 o                         
   8   6   4        433.63        458.26         4.64 o                         
   9   6   4         14.35         13.19         1.73 o                         
  10   6   4        192.64        200.53         2.95 o                         
  11   6   4         19.28         19.28         1.88 o                         
  12   6   4       1491.99       1599.99        12.06 o                         
  13   6   4        261.32        266.94         5.33 o                         
  14   6   4          5.27          4.71         2.02 o                         
 -14   7   4        103.74        100.99         1.65 o                         
 -13   7   4        138.63        150.88         3.45 o                         
 -12   7   4        572.22        600.21         4.46 o                         
 -11   7   4        196.86        212.06         2.41 o                         
 -10   7   4        984.03        988.96         8.32 o                         
  -9   7   4       1092.52       1162.66         6.92 o                         
  -8   7   4       1019.18       1052.34         5.98 o                         
  -7   7   4        418.26        426.78         3.69 o                         
  -6   7   4       1844.13       1932.18         7.75 o                         
  -5   7   4        202.37        212.50         1.90 o                         
  -4   7   4        408.46        404.07         2.36 o                         
  -3   7   4       3166.07       3161.20        16.03 o                         
  -2   7   4         67.87         70.10         1.44 o                         
  -1   7   4         33.39         34.32         1.48 o                         
   0   7   4        335.33        351.78         2.50 o                         
   1   7   4       1328.87       1281.47         5.65 o                         
   2   7   4        343.28        350.02         2.26 o                         
   3   7   4          2.57          5.51         1.35 o                         
   4   7   4       1804.84       1861.13         8.96 o                         
   5   7   4         26.08         29.42         1.94 o                         
   6   7   4       1318.34       1333.86         9.11 o                         
   7   7   4       1247.53       1287.38         7.51 o                         
   8   7   4        101.26        101.69         2.20 o                         
   9   7   4        104.88        108.31         2.33 o                         
  10   7   4          8.10         10.04         2.06 o                         
  11   7   4        320.72        332.14         4.75 o                         
  12   7   4       1714.62       1790.57        14.05 o                         
  13   7   4        618.06        629.09         8.26 o                         
 -12   8   4        109.21        108.75         3.46 o                         
 -11   8   4         38.34         37.59         1.29 o                         
 -10   8   4        485.10        517.31         4.60 o                         
  -9   8   4        366.06        381.69         3.21 o                         
  -8   8   4       1988.60       2030.96        16.56 o                         
  -7   8   4        379.72        351.80         3.63 o                         
  -6   8   4       1548.89       1598.60        10.33 o                         
  -5   8   4         17.07         17.26         1.62 o                         
  -4   8   4        682.33        693.98         3.75 o                         
  -3   8   4         32.99         38.08         1.81 o                         
  -2   8   4        195.65        194.72         4.05 o                         
  -1   8   4         60.04         66.04         1.88 o                         
   0   8   4       3560.72       3568.58        17.87 o                         
   1   8   4       2847.68       2873.20        13.38 o                         
   2   8   4         30.63         35.12         1.70 o                         
   3   8   4       2891.64       2871.95        13.16 o                         
   4   8   4        456.39        450.91         3.20 o                         
   5   8   4        251.95        272.24         4.49 o                         
   6   8   4        207.18        211.46         2.49 o                         
   7   8   4       1717.66       1691.22        11.95 o                         
   8   8   4         58.43         56.14         2.00 o                         
   9   8   4        516.16        540.05         7.14 o                         
  10   8   4        935.85        991.90         7.30 o                         
  11   8   4         46.89         48.08         1.87 o                         
  12   8   4        217.92        204.11         4.10 o                         
 -11   9   4        160.48        125.45         2.52 o                         
 -10   9   4         72.32         76.97         3.05 o                         
  -9   9   4        739.10        772.70         7.15 o                         
  -8   9   4         83.94         79.86         1.72 o                         
  -7   9   4       1530.25       1563.77        15.97 o                         
  -6   9   4        896.02        876.95         7.19 o                         
  -5   9   4        445.76        474.40         4.08 o                         
  -4   9   4        178.77        168.17         2.67 o                         
  -3   9   4         76.46         83.02         2.32 o                         
  -2   9   4        347.12        368.81         3.05 o                         
  -1   9   4        126.09        139.55         2.15 o                         
   0   9   4       1529.58       1702.33         9.14 o                         
   1   9   4        622.98        607.57         3.80 o                         
   2   9   4       1917.61       1956.23         9.37 o                         
   3   9   4          3.52          0.67         1.86 o                         
   4   9   4        358.07        355.58         4.19 o                         
   5   9   4         44.93         46.36         2.11 o                         
   6   9   4        102.30        109.14         2.11 o                         
   7   9   4        247.99        260.55         3.08 o                         
   8   9   4        566.78        626.49         8.05 o                         
   9   9   4        428.74        437.88         5.37 o                         
  10   9   4        653.17        662.33         6.80 o                         
  11   9   4        116.80        100.23         4.39 o                         
  -9  10   4        108.83         92.08         2.08 o                         
  -8  10   4         26.03         30.28         2.06 o                         
  -7  10   4        309.71        302.76         4.39 o                         
  -6  10   4         42.48         50.32         2.05 o                         
  -5  10   4        598.29        623.32        11.23 o                         
  -4  10   4        568.98        594.09         5.43 o                         
  -3  10   4         11.02          9.30         1.70 o                         
  -2  10   4        430.79        473.05         4.42 o                         
  -1  10   4        125.05        132.32         2.11 o                         
   0  10   4         73.10         68.26         1.99 o                         
   1  10   4        533.78        532.40         5.42 o                         
   2  10   4        718.52        712.24         4.64 o                         
   3  10   4        594.41        641.59         8.54 o                         
   4  10   4        467.90        477.88         6.37 o                         
   5  10   4        109.18        130.94         2.34 o                         
   6  10   4         47.49         44.40         1.85 o                         
   7  10   4          8.32          9.26         1.53 o                         
   8  10   4        154.14        157.49         4.71 o                         
   9  10   4         22.54         17.63         1.38 o                         
  -6  11   4         27.27         22.01         1.68 o                         
  -5  11   4        172.91        142.80         8.06 o                         
  -4  11   4         62.01         60.67         2.28 o                         
  -3  11   4         29.00         28.62         1.56 o                         
  -2  11   4          1.43          3.02         1.72 o                         
  -1  11   4          2.69          2.79         1.59 o                         
   0  11   4         58.79         54.61         1.78 o                         
   1  11   4        103.68        112.57         2.61 o                         
   2  11   4        177.57        172.06         3.17 o                         
   3  11   4         18.55         18.77         1.95 o                         
   4  11   4        264.28        230.15         8.95 o                         
   5  11   4        106.23         82.89         1.78 o                         
   6  11   4         40.99         20.68         2.06 o                         
 -17   1   5        229.21        170.75         4.09 o                         
 -16   1   5        202.03        187.50         5.07 o                         
 -15   1   5        810.07        829.35         4.66 o                         
 -14   1   5         17.60         21.21         1.65 o                         
 -13   1   5         52.84         56.31         1.60 o                         
 -12   1   5        123.49        128.73         1.68 o                         
 -11   1   5       2385.01       2496.35        10.09 o                         
 -10   1   5         77.33         84.21         1.46 o                         
  -9   1   5        374.97        395.97         3.58 o                         
  -8   1   5        683.42        724.49         4.61 o                         
  -7   1   5        154.04        175.10         1.70 o                         
  -6   1   5       1251.00       1324.11         6.26 o                         
  -5   1   5       9046.66       9034.09        41.91 o                         
  -4   1   5       3003.25       2706.82        22.01 o                         
  -3   1   5       3913.52       3797.23        20.29 o                         
  -2   1   5        675.54        595.32         4.70 o                         
  -1   1   5       1961.97       2029.50        14.77 o                         
   0   1   5       1429.81       1421.70         8.79 o                         
   1   1   5         42.97         38.21         1.09 o                         
   2   1   5       1571.96       1433.04        10.87 o                         
   3   1   5       3143.60       2936.47        30.11 o                         
   4   1   5       5507.72       5248.77        44.52 o                         
   5   1   5       3309.68       3147.69        32.45 o                         
   6   1   5       1827.25       1811.53        15.45 o                         
   7   1   5        243.18        244.08         3.54 o                         
   8   1   5         40.37         43.20         2.77 o                         
   9   1   5        191.23        167.88         1.66 o                         
  10   1   5        275.36        292.06         2.21 o                         
  11   1   5       1108.79       1065.18         9.62 o                         
  12   1   5        113.46         97.37         2.32 o                         
  13   1   5        598.69        570.87         7.53 o                         
  14   1   5        355.34        333.99         3.52 o                         
  15   1   5         26.56         34.00         1.74 o                         
  16   1   5        170.11        175.75         2.10 o                         
 -16   2   5        197.41        201.92         6.73 o                         
 -15   2   5        442.90        463.06         3.50 o                         
 -14   2   5        211.66        213.32         1.93 o                         
 -13   2   5        110.38        111.65         1.89 o                         
 -12   2   5        352.33        387.54         3.41 o                         
 -11   2   5         53.75         66.25         1.82 o                         
 -10   2   5       1521.55       1528.15         6.10 o                         
  -9   2   5        216.84        228.90         1.77 o                         
  -8   2   5       8517.93       8686.37        34.88 o                         
  -7   2   5         54.68         77.84         1.30 o                         
  -6   2   5       5003.94       4806.85        21.40 o                         
  -5   2   5         65.15         62.83         1.07 o                         
  -4   2   5       1990.72       1942.81        10.13 o                         
  -3   2   5       1645.71       1604.20        16.77 o                         
  -2   2   5        213.27        173.89         2.13 o                         
  -1   2   5       6953.16       6523.06        39.40 o                         
   0   2   5        394.71        440.89         3.27 o                         
   1   2   5       1522.98       1326.80         9.08 o                         
   2   2   5         68.89         96.21         1.94 o                         
   3   2   5       1746.28       1643.28        14.26 o                         
   4   2   5        109.23        113.45         2.11 o                         
   5   2   5       1284.99       1238.90         8.46 o                         
   6   2   5       3092.11       2767.56        19.49 o                         
   7   2   5        741.05        632.19         5.80 o                         
   8   2   5       2715.56       2547.02        21.33 o                         
   9   2   5        135.40        156.57         1.74 o                         
  10   2   5        112.96        129.11         1.70 o                         
  11   2   5       3495.73       3450.13        19.93 o                         
  12   2   5        169.89        179.15         3.02 o                         
  13   2   5        201.79        194.87         3.27 o                         
  14   2   5       1076.78       1147.17         8.55 o                         
  15   2   5        859.47        873.49         6.53 o                         
  16   2   5        990.62        947.85        16.64 o                         
 -16   3   5         47.67         50.02         1.45 o                         
 -15   3   5        798.91        806.67        11.41 o                         
 -14   3   5         80.50         90.08         1.52 o                         
 -13   3   5       1660.83       1709.00         8.33 o                         
 -12   3   5         92.32         97.94         1.68 o                         
 -11   3   5        268.56        267.62         2.04 o                         
 -10   3   5        860.04        903.33         4.52 o                         
  -9   3   5        945.10        973.13         6.92 o                         
  -8   3   5        272.94        290.30         2.04 o                         
  -7   3   5       2102.58       1971.94        10.72 o                         
  -6   3   5         68.61         62.89         1.15 o                         
  -5   3   5         81.92         84.71         1.08 o                         
  -4   3   5        165.77        206.84         1.75 o                         
  -3   3   5       1166.59        993.31         5.15 o                         
  -2   3   5        503.37        413.12         3.15 o                         
  -1   3   5       4669.79       4663.36        30.13 o                         
   0   3   5       6193.10       5956.56        43.24 o                         
   1   3   5        117.49        174.24         2.13 o                         
   2   3   5        424.05        369.85         3.79 o                         
   3   3   5       2571.51       2634.05        18.66 o                         
   4   3   5       4583.62       4504.75        29.33 o                         
   5   3   5         27.71         31.28         1.73 o                         
   6   3   5        412.10        319.95         3.36 o                         
   7   3   5       1710.19       1611.93        13.91 o                         
   8   3   5        303.27        300.09         2.28 o                         
   9   3   5       1313.00       1250.74         7.85 o                         
  10   3   5        236.16        223.64         2.72 o                         
  11   3   5        236.10        251.60         2.54 o                         
  12   3   5        393.24        420.39         3.29 o                         
  13   3   5       1220.46       1219.18         7.46 o                         
  14   3   5          3.65          1.87         1.80 o                         
  15   3   5        769.54        784.88         8.37 o                         
  16   3   5        311.22        300.34         5.67 o                         
 -16   4   5         91.89         52.24         1.85 o                         
 -15   4   5        127.13        129.24         2.43 o                         
 -14   4   5         89.62         91.24         1.39 o                         
 -13   4   5        121.58        127.34         1.63 o                         
 -12   4   5        637.65        648.76         4.56 o                         
 -11   4   5        278.55        304.28         2.70 o                         
 -10   4   5         78.37         82.44         1.59 o                         
  -9   4   5        202.35        215.37         2.49 o                         
  -8   4   5        799.61        800.98         4.06 o                         
  -7   4   5        253.12        257.32         1.70 o                         
  -6   4   5        187.59        166.94         1.54 o                         
  -5   4   5          4.01          4.71         1.09 o                         
  -4   4   5        816.86        822.22         5.54 o                         
  -3   4   5       2707.27       2597.39        10.65 o                         
  -2   4   5       1109.07       1239.21         6.43 o                         
  -1   4   5        261.30        222.39         2.46 o                         
   0   4   5         81.17         94.60         1.58 o                         
   1   4   5          6.46         18.27         1.06 o                         
   2   4   5        161.15        170.76         1.62 o                         
   3   4   5       1014.27        944.43         5.49 o                         
   4   4   5       1376.53       1285.28         7.41 o                         
   5   4   5        304.78        276.62         2.71 o                         
   6   4   5        698.40        738.11         5.32 o                         
   7   4   5        311.87        298.07         2.21 o                         
   8   4   5        428.64        395.19         2.38 o                         
   9   4   5         12.57         18.26         1.44 o                         
  10   4   5       3077.46       3173.49        14.41 o                         
  11   4   5         55.17         48.87         1.79 o                         
  12   4   5        372.50        385.93         3.67 o                         
  13   4   5          0.79          1.44         1.85 o                         
  14   4   5         52.46         50.37         1.68 o                         
  15   4   5        383.12        416.14         4.47 o                         
  16   4   5         14.90         10.71         1.93 o                         
 -15   5   5        119.56        121.61         2.26 o                         
 -14   5   5          8.24          8.45         1.12 o                         
 -13   5   5        396.41        396.37         4.50 o                         
 -12   5   5        170.47        179.15         2.58 o                         
 -11   5   5       1490.63       1528.51         7.85 o                         
 -10   5   5        141.74        152.34         1.84 o                         
  -9   5   5         62.86         74.88         1.64 o                         
  -8   5   5        138.06        144.58         1.73 o                         
  -7   5   5        154.09        155.97         2.24 o                         
  -6   5   5       1433.17       1361.25         5.82 o                         
  -5   5   5         27.30         32.29         1.06 o                         
  -4   5   5        537.99        496.67         2.97 o                         
  -3   5   5       1264.16       1234.81         6.67 o                         
  -2   5   5       1689.05       1694.08         8.03 o                         
  -1   5   5        841.78        822.02         5.45 o                         
   0   5   5        119.48        112.95         1.72 o                         
   1   5   5        879.41        869.55         5.04 o                         
   2   5   5        885.99        863.21         4.83 o                         
   3   5   5        152.69        178.47         2.15 o                         
   4   5   5       1131.86       1071.52         9.25 o                         
   5   5   5        821.31        908.81         6.48 o                         
   6   5   5       2245.85       2215.94        10.79 o                         
   7   5   5          7.01          8.04         1.39 o                         
   8   5   5        139.90        140.13         2.13 o                         
   9   5   5         81.72         94.58         1.83 o                         
  10   5   5          9.40          9.67         1.79 o                         
  11   5   5         31.79         39.40         1.85 o                         
  12   5   5          3.62          5.74         1.87 o                         
  13   5   5        906.58        969.21        15.42 o                         
  14   5   5         23.75         22.05         1.32 o                         
  15   5   5         28.73         28.98         3.24 o                         
 -14   6   5         49.50         52.73         1.51 o                         
 -13   6   5        220.14        230.52         3.33 o                         
 -12   6   5        400.21        444.64         3.34 o                         
 -11   6   5        236.52        256.46         2.36 o                         
 -10   6   5       1109.52       1143.52         5.92 o                         
  -9   6   5         13.08         10.96         1.44 o                         
  -8   6   5       1023.48       1101.04         6.46 o                         
  -7   6   5         25.05         30.88         1.45 o                         
  -6   6   5        707.42        701.52         3.70 o                         
  -5   6   5       2070.33       2145.94        11.82 o                         
  -4   6   5       2089.67       2074.94        11.09 o                         
  -3   6   5       2847.22       2875.08        11.65 o                         
  -2   6   5         29.17         38.27         1.31 o                         
  -1   6   5       2548.22       2515.07        10.65 o                         
   0   6   5        286.83        300.35         2.37 o                         
   1   6   5       2308.70       2375.29         9.52 o                         
   2   6   5       1842.14       1865.65         7.62 o                         
   3   6   5       2482.01       2444.12        10.14 o                         
   4   6   5        213.24        214.88         1.90 o                         
   5   6   5        106.98        116.88         2.39 o                         
   6   6   5       1484.85       1574.64         9.02 o                         
   7   6   5        101.60        103.51         1.84 o                         
   8   6   5        338.73        360.53         3.02 o                         
   9   6   5       1098.96       1077.13         9.35 o                         
  10   6   5       1451.98       1486.18        14.32 o                         
  11   6   5         31.09         31.77         2.03 o                         
  12   6   5        589.05        614.46         9.07 o                         
  13   6   5        126.28        118.85         2.04 o                         
  14   6   5         76.17         71.44         4.86 o                         
 -13   7   5         34.58         35.44         1.54 o                         
 -12   7   5         26.60         31.32         1.26 o                         
 -11   7   5         68.68         78.95         1.61 o                         
 -10   7   5         67.18         70.15         1.69 o                         
  -9   7   5        800.39        807.75         5.60 o                         
  -8   7   5        443.16        413.62         3.08 o                         
  -7   7   5        859.53        906.10         4.90 o                         
  -6   7   5         48.32         52.91         1.58 o                         
  -5   7   5       2702.16       2734.47        19.37 o                         
  -4   7   5         29.50         35.40         1.44 o                         
  -3   7   5         64.14         70.21         1.57 o                         
  -2   7   5        445.43        461.01         4.33 o                         
  -1   7   5        178.14        184.26         1.82 o                         
   0   7   5       2250.36       2288.57        11.58 o                         
   1   7   5        296.46        278.15         2.27 o                         
   2   7   5       1947.14       1953.13        11.38 o                         
   3   7   5        978.44        961.92         4.68 o                         
   4   7   5       1064.02       1038.16         5.04 o                         
   5   7   5        181.31        186.73         2.54 o                         
   6   7   5        802.35        841.04         6.98 o                         
   7   7   5       1216.25       1209.98         7.85 o                         
   8   7   5        251.22        258.97         2.54 o                         
   9   7   5        261.19        274.22         3.45 o                         
  10   7   5        189.18        197.85         2.36 o                         
  11   7   5        147.79        152.27         2.28 o                         
  12   7   5          4.43          5.57         1.59 o                         
  13   7   5        882.86        791.29        12.07 o                         
 -12   8   5        187.12        153.71         3.07 o                         
 -11   8   5        102.58        110.16         2.51 o                         
 -10   8   5          9.25         12.91         1.49 o                         
  -9   8   5        451.18        486.80         3.61 o                         
  -8   8   5         59.98         67.21         1.69 o                         
  -7   8   5         23.83         27.59         1.83 o                         
  -6   8   5         86.91         77.50         1.82 o                         
  -5   8   5         29.74         39.90         1.65 o                         
  -4   8   5         20.49         21.16         1.76 o                         
  -3   8   5         64.00         65.73         1.74 o                         
  -2   8   5       1895.34       1923.72        10.08 o                         
  -1   8   5        595.74        630.88         3.93 o                         
   0   8   5         28.97         36.73         1.56 o                         
   1   8   5       1005.37       1103.09         8.26 o                         
   2   8   5       1613.94       1604.58        10.30 o                         
   3   8   5        196.16        233.35         2.26 o                         
   4   8   5        141.40        160.67         2.33 o                         
   5   8   5       1089.27       1141.17        11.14 o                         
   6   8   5         43.31         39.54         2.03 o                         
   7   8   5        427.86        439.21         4.03 o                         
   8   8   5         25.22         31.17         2.02 o                         
   9   8   5        263.27        265.67         3.12 o                         
  10   8   5         55.37         55.21         1.81 o                         
  11   8   5          9.85         12.08         2.05 o                         
  12   8   5        165.69        160.05         2.56 o                         
 -10   9   5        306.67        300.13         4.57 o                         
  -9   9   5         51.46         57.33         1.46 o                         
  -8   9   5         28.08         24.63         1.62 o                         
  -7   9   5        151.14        146.03         2.03 o                         
  -6   9   5         73.56         83.97         2.27 o                         
  -5   9   5         88.17         94.60         1.97 o                         
  -4   9   5         32.10         32.76         1.97 o                         
  -3   9   5        196.76        197.73         2.27 o                         
  -2   9   5         28.39         31.37         1.75 o                         
  -1   9   5        201.10        208.04         2.30 o                         
   0   9   5         59.02         63.35         1.76 o                         
   1   9   5          1.14          3.50         1.76 o                         
   2   9   5         49.00         50.04         1.92 o                         
   3   9   5        474.43        453.45         3.86 o                         
   4   9   5        901.13        892.48        10.18 o                         
   5   9   5        131.35        136.25         2.25 o                         
   6   9   5       1680.81       1712.66        22.06 o                         
   7   9   5          3.79          6.23         1.95 o                         
   8   9   5         15.43         18.50         1.63 o                         
   9   9   5         33.83         35.75         1.99 o                         
  10   9   5        243.04        244.19         3.12 o                         
  -8  10   5        708.34        635.96        24.35 o                         
  -7  10   5         18.40         21.60         1.52 o                         
  -6  10   5        194.62        183.84         3.85 o                         
  -5  10   5        436.14        434.05         6.47 o                         
  -4  10   5        108.95        107.98         2.38 o                         
  -3  10   5        283.31        297.02         3.36 o                         
  -2  10   5        120.48        127.69         2.08 o                         
  -1  10   5        288.60        298.34         3.07 o                         
   0  10   5        307.72        304.72         2.91 o                         
   1  10   5        535.39        559.71         3.83 o                         
   2  10   5        286.80        297.89         3.95 o                         
   3  10   5        937.48        997.25        12.56 o                         
   4  10   5         19.04         14.98         1.86 o                         
   5  10   5       1686.15       1766.64        27.72 o                         
   6  10   5         33.97         34.54         1.59 o                         
   7  10   5        100.13        101.47         2.32 o                         
   8  10   5         74.54         57.37         2.38 o                         
  -5  11   5        528.70        380.79         5.97 o                         
  -4  11   5        356.94        309.58         9.66 o                         
  -3  11   5         68.56         59.05         4.28 o                         
  -2  11   5        450.65        429.60        14.80 o                         
  -1  11   5          5.17          6.41         1.35 o                         
   0  11   5        627.79        625.69         8.44 o                         
   1  11   5        784.16        811.56        12.12 o                         
   2  11   5        631.60        665.31        15.05 o                         
   3  11   5          5.05          7.37         2.19 o                         
   4  11   5        123.59        138.56         8.09 o                         
   5  11   5        174.23        133.62         4.55 o                         
 -16   0   6        162.55        163.20         7.28 o                         
 -15   0   6       3210.66       3347.11        38.80 o                         
 -14   0   6       2393.50       2523.30        21.95 o                         
 -13   0   6       3667.87       3904.33        25.14 o                         
 -12   0   6       2445.08       2530.17        19.31 o                         
 -11   0   6       3616.03       3823.93        21.14 o                         
 -10   0   6         95.51        112.05         2.21 o                         
  -9   0   6        236.93        219.09         3.51 o                         
  -8   0   6       2433.47       2424.90        12.74 o                         
  -7   0   6        982.05        947.74         6.30 o                         
  -6   0   6       5029.44       5058.85        27.04 o                         
  -5   0   6       5065.40       5139.13        29.72 o                         
  -4   0   6        517.74        527.97         6.49 o                         
  -3   0   6       5843.97       6097.84        67.49 o                         
  -2   0   6        757.31        864.47         7.91 o                         
  -1   0   6      10741.32      10594.90       103.36 o                         
   0   0   6       2579.19       2958.32        41.68 o                         
   1   0   6      26344.45      27186.74       235.44 o                         
   2   0   6        459.92        539.08         6.84 o                         
   3   0   6       7519.03       7501.97        63.99 o                         
   4   0   6         74.67         63.12         2.11 o                         
   5   0   6         80.33         90.92         3.33 o                         
   6   0   6         70.84         79.04         4.00 o                         
   7   0   6        951.41        908.10        37.04 o                         
   8   0   6      10251.04      10275.93        91.36 o                         
   9   0   6         39.37         43.13         1.95 o                         
  10   0   6       1450.44       1541.24         9.39 o                         
  11   0   6        218.24        244.61         6.11 o                         
  12   0   6        150.98        174.77         3.77 o                         
  13   0   6        234.79        200.34         4.49 o                         
  14   0   6        746.39        684.96         8.06 o                         
  15   0   6        740.29        813.17        10.18 o                         
  16   0   6        773.35        751.69        15.44 o                         
 -16   1   6         45.52         48.09         1.37 o                         
 -15   1   6        493.44        482.50         3.05 o                         
 -14   1   6         56.11         58.05         1.49 o                         
 -13   1   6         88.99         94.11         1.74 o                         
 -12   1   6         56.18         63.71         1.52 o                         
 -11   1   6       1737.77       1792.40         7.35 o                         
 -10   1   6        146.59        148.66         1.65 o                         
  -9   1   6        271.14        261.29         2.53 o                         
  -8   1   6        579.79        625.30         2.96 o                         
  -7   1   6        226.70        256.17         2.07 o                         
  -6   1   6         42.25         41.66         1.09 o                         
  -5   1   6         77.29        104.75         1.10 o                         
  -4   1   6       3012.67       3016.18        11.97 o                         
  -3   1   6       6882.04       6947.52        42.01 o                         
  -2   1   6      11562.80      11750.33        96.48 o                         
  -1   1   6        645.51        602.07         4.70 o                         
   0   1   6        991.60        960.13         6.76 o                         
   1   1   6       1166.12       1229.41         7.47 o                         
   2   1   6       2672.78       2549.22        24.16 o                         
   3   1   6        734.04        673.37         8.65 o                         
   4   1   6       5232.98       5082.51        33.89 o                         
   5   1   6        990.60        922.11         7.34 o                         
   6   1   6       2051.50       2041.65        28.24 o                         
   7   1   6        399.96        359.22         6.50 o                         
   8   1   6        196.64        234.54         2.64 o                         
   9   1   6         74.29         74.06         1.50 o                         
  10   1   6        183.40        165.97         2.13 o                         
  11   1   6         87.41         92.02         1.99 o                         
  12   1   6        140.45        133.09         2.31 o                         
  13   1   6        722.39        738.81         7.11 o                         
  14   1   6         65.00         56.70         2.91 o                         
  15   1   6         69.47         75.90         2.52 o                         
  16   1   6         14.57         16.51         1.67 o                         
 -16   2   6          2.33          3.28         0.97 o                         
 -15   2   6        688.27        708.44         5.01 o                         
 -14   2   6         49.51         51.95         1.40 o                         
 -13   2   6        231.84        239.05         3.32 o                         
 -12   2   6        305.42        319.93         3.71 o                         
 -11   2   6        504.91        517.46         3.79 o                         
 -10   2   6        506.46        491.88         2.83 o                         
  -9   2   6        575.43        588.90         2.97 o                         
  -8   2   6        187.40        173.21         1.55 o                         
  -7   2   6        229.72        200.13         2.05 o                         
  -6   2   6        686.03        711.93         3.66 o                         
  -5   2   6        434.28        472.86         2.37 o                         
  -4   2   6        179.85        157.07         1.76 o                         
  -3   2   6       1062.50       1031.33         6.57 o                         
  -2   2   6        515.39        543.16         4.45 o                         
  -1   2   6        376.05        381.28         3.61 o                         
   0   2   6        255.08        249.66         3.37 o                         
   1   2   6       1666.29       1554.02        11.41 o                         
   2   2   6        458.37        513.44         4.66 o                         
   3   2   6        227.86        177.73         2.39 o                         
   4   2   6        117.65        150.29         4.41 o                         
   5   2   6       4139.22       4035.92        38.04 o                         
   6   2   6        421.41        365.86         5.06 o                         
   7   2   6       2352.19       2314.78        18.80 o                         
   8   2   6        154.98        145.56         1.71 o                         
   9   2   6        535.22        515.25         3.00 o                         
  10   2   6        441.90        471.56         2.92 o                         
  11   2   6        681.41        655.66         3.94 o                         
  12   2   6        243.13        258.16         2.54 o                         
  13   2   6         17.92         25.53         2.18 o                         
  14   2   6        131.48        135.56         3.37 o                         
  15   2   6          1.10          5.92         1.87 o                         
  16   2   6          8.98         11.13         2.04 o                         
 -16   3   6         19.23         16.36         0.88 o                         
 -15   3   6         66.77         69.71         1.72 o                         
 -14   3   6        656.85        681.39         8.02 o                         
 -13   3   6        564.60        565.16         3.71 o                         
 -12   3   6        418.75        406.21         3.06 o                         
 -11   3   6       1803.10       1861.71         9.78 o                         
 -10   3   6         15.84         16.36         1.36 o                         
  -9   3   6        795.30        814.53         4.46 o                         
  -8   3   6         25.92         25.47         1.16 o                         
  -7   3   6        331.26        355.79         2.29 o                         
  -6   3   6        189.99        212.84         1.62 o                         
  -5   3   6        479.32        431.67         3.27 o                         
  -4   3   6       1085.20        974.42         4.58 o                         
  -3   3   6       5159.08       5173.14        25.38 o                         
  -2   3   6      10542.72      10746.22        45.49 o                         
  -1   3   6       2408.91       2598.93        12.81 o                         
   0   3   6        761.17        804.32         5.08 o                         
   1   3   6          2.26          6.03         1.22 o                         
   2   3   6        770.60        827.21         6.54 o                         
   3   3   6        984.71       1068.48         8.41 o                         
   4   3   6       7643.51       7593.39        70.18 o                         
   5   3   6       2159.71       2104.12        21.00 o                         
   6   3   6        752.12        735.92         9.17 o                         
   7   3   6        162.61        148.16         1.91 o                         
   8   3   6        445.24        453.12         3.69 o                         
   9   3   6       1629.55       1634.44         9.20 o                         
  10   3   6        457.89        441.28         3.23 o                         
  11   3   6        920.14        846.87         5.09 o                         
  12   3   6          2.69          3.87         1.92 o                         
  13   3   6       1135.42       1196.18        10.97 o                         
  14   3   6         12.06         20.79         2.41 o                         
  15   3   6         27.55         28.89         2.36 o                         
  16   3   6        521.90        387.72         8.10 o                         
 -15   4   6         37.08         34.51         1.09 o                         
 -14   4   6        570.46        603.18         5.86 o                         
 -13   4   6        211.21        223.76         2.02 o                         
 -12   4   6        420.51        447.60         3.96 o                         
 -11   4   6         49.67         37.23         1.56 o                         
 -10   4   6       1476.10       1485.01         9.06 o                         
  -9   4   6       1164.56       1117.54         7.35 o                         
  -8   4   6       1695.74       1665.43         8.09 o                         
  -7   4   6        897.47        892.16         4.11 o                         
  -6   4   6       1593.21       1567.54         6.19 o                         
  -5   4   6         45.50         54.57         1.35 o                         
  -4   4   6       1261.34       1201.92         5.35 o                         
  -3   4   6       1733.30       1568.58         7.24 o                         
  -2   4   6       1185.63       1310.57         6.39 o                         
  -1   4   6       6598.87       6328.51        28.83 o                         
   0   4   6         26.83         17.15         1.21 o                         
   1   4   6       1885.51       1724.66         9.46 o                         
   2   4   6        892.48        883.74         5.09 o                         
   3   4   6       3596.81       3539.69        18.81 o                         
   4   4   6        200.30        226.56         3.34 o                         
   5   4   6        953.28        921.02         9.34 o                         
   6   4   6       4669.05       4752.63        23.03 o                         
   7   4   6         31.70         34.85         1.46 o                         
   8   4   6       2531.43       2559.93        15.38 o                         
   9   4   6         76.07         70.94         1.69 o                         
  10   4   6       1331.65       1288.28         7.50 o                         
  11   4   6       2026.09       2063.89        14.60 o                         
  12   4   6         86.00        102.07         2.24 o                         
  13   4   6        401.06        419.70         3.72 o                         
  14   4   6        132.46        131.92         2.22 o                         
  15   4   6        237.44        157.98         4.39 o                         
 -15   5   6        124.09         88.77         2.01 o                         
 -14   5   6        586.87        551.71         6.52 o                         
 -13   5   6        999.51       1029.49         9.02 o                         
 -12   5   6        184.24        188.80         2.44 o                         
 -11   5   6        144.27        146.60         1.90 o                         
 -10   5   6         44.55         41.65         1.68 o                         
  -9   5   6         74.07         85.29         1.59 o                         
  -8   5   6        193.83        192.26         2.29 o                         
  -7   5   6       1768.64       1808.30         9.71 o                         
  -6   5   6        770.70        756.41         3.65 o                         
  -5   5   6       1715.10       1745.89         7.62 o                         
  -4   5   6       2804.52       2883.82        11.81 o                         
  -3   5   6        181.69        196.29         2.50 o                         
  -2   5   6        284.63        257.13         2.03 o                         
  -1   5   6       3458.73       3527.22        16.35 o                         
   0   5   6       6462.32       6272.33        33.34 o                         
   1   5   6          1.22          3.06         1.40 o                         
   2   5   6       5494.46       5496.84        28.61 o                         
   3   5   6        336.27        281.89         2.33 o                         
   4   5   6         58.74         68.36         1.41 o                         
   5   5   6         31.59         38.65         1.54 o                         
   6   5   6       1468.57       1482.77         9.00 o                         
   7   5   6       1569.45       1603.19        11.35 o                         
   8   5   6       1395.82       1391.51         8.11 o                         
   9   5   6       1628.24       1744.87         8.21 o                         
  10   5   6        569.12        586.42         3.81 o                         
  11   5   6        407.08        429.08         3.64 o                         
  12   5   6          0.45          2.49         1.91 o                         
  13   5   6         49.93         59.65         1.74 o                         
  14   5   6         60.84         63.01         4.38 o                         
 -14   6   6          6.71          4.23         0.91 o                         
 -13   6   6        158.29        139.17         2.33 o                         
 -12   6   6         12.25         14.05         1.29 o                         
 -11   6   6         17.76         24.98         1.61 o                         
 -10   6   6         35.05         32.45         1.73 o                         
  -9   6   6         52.06         52.62         1.74 o                         
  -8   6   6        301.52        320.05         2.72 o                         
  -7   6   6        317.07        289.92         2.67 o                         
  -6   6   6        683.43        660.67         4.25 o                         
  -5   6   6       1124.79       1127.78         4.79 o                         
  -4   6   6       1893.97       1919.29         8.29 o                         
  -3   6   6         29.41         38.20         1.38 o                         
  -2   6   6        828.22        817.37         4.92 o                         
  -1   6   6        135.43        148.04         1.74 o                         
   0   6   6        431.09        419.45         2.88 o                         
   1   6   6         69.24         69.19         1.38 o                         
   2   6   6        843.85        818.74         4.11 o                         
   3   6   6        356.44        350.84         2.52 o                         
   4   6   6        204.87        214.39         2.14 o                         
   5   6   6       1719.01       1750.84        14.04 o                         
   6   6   6          4.20          8.06         2.06 o                         
   7   6   6        443.26        432.59         4.12 o                         
   8   6   6        690.04        693.62         4.05 o                         
   9   6   6          5.89          0.40         1.83 o                         
  10   6   6          7.81         10.96         2.02 o                         
  11   6   6        474.87        496.36         5.54 o                         
  12   6   6         87.26         94.05         1.76 o                         
  13   6   6          2.55          1.99         1.39 o                         
 -13   7   6        624.96        522.38        16.55 o                         
 -12   7   6         15.14         21.78         1.09 o                         
 -11   7   6        467.07        486.86         6.32 o                         
 -10   7   6         55.26         60.79         2.14 o                         
  -9   7   6         12.45         15.35         1.76 o                         
  -8   7   6       1242.88       1246.15         7.06 o                         
  -7   7   6         86.81        102.53         1.99 o                         
  -6   7   6        153.61        154.77         1.87 o                         
  -5   7   6        168.19        177.98         1.89 o                         
  -4   7   6       3264.43       3373.08        13.93 o                         
  -3   7   6        418.81        438.40         2.74 o                         
  -2   7   6          9.64         13.05         1.53 o                         
  -1   7   6        248.47        257.93         2.64 o                         
   0   7   6        354.21        373.39         2.45 o                         
   1   7   6          1.74          3.24         1.49 o                         
   2   7   6         48.37         53.66         1.64 o                         
   3   7   6       1902.37       1927.39         9.17 o                         
   4   7   6         14.82         17.30         1.66 o                         
   5   7   6          3.36          5.01         1.80 o                         
   6   7   6        813.18        820.35         4.67 o                         
   7   7   6         54.83         58.03         2.19 o                         
   8   7   6         49.98         50.87         2.03 o                         
   9   7   6        110.48        116.62         2.08 o                         
  10   7   6        730.63        766.14         5.74 o                         
  11   7   6        302.72        307.00         3.96 o                         
  12   7   6         33.53         32.78         1.71 o                         
  13   7   6        661.14        529.09         6.17 o                         
 -12   8   6         55.04         47.25         2.08 o                         
 -11   8   6          4.51          5.16         1.00 o                         
 -10   8   6       1077.59       1131.16         8.57 o                         
  -9   8   6        234.15        261.07         2.09 o                         
  -8   8   6         63.38         74.16         1.62 o                         
  -7   8   6        308.25        299.82         3.34 o                         
  -6   8   6        853.86        847.26         6.39 o                         
  -5   8   6        149.23        148.39         1.93 o                         
  -4   8   6       1100.54       1141.43         6.30 o                         
  -3   8   6        465.24        501.31         3.20 o                         
  -2   8   6        261.15        263.49         2.27 o                         
  -1   8   6        146.44        160.08         1.99 o                         
   0   8   6        778.64        794.26         4.46 o                         
   1   8   6        169.10        181.77         2.11 o                         
   2   8   6         75.01         78.88         1.83 o                         
   3   8   6         84.51        103.34         2.29 o                         
   4   8   6         23.28         23.94         2.06 o                         
   5   8   6       1835.53       1879.32        17.28 o                         
   6   8   6        574.38        625.40         5.13 o                         
   7   8   6        252.00        250.07         2.89 o                         
   8   8   6        389.42        390.17         3.44 o                         
   9   8   6        457.15        471.05         6.40 o                         
  10   8   6        476.96        501.53         8.50 o                         
  11   8   6         72.22         65.88         1.89 o                         
 -10   9   6         22.74         21.63         1.04 o                         
  -9   9   6        364.80        375.25         4.43 o                         
  -8   9   6        577.58        545.13         7.92 o                         
  -7   9   6       1266.42       1253.40        12.99 o                         
  -6   9   6         33.19         36.39         1.92 o                         
  -5   9   6       1269.76       1302.98        14.07 o                         
  -4   9   6         41.33         45.74         2.03 o                         
  -3   9   6         19.59         24.45         1.76 o                         
  -2   9   6        485.05        527.80         4.57 o                         
  -1   9   6         49.95         51.84         2.04 o                         
   0   9   6        434.12        440.70         3.12 o                         
   1   9   6          9.82          7.46         1.79 o                         
   2   9   6        382.42        392.01         3.95 o                         
   3   9   6         93.41        107.94         2.22 o                         
   4   9   6       1058.80       1162.05        10.18 o                         
   5   9   6        781.31        853.89         6.76 o                         
   6   9   6         56.18         66.42         1.88 o                         
   7   9   6        718.70        789.83         6.01 o                         
   8   9   6        259.59        264.98         5.73 o                         
   9   9   6        364.22        372.98         3.96 o                         
  10   9   6        338.08        281.40         7.94 o                         
  -8  10   6        101.12         83.84         2.66 o                         
  -7  10   6          3.06          5.84         1.52 o                         
  -6  10   6         12.93         16.81         1.46 o                         
  -5  10   6       1187.90       1153.90        18.04 o                         
  -4  10   6         96.58         98.10         3.21 o                         
  -3  10   6         97.39        101.78         2.55 o                         
  -2  10   6        571.04        585.70         7.95 o                         
  -1  10   6         46.93         49.29         1.77 o                         
   0  10   6        373.57        389.98         3.36 o                         
   1  10   6        907.40        924.31         7.99 o                         
   2  10   6        264.97        266.03         2.54 o                         
   3  10   6         10.39         15.14         1.61 o                         
   4  10   6       1209.55       1207.12        10.90 o                         
   5  10   6        227.43        239.12         7.55 o                         
   6  10   6        346.68        370.86        11.22 o                         
   7  10   6         84.41         97.57         3.19 o                         
   8  10   6        149.76        119.04         3.47 o                         
  -4  11   6         84.80         57.24         1.60 o                         
  -3  11   6        130.94        111.12         2.83 o                         
  -2  11   6         16.06         16.82         1.69 o                         
  -1  11   6        110.45         82.43         3.33 o                         
   0  11   6          6.47          6.58         1.59 o                         
   1  11   6         44.33         36.38         1.44 o                         
   2  11   6        102.29         96.14         2.79 o                         
   3  11   6        303.70        261.37         3.71 o                         
   4  11   6        304.90        234.84         4.03 o                         
 -16   1   7        182.19        152.15         4.59 o                         
 -15   1   7        108.05        110.11         1.61 o                         
 -14   1   7          2.08          2.66         1.27 o                         
 -13   1   7        167.45        186.08         1.80 o                         
 -12   1   7        713.99        722.53         4.18 o                         
 -11   1   7       3179.98       3260.89        13.00 o                         
 -10   1   7         58.12         61.75         2.08 o                         
  -9   1   7       4716.54       4896.72        17.92 o                         
  -8   1   7        976.34        994.06         4.12 o                         
  -7   1   7        784.08        849.78         4.33 o                         
  -6   1   7       1570.69       1544.38         6.69 o                         
  -5   1   7        478.91        496.11         2.40 o                         
  -4   1   7       2074.94       2009.37         7.73 o                         
  -3   1   7       9608.28       9799.55        37.83 o                         
  -2   1   7       7090.86       7004.69        45.98 o                         
  -1   1   7         72.70         64.38         1.68 o                         
   0   1   7         67.76         97.11         1.70 o                         
   1   1   7       7300.74       7719.44        46.15 o                         
   2   1   7         26.24         31.51         1.26 o                         
   3   1   7       1171.11       1164.35         8.70 o                         
   4   1   7       3461.24       3402.91        24.52 o                         
   5   1   7       5390.86       5234.18        36.03 o                         
   6   1   7       4012.07       3812.76        31.22 o                         
   7   1   7       2684.04       2695.98        24.33 o                         
   8   1   7        642.74        590.21         2.99 o                         
   9   1   7       1513.71       1514.60         7.38 o                         
  10   1   7         31.82         27.71         1.51 o                         
  11   1   7       1667.30       1650.52         8.88 o                         
  12   1   7        206.24        213.91         2.55 o                         
  13   1   7       2391.16       2485.89        15.58 o                         
  14   1   7       1348.38       1361.84        10.56 o                         
  15   1   7         23.31         34.36         1.93 o                         
  16   1   7         28.41         27.74         1.62 o                         
 -16   2   7        721.95        643.01         9.88 o                         
 -15   2   7       1241.10       1213.30        17.78 o                         
 -14   2   7        543.81        569.20         5.31 o                         
 -13   2   7        670.06        695.78         5.68 o                         
 -12   2   7       1597.00       1661.42         9.82 o                         
 -11   2   7       1771.01       1807.36        11.12 o                         
 -10   2   7        252.73        266.16         2.03 o                         
  -9   2   7       2957.78       3034.37        12.41 o                         
  -8   2   7       1361.73       1361.30         8.49 o                         
  -7   2   7        843.15        869.91         6.69 o                         
  -6   2   7       7177.76       7377.97        31.55 o                         
  -5   2   7        612.93        574.89         3.01 o                         
  -4   2   7        741.03        735.96         5.36 o                         
  -3   2   7        765.67        738.92         3.74 o                         
  -2   2   7       1292.63       1253.26         6.35 o                         
  -1   2   7       1091.66       1041.24         6.06 o                         
   0   2   7        132.06        138.57         1.93 o                         
   1   2   7       9998.14       9590.71        48.58 o                         
   2   2   7         59.15         52.76         1.32 o                         
   3   2   7       1284.72       1107.25         8.66 o                         
   4   2   7       3418.83       3451.96        24.42 o                         
   5   2   7        284.59        269.64         4.43 o                         
   6   2   7       2900.78       2867.40        28.48 o                         
   7   2   7         73.55         66.46         1.55 o                         
   8   2   7       8786.51       8923.00        38.23 o                         
   9   2   7       1139.52       1116.90         6.93 o                         
  10   2   7       1757.11       1756.61         9.50 o                         
  11   2   7        347.22        331.85         3.12 o                         
  12   2   7         85.24         81.49         1.89 o                         
  13   2   7        408.07        417.52         4.76 o                         
  14   2   7        412.61        436.83         3.96 o                         
  15   2   7        169.68        187.90         4.40 o                         
  16   2   7        321.78        277.16         4.36 o                         
 -15   3   7         42.71         47.32         1.69 o                         
 -14   3   7          7.96          9.31         1.17 o                         
 -13   3   7       2353.53       2413.12        20.27 o                         
 -12   3   7         60.90         60.10         1.63 o                         
 -11   3   7       1448.74       1512.02         9.91 o                         
 -10   3   7        418.44        440.85         2.67 o                         
  -9   3   7        603.33        642.55         5.02 o                         
  -8   3   7         30.32         37.71         1.24 o                         
  -7   3   7        692.21        688.22         3.67 o                         
  -6   3   7        696.42        671.87         3.45 o                         
  -5   3   7        502.77        463.42         3.27 o                         
  -4   3   7       2032.82       1983.70         9.94 o                         
  -3   3   7         73.29         83.07         1.15 o                         
  -2   3   7       1286.60       1202.29         5.67 o                         
  -1   3   7        255.23        224.02         2.14 o                         
   0   3   7        261.47        245.83         2.56 o                         
   1   3   7         88.76         89.58         1.53 o                         
   2   3   7       1937.07       1786.90        10.96 o                         
   3   3   7        876.74        745.82         5.93 o                         
   4   3   7         61.54         77.62         2.74 o                         
   5   3   7        650.13        573.65         5.23 o                         
   6   3   7        295.70        302.14         2.48 o                         
   7   3   7        270.61        285.37         2.56 o                         
   8   3   7        187.99        180.71         1.92 o                         
   9   3   7       4777.98       4906.85        27.64 o                         
  10   3   7        863.84        849.24         4.84 o                         
  11   3   7        882.90        842.75         6.02 o                         
  12   3   7         36.70         47.95         1.94 o                         
  13   3   7         35.40         43.67         2.06 o                         
  14   3   7        137.97        146.64         2.47 o                         
  15   3   7        660.48        664.40         8.54 o                         
 -15   4   7         42.46         30.57         0.97 o                         
 -14   4   7        128.30        119.98         1.75 o                         
 -13   4   7        155.83        156.82         2.00 o                         
 -12   4   7         37.51         39.32         1.63 o                         
 -11   4   7        199.23        213.92         2.05 o                         
 -10   4   7       2598.42       2654.63        13.48 o                         
  -9   4   7        643.85        647.26         3.23 o                         
  -8   4   7          4.90          7.80         1.22 o                         
  -7   4   7         11.59          9.38         1.18 o                         
  -6   4   7       1706.65       1673.00         8.75 o                         
  -5   4   7        269.90        258.51         1.65 o                         
  -4   4   7         66.77         58.67         1.31 o                         
  -3   4   7         22.12         22.80         1.25 o                         
  -2   4   7       1760.99       1682.17         8.26 o                         
  -1   4   7        278.96        247.70         2.22 o                         
   0   4   7        672.08        683.69         4.63 o                         
   1   4   7        692.58        669.25         6.09 o                         
   2   4   7        387.35        413.75         3.88 o                         
   3   4   7        564.00        604.04         5.73 o                         
   4   4   7        117.98        143.80         1.98 o                         
   5   4   7       1623.80       1597.97         8.57 o                         
   6   4   7        432.93        410.81         4.24 o                         
   7   4   7         16.19         14.79         1.55 o                         
   8   4   7         83.80         87.42         1.75 o                         
   9   4   7         75.77         78.46         1.79 o                         
  10   4   7         99.70         99.14         1.89 o                         
  11   4   7         85.89         95.79         2.00 o                         
  12   4   7       1994.10       2151.68        13.50 o                         
  13   4   7         11.77         10.62         1.67 o                         
  14   4   7        820.95        865.56        10.14 o                         
  15   4   7          5.75          2.22         1.87 o                         
 -14   5   7          0.65          0.80         1.16 o                         
 -13   5   7        660.86        677.95         6.73 o                         
 -12   5   7         27.06         32.91         1.47 o                         
 -11   5   7       1351.60       1402.90         6.90 o                         
 -10   5   7         87.59         66.86         1.61 o                         
  -9   5   7         22.00         28.06         1.39 o                         
  -8   5   7         60.42         60.07         1.45 o                         
  -7   5   7         36.87         31.89         1.35 o                         
  -6   5   7        300.88        277.86         2.34 o                         
  -5   5   7        439.68        453.72         2.68 o                         
  -4   5   7       5141.55       5105.67        19.84 o                         
  -3   5   7         76.19         77.96         1.37 o                         
  -2   5   7       4442.13       4543.11        19.81 o                         
  -1   5   7          1.27          3.31         1.37 o                         
   0   5   7        209.74        242.11         2.13 o                         
   1   5   7          4.17          5.86         1.45 o                         
   2   5   7         20.89         26.07         1.34 o                         
   3   5   7       2395.82       2370.59        12.02 o                         
   4   5   7       1501.10       1519.22         7.44 o                         
   5   5   7        361.01        327.25         2.28 o                         
   6   5   7        755.14        723.23         4.94 o                         
   7   5   7        153.20        152.43         2.32 o                         
   8   5   7         33.81         30.89         1.61 o                         
   9   5   7         30.46         32.04         1.64 o                         
  10   5   7        119.26        155.31         2.19 o                         
  11   5   7       1168.38       1211.35         9.05 o                         
  12   5   7          8.97         11.49         1.87 o                         
  13   5   7        215.64        243.89         4.86 o                         
  14   5   7          4.97          3.61         1.52 o                         
 -13   6   7         21.56         21.50         1.06 o                         
 -12   6   7        147.99        155.35         2.21 o                         
 -11   6   7        141.37        141.50         1.82 o                         
 -10   6   7       1353.37       1349.53         7.73 o                         
  -9   6   7        783.23        786.12         4.66 o                         
  -8   6   7       1146.33       1086.69        10.07 o                         
  -7   6   7        523.50        533.00         4.57 o                         
  -6   6   7        148.27        135.74         1.76 o                         
  -5   6   7        862.52        897.53         4.16 o                         
  -4   6   7        797.44        787.13         4.64 o                         
  -3   6   7        674.62        698.31         7.05 o                         
  -2   6   7          5.10          7.35         1.30 o                         
  -1   6   7       9964.78      10163.72        37.16 o                         
   0   6   7       1482.74       1463.96         6.40 o                         
   1   6   7       1360.66       1383.20         7.54 o                         
   2   6   7        179.56        184.35         1.88 o                         
   3   6   7       1793.77       1871.51         8.91 o                         
   4   6   7        221.48        231.48         2.51 o                         
   5   6   7       1315.93       1317.11         7.06 o                         
   6   6   7       1972.46       1983.82        14.07 o                         
   7   6   7         28.07         29.13         1.91 o                         
   8   6   7       1165.40       1173.21         6.95 o                         
   9   6   7         17.96         23.50         1.78 o                         
  10   6   7        140.21        162.58         2.21 o                         
  11   6   7         86.30         95.95         2.49 o                         
  12   6   7       1169.05       1218.54        23.45 o                         
  13   6   7        314.15        318.99         5.20 o                         
 -12   7   7          0.52          0.39         1.07 o                         
 -11   7   7        213.02        226.20         2.90 o                         
 -10   7   7        295.69        277.96         4.31 o                         
  -9   7   7         53.92         63.15         2.05 o                         
  -8   7   7        486.62        474.37         3.14 o                         
  -7   7   7        764.45        769.71         5.30 o                         
  -6   7   7        196.07        214.49         2.27 o                         
  -5   7   7         41.78         42.90         1.55 o                         
  -4   7   7        449.02        491.13         4.24 o                         
  -3   7   7         20.23         20.51         1.58 o                         
  -2   7   7        150.13        152.94         1.89 o                         
  -1   7   7          1.29          3.83         1.47 o                         
   0   7   7       1878.80       1903.39        12.61 o                         
   1   7   7          9.75         12.48         1.65 o                         
   2   7   7       1295.37       1309.17         9.32 o                         
   3   7   7        445.27        451.37         3.44 o                         
   4   7   7         71.80         85.64         2.00 o                         
   5   7   7        205.51        214.74         2.38 o                         
   6   7   7         14.70         19.10         2.16 o                         
   7   7   7         71.94         79.18         2.10 o                         
   8   7   7        460.60        472.94         3.33 o                         
   9   7   7       1419.83       1475.26         9.58 o                         
  10   7   7          1.88          0.36         1.48 o                         
  11   7   7        288.33        300.49         3.65 o                         
  12   7   7         83.76         72.56         2.59 o                         
 -11   8   7          1.18          1.45         0.90 o                         
 -10   8   7        135.86        146.19         3.11 o                         
  -9   8   7         29.08         30.70         1.29 o                         
  -8   8   7        146.69        140.18         2.00 o                         
  -7   8   7         24.53         21.27         1.46 o                         
  -6   8   7        192.09        182.92         1.93 o                         
  -5   8   7       1276.40       1293.81         9.81 o                         
  -4   8   7          6.37          8.08         1.63 o                         
  -3   8   7         68.13         76.53         1.79 o                         
  -2   8   7        304.41        299.98         2.68 o                         
  -1   8   7         38.94         39.78         1.79 o                         
   0   8   7       1500.23       1522.26         7.92 o                         
   1   8   7        667.35        674.61         5.06 o                         
   2   8   7       1861.99       1888.46        14.27 o                         
   3   8   7         11.41         13.64         1.95 o                         
   4   8   7        688.65        686.44         4.97 o                         
   5   8   7        190.28        218.51         2.68 o                         
   6   8   7         49.59         57.59         2.11 o                         
   7   8   7        750.26        817.05         6.79 o                         
   8   8   7          5.10          7.72         1.70 o                         
   9   8   7         39.11         32.44         1.52 o                         
  10   8   7        441.35        455.37         7.46 o                         
  11   8   7        516.39        449.08        20.06 o                         
  -9   9   7         45.17         38.12         1.31 o                         
  -8   9   7        333.83        344.72         3.29 o                         
  -7   9   7        233.75        217.29         2.57 o                         
  -6   9   7        775.22        751.95         9.69 o                         
  -5   9   7         28.39         23.42         1.78 o                         
  -4   9   7        736.42        748.57        17.00 o                         
  -3   9   7         63.44         63.32         1.69 o                         
  -2   9   7         59.26         59.94         1.95 o                         
  -1   9   7        199.88        216.36         4.04 o                         
   0   9   7        128.86        127.29         2.18 o                         
   1   9   7        193.84        204.32         2.50 o                         
   2   9   7        198.88        209.14         2.83 o                         
   3   9   7        771.03        792.86        10.15 o                         
   4   9   7         26.65         30.36         1.84 o                         
   5   9   7         34.31         32.68         1.67 o                         
   6   9   7          4.28          4.11         1.60 o                         
   7   9   7        941.47        934.54        18.89 o                         
   8   9   7        648.61        594.97         6.25 o                         
   9   9   7         17.00         15.73         1.30 o                         
  -7  10   7         23.93         19.61         1.61 o                         
  -6  10   7        352.47        290.00         5.04 o                         
  -5  10   7        282.79        266.85         2.49 o                         
  -4  10   7         35.21         40.05         1.76 o                         
  -3  10   7        567.26        597.77         8.58 o                         
  -2  10   7        130.97        122.08         2.10 o                         
  -1  10   7        554.07        555.74         9.12 o                         
   0  10   7          2.32          5.07         1.85 o                         
   1  10   7        248.02        262.96         5.94 o                         
   2  10   7         50.13         54.01         1.58 o                         
   3  10   7        107.93        113.38         2.07 o                         
   4  10   7        181.64        183.98         3.45 o                         
   5  10   7        292.14        283.13         9.85 o                         
   6  10   7         61.63         57.43         2.92 o                         
   7  10   7        316.87        260.45        16.78 o                         
  -3  11   7         63.26         47.39         1.67 o                         
  -2  11   7        587.47        475.64         9.03 o                         
  -1  11   7        238.81        198.23        12.94 o                         
   0  11   7       1570.58       1322.15        46.92 o                         
   1  11   7        244.56        176.22         8.27 o                         
   2  11   7        187.83        150.44         3.97 o                         
   3  11   7        400.37        297.75        12.12 o                         
 -16   0   8        184.79        146.66         3.62 o                         
 -15   0   8        174.37        176.72         2.54 o                         
 -14   0   8        170.25        172.97         2.13 o                         
 -13   0   8        978.86       1010.16         9.69 o                         
 -12   0   8        426.26        450.53         3.91 o                         
 -11   0   8         34.37         37.01         2.15 o                         
 -10   0   8        704.91        758.06        10.25 o                         
  -9   0   8        450.74        463.36         5.59 o                         
  -8   0   8       1947.07       1964.02        15.58 o                         
  -7   0   8       1157.88       1148.89        10.55 o                         
  -6   0   8       2234.88       2080.02        11.30 o                         
  -5   0   8       2843.63       2676.10        16.13 o                         
  -4   0   8        612.45        558.17         4.30 o                         
  -3   0   8       4440.13       4435.82        27.00 o                         
  -2   0   8       7228.39       7180.26        51.60 o                         
  -1   0   8        890.18        840.36         7.15 o                         
   0   0   8        400.63        485.49         5.47 o                         
   1   0   8      11087.31      10843.35       119.71 o                         
   2   0   8       1150.24       1353.58        16.63 o                         
   3   0   8      19592.32      20195.48       191.14 o                         
   4   0   8       2813.50       2704.13        24.60 o                         
   5   0   8       1493.07       1447.28        20.07 o                         
   6   0   8       5901.32       5804.87        43.16 o                         
   7   0   8        552.31        548.10         3.70 o                         
   8   0   8        185.78        202.61         2.63 o                         
   9   0   8        210.97        208.96         2.83 o                         
  10   0   8       2950.65       2971.30        20.00 o                         
  11   0   8        115.34        126.22         3.55 o                         
  12   0   8         99.86         96.61         3.38 o                         
  13   0   8       1320.70       1318.68        14.70 o                         
  14   0   8        171.66        200.95         5.74 o                         
  15   0   8        272.81        261.34         7.94 o                         
 -16   1   8         72.50         57.42         2.16 o                         
 -15   1   8         42.44         45.68         1.00 o                         
 -14   1   8          0.12          0.84         1.20 o                         
 -13   1   8        959.11       1000.18         5.31 o                         
 -12   1   8         16.03         14.97         1.38 o                         
 -11   1   8       1182.64       1208.06         6.67 o                         
 -10   1   8         16.78         22.09         1.23 o                         
  -9   1   8        950.93        966.31         4.13 o                         
  -8   1   8        927.62        896.79         3.89 o                         
  -7   1   8        340.06        382.40         2.07 o                         
  -6   1   8       2585.59       2653.09        10.75 o                         
  -5   1   8         58.98         59.80         1.10 o                         
  -4   1   8       3043.01       3012.33        11.82 o                         
  -3   1   8          9.07          8.79         1.02 o                         
  -2   1   8       1796.27       1674.78        10.89 o                         
  -1   1   8       1019.47       1044.53         6.67 o                         
   0   1   8       2547.29       2518.81        15.98 o                         
   1   1   8         41.34         60.41         1.49 o                         
   2   1   8        298.49        288.98         2.53 o                         
   3   1   8       1537.76       1438.94         9.70 o                         
   4   1   8       1856.76       1883.04        12.24 o                         
   5   1   8       1174.37       1139.73         9.95 o                         
   6   1   8       1127.12       1109.53         7.72 o                         
   7   1   8       1264.11       1254.71         8.00 o                         
   8   1   8         23.81         23.27         1.43 o                         
   9   1   8        131.88        137.88         1.81 o                         
  10   1   8        215.17        207.66         2.08 o                         
  11   1   8        376.61        385.60         3.35 o                         
  12   1   8        550.10        559.70         4.43 o                         
  13   1   8        782.08        770.52         7.34 o                         
  14   1   8        454.78        440.46         4.55 o                         
  15   1   8         36.08         42.16         1.80 o                         
 -15   2   8         69.59         69.43         1.33 o                         
 -14   2   8          3.32          4.17         1.18 o                         
 -13   2   8        331.93        336.77         3.79 o                         
 -12   2   8         68.97         66.06         1.45 o                         
 -11   2   8         14.66         17.32         1.24 o                         
 -10   2   8          4.27          4.52         1.32 o                         
  -9   2   8          3.60          4.16         1.26 o                         
  -8   2   8         75.16         85.29         1.33 o                         
  -7   2   8        606.11        630.62         3.18 o                         
  -6   2   8        246.70        224.18         1.48 o                         
  -5   2   8        328.13        347.31         2.57 o                         
  -4   2   8        841.37        791.18         3.95 o                         
  -3   2   8        647.90        605.91         3.39 o                         
  -2   2   8        108.08         82.61         1.26 o                         
  -1   2   8       2321.16       2353.25        14.43 o                         
   0   2   8          9.94          9.31         1.29 o                         
   1   2   8        110.87        109.18         2.86 o                         
   2   2   8        232.05        217.61         3.25 o                         
   3   2   8        479.63        447.47         3.40 o                         
   4   2   8        900.32        883.53         6.59 o                         
   5   2   8        105.45         80.80         3.20 o                         
   6   2   8        154.76        132.72         1.78 o                         
   7   2   8        362.67        382.47         2.80 o                         
   8   2   8        137.96        132.88         1.61 o                         
   9   2   8        840.57        838.02         4.71 o                         
  10   2   8        124.22        111.57         1.83 o                         
  11   2   8         40.97         49.02         1.77 o                         
  12   2   8         34.34         34.42         2.23 o                         
  13   2   8          0.42          0.59         2.43 o                         
  14   2   8         54.74         78.98         2.04 o                         
  15   2   8          6.78          6.78         1.67 o                         
 -15   3   8        219.91        187.70         6.12 o                         
 -14   3   8         53.69         46.36         1.37 o                         
 -13   3   8       1260.93       1264.68        15.28 o                         
 -12   3   8        495.82        542.39         7.17 o                         
 -11   3   8        898.89        928.28         4.88 o                         
 -10   3   8        403.55        413.49         4.46 o                         
  -9   3   8        648.32        665.90         3.09 o                         
  -8   3   8        484.76        511.64         4.56 o                         
  -7   3   8          9.61         12.60         1.14 o                         
  -6   3   8        852.02        803.79         3.87 o                         
  -5   3   8        613.38        576.33         3.80 o                         
  -4   3   8       3336.46       3382.56        16.51 o                         
  -3   3   8        218.42        213.65         1.76 o                         
  -2   3   8       2379.22       2310.73         9.72 o                         
  -1   3   8         80.17         58.09         1.21 o                         
   0   3   8        374.75        376.54         2.66 o                         
   1   3   8        142.22        113.17         1.84 o                         
   2   3   8         99.83        112.97         1.86 o                         
   3   3   8       2654.65       2535.55        16.38 o                         
   4   3   8        395.31        364.16         3.17 o                         
   5   3   8       1256.48       1248.36         6.16 o                         
   6   3   8       1090.36       1070.32         5.38 o                         
   7   3   8        469.25        473.63         2.72 o                         
   8   3   8        941.49        954.63         4.67 o                         
   9   3   8        132.00        137.41         1.78 o                         
  10   3   8         76.17         89.66         1.76 o                         
  11   3   8        181.03        189.27         2.04 o                         
  12   3   8        815.05        803.51         6.21 o                         
  13   3   8       1417.47       1464.32        15.57 o                         
  14   3   8        546.02        552.15         7.56 o                         
  15   3   8         14.41         11.85         1.52 o                         
 -14   4   8        189.28        197.05         3.60 o                         
 -13   4   8         96.42         86.16         1.39 o                         
 -12   4   8        319.85        332.11         4.12 o                         
 -11   4   8        172.79        181.17         1.77 o                         
 -10   4   8        520.90        502.03         4.06 o                         
  -9   4   8       1012.34       1103.71         4.95 o                         
  -8   4   8       1079.69       1169.08         5.19 o                         
  -7   4   8       1653.15       1735.71         7.23 o                         
  -6   4   8       1098.08       1067.21         4.47 o                         
  -5   4   8        232.99        237.61         2.47 o                         
  -4   4   8         90.99         96.45         1.28 o                         
  -3   4   8       2545.35       2645.45        17.99 o                         
  -2   4   8        174.37        171.06         1.47 o                         
  -1   4   8       5174.51       5059.50        30.46 o                         
   0   4   8       1105.05       1124.77         6.86 o                         
   1   4   8       5223.95       5185.41        28.46 o                         
   2   4   8       1128.12       1112.33         7.26 o                         
   3   4   8        574.36        547.79         5.09 o                         
   4   4   8        275.91        288.97         2.49 o                         
   5   4   8        145.25        148.75         1.52 o                         
   6   4   8        956.62        961.48         4.14 o                         
   7   4   8        423.61        430.05         2.49 o                         
   8   4   8       1477.40       1503.45         6.49 o                         
   9   4   8         77.24         76.92         1.63 o                         
  10   4   8       1262.25       1277.82         6.09 o                         
  11   4   8         13.39         18.31         1.65 o                         
  12   4   8        897.53        917.75         7.68 o                         
  13   4   8        114.15        140.49         2.98 o                         
  14   4   8         29.80         31.83         2.64 o                         
 -14   5   8         21.22         19.76         0.98 o                         
 -13   5   8         61.64         66.61         1.61 o                         
 -12   5   8        124.09        133.38         1.73 o                         
 -11   5   8        878.96        937.64         6.75 o                         
 -10   5   8       1057.54       1097.33         6.58 o                         
  -9   5   8        163.84        158.04         2.20 o                         
  -8   5   8        357.11        390.59         2.67 o                         
  -7   5   8        293.27        272.70         2.11 o                         
  -6   5   8        661.67        641.41         4.87 o                         
  -5   5   8         74.00         83.19         1.43 o                         
  -4   5   8       1537.73       1511.77         6.20 o                         
  -3   5   8        101.44         88.32         1.39 o                         
  -2   5   8        116.15        122.29         1.36 o                         
  -1   5   8        245.73        245.26         2.21 o                         
   0   5   8        703.93        676.58         6.36 o                         
   1   5   8         16.74         21.07         1.54 o                         
   2   5   8       1563.50       1552.97         8.92 o                         
   3   5   8        659.12        659.48         3.54 o                         
   4   5   8       1499.88       1502.26         6.88 o                         
   5   5   8        833.61        844.40         4.81 o                         
   6   5   8         44.18         41.01         1.68 o                         
   7   5   8         86.20        101.52         2.00 o                         
   8   5   8        702.23        737.64         4.29 o                         
   9   5   8       1208.67       1201.24         6.72 o                         
  10   5   8        248.62        245.63         2.40 o                         
  11   5   8        401.68        439.97         3.24 o                         
  12   5   8        704.10        728.15         5.64 o                         
  13   5   8         15.37         18.22         2.00 o                         
 -13   6   8         83.88         70.64         2.55 o                         
 -12   6   8         33.35         31.95         1.28 o                         
 -11   6   8          2.51          4.86         1.20 o                         
 -10   6   8        282.26        285.48         3.10 o                         
  -9   6   8          0.91          2.19         1.55 o                         
  -8   6   8        140.25        133.03         1.84 o                         
  -7   6   8        583.75        524.06         3.14 o                         
  -6   6   8        290.32        265.02         2.26 o                         
  -5   6   8        808.34        816.84         4.55 o                         
  -4   6   8       1342.97       1382.50         7.60 o                         
  -3   6   8        692.35        708.05         6.05 o                         
  -2   6   8       1096.82       1127.90         8.23 o                         
  -1   6   8        440.45        433.06         2.49 o                         
   0   6   8        123.04        130.58         1.74 o                         
   1   6   8        309.54        318.23         3.14 o                         
   2   6   8         16.23         20.32         1.48 o                         
   3   6   8         30.10         28.05         1.63 o                         
   4   6   8        684.41        666.91         3.85 o                         
   5   6   8        569.76        574.17         3.82 o                         
   6   6   8         88.91         87.19         2.23 o                         
   7   6   8        596.44        652.24         4.32 o                         
   8   6   8          4.55          5.82         1.83 o                         
   9   6   8         13.21         12.24         1.81 o                         
  10   6   8        184.76        171.33         1.97 o                         
  11   6   8        176.12        181.45         2.48 o                         
  12   6   8          5.22          5.45         1.49 o                         
  13   6   8          6.21          7.55         2.00 o                         
 -12   7   8         39.61         43.97         1.09 o                         
 -11   7   8        943.31       1012.98        10.70 o                         
 -10   7   8        218.03        245.13         3.11 o                         
  -9   7   8         17.04         15.70         1.83 o                         
  -8   7   8         83.51         84.63         1.91 o                         
  -7   7   8         20.30         14.95         1.53 o                         
  -6   7   8         20.02         25.03         1.51 o                         
  -5   7   8        177.23        174.22         1.88 o                         
  -4   7   8       1083.70       1088.51         9.30 o                         
  -3   7   8          4.46          5.49         1.52 o                         
  -2   7   8         41.64         48.05         1.60 o                         
  -1   7   8        187.99        180.15         1.89 o                         
   0   7   8        656.62        652.78         5.35 o                         
   1   7   8          2.70          3.05         1.58 o                         
   2   7   8        750.13        762.87         7.89 o                         
   3   7   8        519.50        515.77         3.52 o                         
   4   7   8        128.86        135.51         2.02 o                         
   5   7   8       1455.35       1491.01        10.79 o                         
   6   7   8          8.40          9.95         2.10 o                         
   7   7   8        130.34        136.01         2.04 o                         
   8   7   8        156.80        150.19         1.97 o                         
   9   7   8          9.81         10.99         1.68 o                         
  10   7   8         39.95         39.12         1.48 o                         
  11   7   8        466.40        487.75        12.31 o                         
  12   7   8        686.94        574.19        11.58 o                         
 -11   8   8         23.87         23.66         1.62 o                         
 -10   8   8        228.14        217.92         4.00 o                         
  -9   8   8        752.81        755.11         8.58 o                         
  -8   8   8        557.40        560.32         5.12 o                         
  -7   8   8        373.42        387.01         3.88 o                         
  -6   8   8         16.52         17.71         1.74 o                         
  -5   8   8       1114.93       1140.78         7.09 o                         
  -4   8   8          4.17          6.30         1.65 o                         
  -3   8   8        153.86        164.91         2.09 o                         
  -2   8   8         98.61        105.79         2.10 o                         
  -1   8   8       1187.47       1207.82        12.36 o                         
   0   8   8        125.13        124.03         2.06 o                         
   1   8   8        102.96        104.25         2.09 o                         
   2   8   8        748.81        753.10         6.56 o                         
   3   8   8         33.82         40.61         2.28 o                         
   4   8   8        421.76        457.91         5.66 o                         
   5   8   8         15.48         15.34         2.15 o                         
   6   8   8       1565.75       1607.51        12.98 o                         
   7   8   8         37.86         36.06         2.10 o                         
   8   8   8        295.42        320.73         7.84 o                         
   9   8   8         33.94         34.12         1.76 o                         
  10   8   8         46.67         50.40         2.33 o                         
  -9   9   8        132.30         93.44         3.01 o                         
  -8   9   8        417.83        450.13         4.66 o                         
  -7   9   8        135.76        143.53         2.49 o                         
  -6   9   8       1262.76       1251.76        13.70 o                         
  -5   9   8         84.12         78.01         1.78 o                         
  -4   9   8        112.15        122.02         3.34 o                         
  -3   9   8          1.71          3.44         1.74 o                         
  -2   9   8        373.51        379.96         4.82 o                         
  -1   9   8         33.39         35.27         1.79 o                         
   0   9   8        943.77        970.66         8.05 o                         
   1   9   8        259.15        257.80         2.51 o                         
   2   9   8        181.09        199.93         2.19 o                         
   3   9   8        110.52        107.41         1.91 o                         
   4   9   8         24.44         27.94         1.92 o                         
   5   9   8         60.51         70.67         1.71 o                         
   6   9   8         42.56         44.88         1.46 o                         
   7   9   8        391.32        398.59         7.14 o                         
   8   9   8          3.88          2.17         1.81 o                         
   9   9   8       1148.16        918.65        17.88 o                         
  -6  10   8        133.02        126.21         7.75 o                         
  -5  10   8         21.18         22.17         1.69 o                         
  -4  10   8          2.16          2.85         1.43 o                         
  -3  10   8        440.49        430.01         8.03 o                         
  -2  10   8         30.35         32.50         1.66 o                         
  -1  10   8          8.41         12.41         1.33 o                         
   0  10   8         12.17         15.90         1.55 o                         
   1  10   8          6.23          9.23         1.53 o                         
   2  10   8         74.99         75.25         2.09 o                         
   3  10   8        176.68        179.47         2.05 o                         
   4  10   8        174.48        178.90         4.33 o                         
   5  10   8        105.34         99.73         2.74 o                         
   6  10   8         48.84         40.60         8.52 o                         
 -15   1   9         35.91         35.10         1.10 o                         
 -14   1   9         31.77         32.39         1.04 o                         
 -13   1   9        534.43        556.28         4.97 o                         
 -12   1   9       1008.27       1066.18         4.98 o                         
 -11   1   9         66.15         76.52         1.56 o                         
 -10   1   9        118.68        127.49         1.41 o                         
  -9   1   9         28.49         33.10         1.23 o                         
  -8   1   9        808.11        810.67         3.63 o                         
  -7   1   9       1453.09       1444.04         5.97 o                         
  -6   1   9       1863.92       1855.14         6.90 o                         
  -5   1   9         51.81         66.70         1.06 o                         
  -4   1   9       5291.39       5387.89        23.86 o                         
  -3   1   9        158.43        181.10         1.88 o                         
  -2   1   9        245.15        237.28         2.16 o                         
  -1   1   9       4546.19       4730.08        38.08 o                         
   0   1   9        211.49        156.12         2.05 o                         
   1   1   9         41.43         45.68         1.88 o                         
   2   1   9        164.09        217.05         3.03 o                         
   3   1   9       2806.13       2727.97        20.35 o                         
   4   1   9         69.21         54.14         2.50 o                         
   5   1   9       2354.64       2435.90        16.71 o                         
   6   1   9        445.61        461.55         2.54 o                         
   7   1   9       4086.38       4143.34        26.79 o                         
   8   1   9       1136.65       1131.59         7.07 o                         
   9   1   9        573.17        569.17         3.38 o                         
  10   1   9        454.51        456.16         3.22 o                         
  11   1   9         12.19         15.53         2.09 o                         
  12   1   9        436.27        453.80         3.69 o                         
  13   1   9         22.82         26.67         2.24 o                         
  14   1   9         27.35         32.87         2.53 o                         
 -15   2   9          9.11         10.64         0.82 o                         
 -14   2   9        455.43        492.91         4.26 o                         
 -13   2   9         19.93         21.77         1.34 o                         
 -12   2   9        596.07        616.60         5.80 o                         
 -11   2   9        108.60        106.28         1.40 o                         
 -10   2   9        498.23        540.04         2.75 o                         
  -9   2   9       1703.83       1722.47         7.19 o                         
  -8   2   9       1033.23       1033.90         4.27 o                         
  -7   2   9       3463.42       3529.27        13.58 o                         
  -6   2   9       1557.22       1522.41         5.98 o                         
  -5   2   9       3865.81       3944.76        19.13 o                         
  -4   2   9        199.59        219.97         1.49 o                         
  -3   2   9       2291.35       2210.02         9.49 o                         
  -2   2   9       1850.75       1826.52        10.82 o                         
  -1   2   9        281.89        275.79         2.27 o                         
   0   2   9       2574.57       2498.96        16.68 o                         
   1   2   9       1593.81       1539.92        12.29 o                         
   2   2   9        379.43        362.91         4.29 o                         
   3   2   9        937.48        908.15         6.66 o                         
   4   2   9       1595.32       1537.31         9.89 o                         
   5   2   9         24.98         24.12         1.29 o                         
   6   2   9       2062.67       2072.85        10.59 o                         
   7   2   9       2476.17       2400.16        10.37 o                         
   8   2   9        965.30        988.92         5.91 o                         
   9   2   9         95.02         99.19         1.82 o                         
  10   2   9       4701.46       4784.67        21.71 o                         
  11   2   9         57.90         64.12         2.01 o                         
  12   2   9        598.66        597.50         5.51 o                         
  13   2   9        663.89        665.41         5.82 o                         
  14   2   9         35.86         48.46         2.22 o                         
  15   2   9        662.56        517.42        10.73 o                         
 -14   3   9        215.20        209.19         2.36 o                         
 -13   3   9         50.40         60.20         1.61 o                         
 -12   3   9         37.17         37.15         1.46 o                         
 -11   3   9       1759.32       1828.06         8.38 o                         
 -10   3   9         78.32         94.08         1.39 o                         
  -9   3   9       1019.88       1008.54         4.48 o                         
  -8   3   9       2018.55       2063.35         8.91 o                         
  -7   3   9         28.13         35.13         1.24 o                         
  -6   3   9        415.85        432.32         2.95 o                         
  -5   3   9        261.26        262.79         1.75 o                         
  -4   3   9        415.22        403.96         2.43 o                         
  -3   3   9        633.53        650.45         3.13 o                         
  -2   3   9       3311.09       3350.97        12.98 o                         
  -1   3   9       1955.96       1951.85        10.65 o                         
   0   3   9         91.07        104.58         1.72 o                         
   1   3   9         97.28        101.03         1.81 o                         
   2   3   9        416.27        438.73         4.39 o                         
   3   3   9        764.00        812.94         7.07 o                         
   4   3   9        718.93        708.31         3.29 o                         
   5   3   9       2449.68       2459.84         9.93 o                         
   6   3   9        112.92        117.62         1.85 o                         
   7   3   9        274.00        278.31         2.09 o                         
   8   3   9        700.52        706.11         4.51 o                         
   9   3   9         53.82         61.77         1.63 o                         
  10   3   9        290.93        293.04         2.34 o                         
  11   3   9       1374.94       1414.05         7.60 o                         
  12   3   9        502.03        513.12         6.60 o                         
  13   3   9        767.65        753.64         9.16 o                         
  14   3   9        926.20        925.32        13.35 o                         
 -14   4   9         69.68         57.28         2.00 o                         
 -13   4   9        680.33        648.00        11.56 o                         
 -12   4   9         95.69        108.30         2.15 o                         
 -11   4   9        172.02        168.35         1.77 o                         
 -10   4   9         93.80         85.52         1.58 o                         
  -9   4   9         72.76         88.93         1.57 o                         
  -8   4   9       1428.61       1482.01         7.11 o                         
  -7   4   9        135.24        129.81         1.50 o                         
  -6   4   9         86.64         90.66         1.46 o                         
  -5   4   9        594.05        608.49         3.90 o                         
  -4   4   9        520.32        554.95         2.68 o                         
  -3   4   9        470.19        473.86         2.59 o                         
  -2   4   9          2.44          3.05         1.03 o                         
  -1   4   9          5.78          7.03         1.18 o                         
   0   4   9        594.74        593.02         4.15 o                         
   1   4   9        118.26        129.81         1.59 o                         
   2   4   9        677.79        671.03         3.87 o                         
   3   4   9        825.15        829.48         4.28 o                         
   4   4   9         90.90         83.04         1.59 o                         
   5   4   9         77.90         81.58         1.53 o                         
   6   4   9        652.64        677.72         3.62 o                         
   7   4   9       1787.16       1834.88         9.10 o                         
   8   4   9        251.79        256.83         2.16 o                         
   9   4   9        334.73        325.42         2.32 o                         
  10   4   9        147.65        157.01         2.07 o                         
  11   4   9        318.20        325.71         4.03 o                         
  12   4   9          7.52          9.64         2.03 o                         
  13   4   9         45.51         47.69         3.29 o                         
  14   4   9        377.63        337.42        11.22 o                         
 -13   5   9         64.52         57.14         1.17 o                         
 -12   5   9        192.30        200.61         2.52 o                         
 -11   5   9         21.94         25.95         1.20 o                         
 -10   5   9         42.76         52.58         1.37 o                         
  -9   5   9        474.44        475.23         2.85 o                         
  -8   5   9        110.58        111.59         1.89 o                         
  -7   5   9         66.19         66.75         1.42 o                         
  -6   5   9         95.68        120.59         1.62 o                         
  -5   5   9         91.61        102.12         1.53 o                         
  -4   5   9        756.56        772.56         3.72 o                         
  -3   5   9        193.84        222.87         2.65 o                         
  -2   5   9        327.79        329.12         2.11 o                         
  -1   5   9        231.80        229.45         2.23 o                         
   0   5   9        944.04        957.56         7.32 o                         
   1   5   9        211.15        226.36         2.20 o                         
   2   5   9        717.35        763.39         4.32 o                         
   3   5   9       2317.81       2365.40         9.79 o                         
   4   5   9        346.46        318.30         2.43 o                         
   5   5   9       1680.70       1737.64         7.71 o                         
   6   5   9          2.65          6.72         1.66 o                         
   7   5   9        150.44        156.58         2.36 o                         
   8   5   9        152.55        149.62         2.20 o                         
   9   5   9        368.02        358.58         2.83 o                         
  10   5   9        252.00        253.98         2.60 o                         
  11   5   9        194.94        179.68         3.03 o                         
  12   5   9        735.99        814.66         8.51 o                         
  13   5   9        101.22         78.23         3.70 o                         
 -12   6   9        104.39        108.41         1.78 o                         
 -11   6   9       1021.96       1012.53        12.98 o                         
 -10   6   9         51.68         57.22         1.31 o                         
  -9   6   9         68.15         75.20         1.43 o                         
  -8   6   9        491.23        503.18         4.13 o                         
  -7   6   9        805.74        849.18         6.58 o                         
  -6   6   9        516.45        472.05         2.92 o                         
  -5   6   9       1537.07       1561.99         7.68 o                         
  -4   6   9        632.45        672.84         4.66 o                         
  -3   6   9        568.91        554.91         4.37 o                         
  -2   6   9        206.54        197.97         2.24 o                         
  -1   6   9        380.47        379.65         3.03 o                         
   0   6   9       1177.92       1181.97         7.85 o                         
   1   6   9       2000.85       2013.58        12.73 o                         
   2   6   9       1012.73       1046.35         6.51 o                         
   3   6   9        356.41        363.90         2.90 o                         
   4   6   9        196.94        203.47         2.42 o                         
   5   6   9          5.68          7.30         2.05 o                         
   6   6   9         72.53         86.61         2.54 o                         
   7   6   9         41.24         42.90         2.07 o                         
   8   6   9       1494.15       1554.19        11.69 o                         
   9   6   9        317.26        334.03         2.59 o                         
  10   6   9        176.43        179.71         2.26 o                         
  11   6   9         28.71         32.46         1.89 o                         
  12   6   9         16.89         13.02         2.85 o                         
 -11   7   9        275.73        243.30         3.91 o                         
 -10   7   9        211.42        238.19         2.62 o                         
  -9   7   9        261.14        258.20         3.19 o                         
  -8   7   9        595.22        604.84         4.87 o                         
  -7   7   9         61.57         56.89         1.56 o                         
  -6   7   9       1285.12       1254.21         9.93 o                         
  -5   7   9          2.74          3.00         1.60 o                         
  -4   7   9        673.97        660.94         3.58 o                         
  -3   7   9        102.29        108.79         1.94 o                         
  -2   7   9       1046.66       1025.24         9.19 o                         
  -1   7   9       1271.32       1267.94         9.06 o                         
   0   7   9         54.14         63.14         1.63 o                         
   1   7   9        888.55        897.09         5.02 o                         
   2   7   9        369.24        386.16         2.86 o                         
   3   7   9        108.60        115.52         2.15 o                         
   4   7   9         52.60         53.95         1.77 o                         
   5   7   9        231.95        254.40         2.42 o                         
   6   7   9        351.80        351.64         3.83 o                         
   7   7   9       1101.95       1114.57         8.47 o                         
   8   7   9         41.97         47.46         1.78 o                         
   9   7   9        341.92        369.70         3.22 o                         
  10   7   9         82.64         76.30         1.57 o                         
  11   7   9         39.46         36.27         4.86 o                         
 -10   8   9        626.18        519.73        11.31 o                         
  -9   8   9         15.20         16.92         1.50 o                         
  -8   8   9          6.11          4.55         1.45 o                         
  -7   8   9          9.30         13.97         1.49 o                         
  -6   8   9        516.34        499.14         4.81 o                         
  -5   8   9         91.07         98.52         1.76 o                         
  -4   8   9          0.07          0.89         1.67 o                         
  -3   8   9        648.05        688.05         7.55 o                         
  -2   8   9         38.65         41.84         1.82 o                         
  -1   8   9        459.64        472.86         4.53 o                         
   0   8   9         24.44         27.38         1.90 o                         
   1   8   9        476.79        466.72         5.17 o                         
   2   8   9        219.45        218.60         2.54 o                         
   3   8   9         71.83         66.35         2.12 o                         
   4   8   9        595.40        611.36         7.44 o                         
   5   8   9         82.81         90.52         2.03 o                         
   6   8   9        533.90        560.61         6.56 o                         
   7   8   9          4.56          6.20         1.65 o                         
   8   8   9        110.02        109.45         2.99 o                         
   9   8   9          7.60          5.29         1.17 o                         
  10   8   9         10.96          8.09         1.77 o                         
  -8   9   9          6.30          4.82         0.93 o                         
  -7   9   9        269.00        276.81         8.60 o                         
  -6   9   9         96.50         94.77         2.05 o                         
  -5   9   9         49.34         43.05         1.59 o                         
  -4   9   9        381.17        356.83         5.32 o                         
  -3   9   9          0.33          2.35         1.55 o                         
  -2   9   9        839.57        894.47        13.40 o                         
  -1   9   9        287.66        286.44         2.73 o                         
   0   9   9         18.43         20.28         1.64 o                         
   1   9   9        180.21        180.36         3.46 o                         
   2   9   9          3.16          4.23         1.58 o                         
   3   9   9        174.44        177.90         2.26 o                         
   4   9   9        242.03        257.64         4.15 o                         
   5   9   9        808.53        834.10        10.77 o                         
   6   9   9          2.39          3.82         1.49 o                         
   7   9   9         87.02         72.98         2.18 o                         
   8   9   9         15.99         11.64         1.85 o                         
  -5  10   9        217.93        129.38         4.55 o                         
  -4  10   9        257.00        228.92         2.93 o                         
  -3  10   9        236.82        204.42         7.07 o                         
  -2  10   9         78.91         75.68         2.29 o                         
  -1  10   9        499.28        446.52         8.06 o                         
   0  10   9         50.58         42.22         2.05 o                         
   1  10   9         31.26         32.39         2.31 o                         
   2  10   9         34.01         30.97         2.04 o                         
   3  10   9        148.12        144.84         5.51 o                         
   4  10   9        555.77        486.54        12.04 o                         
 -14   0  10       1888.54       1817.06        14.35 o                         
 -13   0  10        154.98        158.88         2.50 o                         
 -12   0  10        341.14        331.30         4.95 o                         
 -11   0  10        298.08        342.03         4.53 o                         
 -10   0  10         41.39         46.70         2.32 o                         
  -9   0  10       2393.59       2496.60        15.82 o                         
  -8   0  10        180.96        192.75         3.76 o                         
  -7   0  10       1971.33       1968.26        17.75 o                         
  -6   0  10        304.53        319.89         2.98 o                         
  -5   0  10        121.74        143.54         1.79 o                         
  -4   0  10        172.96        166.13         2.73 o                         
  -3   0  10       1802.24       1808.66        15.29 o                         
  -2   0  10        837.80        879.58         6.46 o                         
  -1   0  10       2107.88       2090.68        18.94 o                         
   0   0  10       6961.00       6932.38        54.30 o                         
   1   0  10       1000.01        983.78        10.13 o                         
   2   0  10        541.81        510.86         6.81 o                         
   3   0  10        293.51        261.49         2.80 o                         
   4   0  10        214.37        259.27         3.23 o                         
   5   0  10       1499.95       1575.15        17.26 o                         
   6   0  10        380.30        401.15         8.52 o                         
   7   0  10       4705.88       4781.50        35.08 o                         
   8   0  10       4728.82       4894.11        44.29 o                         
   9   0  10        227.37        232.13         3.43 o                         
  10   0  10        570.80        588.29         6.39 o                         
  11   0  10         75.93         85.18         3.28 o                         
  12   0  10       1071.12       1105.96        11.92 o                         
  13   0  10        355.91        329.93         5.42 o                         
  14   0  10        610.56        594.98         9.11 o                         
 -14   1  10         10.85         10.27         0.84 o                         
 -13   1  10        206.28        206.19         1.99 o                         
 -12   1  10        526.98        557.77         3.10 o                         
 -11   1  10        160.19        170.03         1.75 o                         
 -10   1  10         93.32        101.16         1.43 o                         
  -9   1  10         36.86         39.23         1.29 o                         
  -8   1  10         82.63         83.95         1.42 o                         
  -7   1  10        482.06        492.97         3.73 o                         
  -6   1  10        135.14        140.47         1.70 o                         
  -5   1  10        123.05        128.56         1.38 o                         
  -4   1  10       5419.50       5493.43        22.00 o                         
  -3   1  10       2432.52       2551.53        14.20 o                         
  -2   1  10       2322.50       2285.36        10.53 o                         
  -1   1  10        132.15        125.90         1.62 o                         
   0   1  10        348.14        310.06         2.55 o                         
   1   1  10       1078.91       1121.96        10.02 o                         
   2   1  10        207.27        215.64         2.36 o                         
   3   1  10       2567.88       2579.73        12.98 o                         
   4   1  10         16.04         15.85         1.51 o                         
   5   1  10       1909.84       1938.22        10.08 o                         
   6   1  10        246.88        243.28         2.14 o                         
   7   1  10         87.75         85.37         1.95 o                         
   8   1  10         40.84         45.85         1.86 o                         
   9   1  10        134.38        130.02         2.16 o                         
  10   1  10        392.34        399.41         3.46 o                         
  11   1  10         77.76         85.24         2.26 o                         
  12   1  10        556.20        564.15         5.11 o                         
  13   1  10          5.29          6.16         2.28 o                         
  14   1  10        317.03        313.77         5.78 o                         
 -14   2  10         20.37         20.16         0.94 o                         
 -13   2  10         14.11         17.33         1.24 o                         
 -12   2  10         45.72         54.98         1.80 o                         
 -11   2  10        557.21        537.45         4.91 o                         
 -10   2  10         53.26         51.28         1.27 o                         
  -9   2  10        485.33        455.62         2.67 o                         
  -8   2  10        237.42        237.46         2.13 o                         
  -7   2  10        102.43        111.63         1.71 o                         
  -6   2  10        737.19        711.26         3.30 o                         
  -5   2  10        593.64        603.81         2.67 o                         
  -4   2  10       1801.87       1812.90         6.76 o                         
  -3   2  10         32.26         35.47         1.14 o                         
  -2   2  10         61.96         61.90         1.29 o                         
  -1   2  10        158.95        179.31         1.91 o                         
   0   2  10         10.56         20.00         1.25 o                         
   1   2  10        554.87        553.76         3.07 o                         
   2   2  10        326.53        317.68         2.10 o                         
   3   2  10        200.80        189.27         1.67 o                         
   4   2  10       2359.30       2389.95         9.98 o                         
   5   2  10         19.54         20.38         1.53 o                         
   6   2  10       1004.83        955.42         4.92 o                         
   7   2  10        472.08        466.96         3.24 o                         
   8   2  10         33.25         34.62         1.87 o                         
   9   2  10          0.58          0.82         1.80 o                         
  10   2  10         30.13         37.57         2.01 o                         
  11   2  10        922.99        946.73         7.00 o                         
  12   2  10        369.53        366.63         6.58 o                         
  13   2  10        171.40        154.53         4.52 o                         
  14   2  10         40.73         35.99         3.16 o                         
 -14   3  10         30.68         23.78         0.80 o                         
 -13   3  10        341.05        336.88         3.53 o                         
 -12   3  10       1295.02       1401.49         9.21 o                         
 -11   3  10        330.93        330.74         3.87 o                         
 -10   3  10         40.12         40.12         1.30 o                         
  -9   3  10        479.76        486.90         2.83 o                         
  -8   3  10       1060.97       1069.60         8.82 o                         
  -7   3  10        319.25        296.58         1.99 o                         
  -6   3  10        247.33        239.90         1.89 o                         
  -5   3  10          6.20          7.89         1.14 o                         
  -4   3  10       3332.73       3432.14        13.55 o                         
  -3   3  10       3015.63       3082.30        11.26 o                         
  -2   3  10        331.99        303.78         2.51 o                         
  -1   3  10        949.81        966.97         6.81 o                         
   0   3  10       1168.95       1172.69         5.70 o                         
   1   3  10        106.34        119.09         2.22 o                         
   2   3  10        731.85        709.69         3.61 o                         
   3   3  10       3265.61       3321.22        14.43 o                         
   4   3  10        932.97        894.78         4.59 o                         
   5   3  10       1884.74       1936.67         8.28 o                         
   6   3  10        723.77        727.53         4.66 o                         
   7   3  10         28.39         32.96         1.86 o                         
   8   3  10        635.68        641.29         4.40 o                         
   9   3  10        213.67        212.06         2.60 o                         
  10   3  10       1641.34       1676.55        11.64 o                         
  11   3  10          6.48          4.85         2.16 o                         
  12   3  10       1505.67       1606.76        22.00 o                         
  13   3  10          9.42          8.88         3.28 o                         
  14   3  10         16.81         14.67         1.65 o                         
 -13   4  10        151.28        160.77         2.08 o                         
 -12   4  10        320.24        337.80         3.95 o                         
 -11   4  10        547.20        563.29         3.35 o                         
 -10   4  10        337.04        343.52         2.44 o                         
  -9   4  10        573.61        615.55         3.72 o                         
  -8   4  10         53.36         44.16         1.47 o                         
  -7   4  10        862.15        935.55         5.07 o                         
  -6   4  10        763.55        754.33         3.55 o                         
  -5   4  10       3862.09       3987.76        14.05 o                         
  -4   4  10         62.39         69.75         1.36 o                         
  -3   4  10        365.63        369.55         2.80 o                         
  -2   4  10       4974.87       5095.42        19.85 o                         
  -1   4  10        163.23        171.61         1.74 o                         
   0   4  10       1246.84       1281.03         6.78 o                         
   1   4  10       1393.95       1417.48         7.13 o                         
   2   4  10       1603.89       1567.98         7.72 o                         
   3   4  10       1889.26       1875.54         9.05 o                         
   4   4  10        483.50        506.89         5.43 o                         
   5   4  10          5.45          6.61         1.52 o                         
   6   4  10        365.59        388.43         3.08 o                         
   7   4  10        151.65        166.23         2.03 o                         
   8   4  10        882.16        923.44         5.83 o                         
   9   4  10        328.21        331.20         2.66 o                         
  10   4  10        968.13       1053.45        10.93 o                         
  11   4  10        697.15        714.77         6.07 o                         
  12   4  10         15.02         20.51         2.67 o                         
  13   4  10         60.98         63.09         4.24 o                         
 -13   5  10         30.82         27.80         0.95 o                         
 -12   5  10         26.59         25.05         1.09 o                         
 -11   5  10         25.98         29.99         1.06 o                         
 -10   5  10        484.58        492.39         2.95 o                         
  -9   5  10         30.90         34.47         1.35 o                         
  -8   5  10       1648.34       1663.60        10.60 o                         
  -7   5  10        184.79        182.55         1.63 o                         
  -6   5  10        841.00        866.76         4.26 o                         
  -5   5  10        141.59        147.26         2.42 o                         
  -4   5  10        317.75        344.11         3.44 o                         
  -3   5  10        245.27        235.13         1.83 o                         
  -2   5  10       3908.43       3966.86        18.29 o                         
  -1   5  10       2401.39       2411.50        14.11 o                         
   0   5  10        201.12        214.79         1.85 o                         
   1   5  10       2895.26       2876.69        12.15 o                         
   2   5  10        428.62        433.33         3.44 o                         
   3   5  10        127.81        128.01         1.79 o                         
   4   5  10         75.98         75.85         1.81 o                         
   5   5  10       1373.60       1347.29         7.62 o                         
   6   5  10        122.35        133.32         2.00 o                         
   7   5  10        824.38        865.38         7.40 o                         
   8   5  10        633.09        636.30         4.77 o                         
   9   5  10         83.00         87.53         1.82 o                         
  10   5  10         48.96         59.65         1.85 o                         
  11   5  10        153.77        154.70         3.55 o                         
  12   5  10         53.28         54.64         4.08 o                         
 -12   6  10         45.53         33.94         1.79 o                         
 -11   6  10        142.16        136.52         2.72 o                         
 -10   6  10         86.86         91.57         1.53 o                         
  -9   6  10         74.96         76.38         1.54 o                         
  -8   6  10         59.52         60.77         1.41 o                         
  -7   6  10          7.45          9.55         1.41 o                         
  -6   6  10        401.52        428.41         2.65 o                         
  -5   6  10        549.58        539.40         3.14 o                         
  -4   6  10        227.50        234.26         2.07 o                         
  -3   6  10       1542.52       1509.93         7.90 o                         
  -2   6  10          3.09          2.81         1.58 o                         
  -1   6  10       1492.39       1448.44        11.49 o                         
   0   6  10         13.41         14.70         1.57 o                         
   1   6  10        248.22        248.43         2.17 o                         
   2   6  10        563.32        562.31         3.62 o                         
   3   6  10        581.49        623.78         4.27 o                         
   4   6  10        466.61        485.30         3.50 o                         
   5   6  10        319.15        314.74         3.14 o                         
   6   6  10         71.24         64.63         2.13 o                         
   7   6  10        362.39        386.93         3.34 o                         
   8   6  10         45.01         49.50         1.86 o                         
   9   6  10         17.51         19.21         1.62 o                         
  10   6  10         82.23         97.97         1.97 o                         
  11   6  10         16.02         17.06         2.20 o                         
 -10   7  10         47.35         50.96         1.56 o                         
  -9   7  10        258.21        261.87         3.52 o                         
  -8   7  10        180.58        199.51         3.45 o                         
  -7   7  10          6.78          7.00         1.49 o                         
  -6   7  10         16.50         19.96         1.48 o                         
  -5   7  10        378.54        387.01         3.57 o                         
  -4   7  10        235.38        241.86         2.16 o                         
  -3   7  10        359.67        339.68         4.60 o                         
  -2   7  10       1109.48       1128.22        12.73 o                         
  -1   7  10         81.15         86.33         1.70 o                         
   0   7  10         58.41         59.78         1.70 o                         
   1   7  10         62.45         63.45         1.84 o                         
   2   7  10       1273.67       1290.50         7.01 o                         
   3   7  10         26.65         31.06         1.82 o                         
   4   7  10          3.88          5.47         1.65 o                         
   5   7  10       1353.03       1420.84        11.84 o                         
   6   7  10          0.57          2.27         1.88 o                         
   7   7  10        175.08        178.31         2.09 o                         
   8   7  10         64.99         67.54         1.68 o                         
   9   7  10        115.63        119.03         2.28 o                         
  10   7  10          3.90          4.30         1.58 o                         
  -9   8  10        232.78        207.72         2.64 o                         
  -8   8  10          8.09          6.07         1.14 o                         
  -7   8  10        446.38        475.06         3.78 o                         
  -6   8  10         99.51         83.77         1.47 o                         
  -5   8  10       1316.99       1360.96         9.99 o                         
  -4   8  10         99.08        109.10         1.81 o                         
  -3   8  10        354.05        352.33         2.69 o                         
  -2   8  10        180.64        183.26         2.86 o                         
  -1   8  10        115.04        111.95         1.91 o                         
   0   8  10        124.00        123.37         1.87 o                         
   1   8  10        293.73        293.13         4.69 o                         
   2   8  10        325.96        343.40         4.62 o                         
   3   8  10          3.82          4.24         1.69 o                         
   4   8  10        716.90        716.27         8.27 o                         
   5   8  10        514.87        555.98         4.63 o                         
   6   8  10        166.76        179.40         4.24 o                         
   7   8  10         38.36         33.42         1.81 o                         
   8   8  10       1381.00       1336.54        14.39 o                         
   9   8  10         75.18         63.23         3.01 o                         
  -7   9  10         85.48         70.07         2.77 o                         
  -6   9  10        549.48        460.35        13.99 o                         
  -5   9  10          4.89          5.39         1.13 o                         
  -4   9  10        372.37        395.81         5.13 o                         
  -3   9  10        127.40        138.78         1.94 o                         
  -2   9  10         39.09         45.86         1.46 o                         
  -1   9  10       1154.36       1146.12        17.43 o                         
   0   9  10        142.53        134.27         3.06 o                         
   1   9  10        206.15        208.24         4.28 o                         
   2   9  10        212.85        228.56         3.71 o                         
   3   9  10        277.87        293.45         4.77 o                         
   4   9  10        112.78        119.60         1.98 o                         
   5   9  10         50.10         53.09         1.58 o                         
   6   9  10         11.56          9.44         1.38 o                         
  -3  10  10        691.22        460.05         9.43 o                         
  -2  10  10         72.58         61.33         1.79 o                         
  -1  10  10        255.68        195.09         2.43 o                         
   0  10  10        156.26        126.14         3.47 o                         
   1  10  10        476.89        335.09        12.66 o                         
   2  10  10         16.26         14.56         2.08 o                         
   3  10  10         70.14         42.86         2.31 o                         
 -14   1  11         96.61         79.20         2.20 o                         
 -13   1  11        271.93        251.46         3.87 o                         
 -12   1  11        350.38        356.26         3.33 o                         
 -11   1  11        162.68        177.45         2.77 o                         
 -10   1  11        866.82        929.55         6.92 o                         
  -9   1  11         56.86         56.36         1.43 o                         
  -8   1  11         44.35         49.54         1.45 o                         
  -7   1  11         36.58         41.98         1.38 o                         
  -6   1  11        145.47        146.03         1.75 o                         
  -5   1  11       2202.11       2228.75         8.95 o                         
  -4   1  11       3267.65       3390.67        13.83 o                         
  -3   1  11       1175.83       1153.29         5.28 o                         
  -2   1  11        173.53        172.98         1.51 o                         
  -1   1  11        208.10        228.38         1.75 o                         
   0   1  11        256.25        273.89         2.53 o                         
   1   1  11        485.93        497.30         3.03 o                         
   2   1  11         32.03         36.95         1.41 o                         
   3   1  11       1849.83       1913.20         8.77 o                         
   4   1  11        854.20        881.87         4.78 o                         
   5   1  11        633.89        624.09         4.35 o                         
   6   1  11       2337.32       2355.28        16.48 o                         
   7   1  11        348.74        375.29         3.12 o                         
   8   1  11        455.83        474.51         3.80 o                         
   9   1  11       1606.24       1611.45        10.02 o                         
  10   1  11        117.10        125.54         2.88 o                         
  11   1  11        107.72        108.97         2.37 o                         
  12   1  11       1162.27       1263.38        10.61 o                         
  13   1  11          1.90          3.95         2.25 o                         
 -14   2  11        618.77        477.25         6.88 o                         
 -13   2  11        206.22        203.58         2.08 o                         
 -12   2  11        162.89        155.65         2.98 o                         
 -11   2  11        478.11        470.14         3.49 o                         
 -10   2  11         14.40         15.26         1.29 o                         
  -9   2  11        466.95        501.17         2.66 o                         
  -8   2  11         89.56         94.88         1.40 o                         
  -7   2  11       2426.46       2563.56        11.41 o                         
  -6   2  11        352.70        351.40         2.27 o                         
  -5   2  11        177.52        186.00         1.52 o                         
  -4   2  11         75.24         76.08         1.45 o                         
  -3   2  11         92.14        103.11         2.21 o                         
  -2   2  11        113.84        129.34         1.63 o                         
  -1   2  11       1783.85       1781.53         7.79 o                         
   0   2  11       3219.75       3220.42        12.50 o                         
   1   2  11        311.66        301.48         2.14 o                         
   2   2  11       2834.17       2854.53        11.26 o                         
   3   2  11         61.70         50.15         1.63 o                         
   4   2  11         81.45         95.96         1.73 o                         
   5   2  11        758.51        776.74         6.09 o                         
   6   2  11       1583.30       1639.15        11.73 o                         
   7   2  11        467.30        479.08         3.78 o                         
   8   2  11        827.91        865.19         5.60 o                         
   9   2  11       1066.58       1099.96         6.99 o                         
  10   2  11        990.13        976.17         6.53 o                         
  11   2  11        133.84        131.75         3.07 o                         
  12   2  11         13.67          9.08         2.33 o                         
  13   2  11        104.53        103.44         4.78 o                         
 -13   3  11        190.09        188.69         2.61 o                         
 -12   3  11        951.30        964.33         6.49 o                         
 -11   3  11         37.08         42.03         1.56 o                         
 -10   3  11        705.56        682.57         3.93 o                         
  -9   3  11        141.22        160.72         1.84 o                         
  -8   3  11        482.65        490.28         2.85 o                         
  -7   3  11         11.37         16.98         1.28 o                         
  -6   3  11        447.40        497.17         4.15 o                         
  -5   3  11         33.04         33.21         1.24 o                         
  -4   3  11       1078.30       1096.90         5.32 o                         
  -3   3  11        276.89        273.82         2.18 o                         
  -2   3  11         94.76         92.61         1.40 o                         
  -1   3  11       1739.99       1805.49         8.55 o                         
   0   3  11        315.03        308.13         2.13 o                         
   1   3  11       1881.46       1958.71         9.99 o                         
   2   3  11        765.71        745.60         3.84 o                         
   3   3  11       1290.77       1246.33         6.10 o                         
   4   3  11         78.19         91.75         1.88 o                         
   5   3  11        457.68        466.44         3.68 o                         
   6   3  11        145.91        151.65         2.12 o                         
   7   3  11        586.68        594.79         4.09 o                         
   8   3  11        518.54        528.51         4.29 o                         
   9   3  11         16.11         18.02         2.21 o                         
  10   3  11        213.25        216.09         3.12 o                         
  11   3  11          5.57          8.13         2.01 o                         
  12   3  11        557.41        587.58        12.96 o                         
 -13   4  11         15.98         10.48         0.85 o                         
 -12   4  11         96.65         89.19         1.57 o                         
 -11   4  11        556.15        569.41         6.38 o                         
 -10   4  11        253.59        259.60         1.85 o                         
  -9   4  11        117.39        122.88         1.58 o                         
  -8   4  11          3.17          3.50         1.52 o                         
  -7   4  11         13.31         20.46         1.37 o                         
  -6   4  11          5.86          4.97         1.24 o                         
  -5   4  11         16.69         14.16         1.24 o                         
  -4   4  11        335.10        331.29         2.17 o                         
  -3   4  11       1291.35       1303.09         6.68 o                         
  -2   4  11        244.98        243.23         2.07 o                         
  -1   4  11        126.33        118.56         1.61 o                         
   0   4  11        118.68        114.03         1.61 o                         
   1   4  11          3.94          8.18         1.53 o                         
   2   4  11        614.78        667.41         4.72 o                         
   3   4  11        162.66        159.27         2.13 o                         
   4   4  11        191.30        175.99         2.27 o                         
   5   4  11       1137.15       1145.70         7.44 o                         
   6   4  11         58.60         69.84         1.97 o                         
   7   4  11          0.51          1.81         1.80 o                         
   8   4  11         75.51         86.96         2.05 o                         
   9   4  11          6.70          6.98         1.75 o                         
  10   4  11        105.03        111.36         2.20 o                         
  11   4  11        391.40        390.66         5.14 o                         
  12   4  11         50.97         52.64         4.55 o                         
 -12   5  11        455.23        403.27         7.77 o                         
 -11   5  11         72.59         68.53         2.38 o                         
 -10   5  11         67.16         72.63         1.26 o                         
  -9   5  11         20.72         25.72         1.34 o                         
  -8   5  11         72.72         82.14         1.72 o                         
  -7   5  11        102.39        102.52         1.68 o                         
  -6   5  11        280.46        281.23         1.98 o                         
  -5   5  11        440.51        463.50         2.93 o                         
  -4   5  11        159.18        165.24         1.82 o                         
  -3   5  11        209.26        210.24         2.13 o                         
  -2   5  11         69.25         81.94         1.63 o                         
  -1   5  11         14.07         18.12         1.55 o                         
   0   5  11        106.28        117.78         1.78 o                         
   1   5  11        250.50        257.95         2.71 o                         
   2   5  11       1113.42       1131.37         5.76 o                         
   3   5  11        400.96        435.34         2.83 o                         
   4   5  11         88.91         81.50         2.04 o                         
   5   5  11        442.48        423.19         4.23 o                         
   6   5  11       1147.94       1175.86         7.93 o                         
   7   5  11         94.57        104.28         2.24 o                         
   8   5  11        450.11        466.18         3.86 o                         
   9   5  11         17.93         15.50         2.00 o                         
  10   5  11        406.09        426.80         4.14 o                         
  11   5  11          9.34          9.82         2.64 o                         
  12   5  11        303.12        209.12         5.25 o                         
 -11   6  11        371.96        303.96         4.75 o                         
 -10   6  11        152.18        146.23         2.68 o                         
  -9   6  11       1074.01       1088.96        15.60 o                         
  -8   6  11        177.57        200.88         3.05 o                         
  -7   6  11        265.04        279.10         3.02 o                         
  -6   6  11        152.70        161.65         2.48 o                         
  -5   6  11        605.69        627.43         3.78 o                         
  -4   6  11        423.39        412.84         3.21 o                         
  -3   6  11        493.49        507.34         3.34 o                         
  -2   6  11       2242.12       2378.26        21.88 o                         
  -1   6  11         11.56         14.19         1.80 o                         
   0   6  11        199.99        224.52         2.13 o                         
   1   6  11        789.67        800.14         4.92 o                         
   2   6  11       1799.90       1854.96        10.59 o                         
   3   6  11         70.45         76.61         1.86 o                         
   4   6  11       1216.49       1260.44         8.27 o                         
   5   6  11       1129.75       1089.73         9.63 o                         
   6   6  11         45.01         54.22         1.73 o                         
   7   6  11        268.37        292.33         2.65 o                         
   8   6  11         61.16         61.95         1.62 o                         
   9   6  11        121.36        123.66         1.90 o                         
  10   6  11        378.40        361.84         5.84 o                         
  11   6  11        919.52        645.26        12.99 o                         
 -10   7  11        193.86        140.74         2.27 o                         
  -9   7  11        154.56        158.19         2.31 o                         
  -8   7  11        730.48        731.88         8.60 o                         
  -7   7  11        114.39        122.36         1.82 o                         
  -6   7  11        324.19        349.15         2.68 o                         
  -5   7  11         31.11         38.45         1.56 o                         
  -4   7  11         84.72         91.95         1.63 o                         
  -3   7  11         28.03         36.04         1.53 o                         
  -2   7  11        774.22        741.56         6.40 o                         
  -1   7  11       1197.71       1237.01         9.78 o                         
   0   7  11        398.30        395.83         4.62 o                         
   1   7  11       1145.95       1225.07         7.48 o                         
   2   7  11         26.79         25.92         1.82 o                         
   3   7  11        543.24        566.48         4.51 o                         
   4   7  11          3.69          2.65         1.92 o                         
   5   7  11         90.71         97.39         2.07 o                         
   6   7  11         72.60         77.40         2.16 o                         
   7   7  11        304.91        322.00         4.82 o                         
   8   7  11       1381.18       1338.41        28.08 o                         
   9   7  11         64.04         58.59         1.96 o                         
  -8   8  11        108.53         94.18         1.73 o                         
  -7   8  11         43.43         36.65         1.12 o                         
  -6   8  11        127.96        119.07         1.57 o                         
  -5   8  11          7.53          9.91         1.25 o                         
  -4   8  11         16.34         21.18         1.69 o                         
  -3   8  11        300.46        288.81         4.63 o                         
  -2   8  11         16.29         12.40         1.58 o                         
  -1   8  11        539.53        563.91        11.02 o                         
   0   8  11        143.33        143.78         2.10 o                         
   1   8  11        324.65        359.19         4.81 o                         
   2   8  11          9.97         12.24         1.56 o                         
   3   8  11        690.93        716.30         9.20 o                         
   4   8  11        156.11        155.27         2.66 o                         
   5   8  11         14.91         16.05         1.70 o                         
   6   8  11        389.07        391.77         4.70 o                         
   7   8  11         19.51         18.20         1.23 o                         
  -5   9  11        665.41        582.34        15.60 o                         
  -4   9  11         53.21         49.41         1.35 o                         
  -3   9  11         90.23         90.15         3.09 o                         
  -2   9  11        118.51        108.96         4.56 o                         
  -1   9  11          3.79          4.12         1.54 o                         
   0   9  11          6.90          5.81         1.44 o                         
   1   9  11        132.72        122.72         3.42 o                         
   2   9  11          1.77          1.92         1.81 o                         
   3   9  11         43.23         35.16         1.82 o                         
   4   9  11         35.76         33.46         1.52 o                         
   5   9  11         16.71         12.14         1.32 o                         
 -13   0  12       1452.97       1308.04        14.56 o                         
 -12   0  12        221.12        190.38         6.48 o                         
 -11   0  12         91.58        106.91         1.83 o                         
 -10   0  12        164.11        173.28         2.81 o                         
  -9   0  12        589.56        604.59         5.63 o                         
  -8   0  12         14.65         18.29         2.34 o                         
  -7   0  12        340.78        357.06         3.91 o                         
  -6   0  12        690.80        703.00         5.95 o                         
  -5   0  12       1553.96       1624.86         9.50 o                         
  -4   0  12       3713.23       3906.38        21.06 o                         
  -3   0  12        661.55        663.54         7.97 o                         
  -2   0  12        855.88        920.89         6.81 o                         
  -1   0  12        236.56        237.97         2.53 o                         
   0   0  12       4192.56       4314.45        24.31 o                         
   1   0  12        870.84        842.87         5.87 o                         
   2   0  12       6362.95       6513.76        35.20 o                         
   3   0  12         16.92         20.17         2.50 o                         
   4   0  12         89.19        102.69         2.70 o                         
   5   0  12         71.67         80.77         2.76 o                         
   6   0  12        156.49        164.43         4.29 o                         
   7   0  12        561.40        578.91         6.87 o                         
   8   0  12        101.87        102.80         3.52 o                         
   9   0  12       3140.41       3231.59        25.88 o                         
  10   0  12          5.55          6.68         3.38 o                         
  11   0  12        182.55        183.26         4.99 o                         
  12   0  12         50.39         51.24         5.51 o                         
 -13   1  12          8.53          8.86         0.96 o                         
 -12   1  12        365.44        349.31         2.53 o                         
 -11   1  12          5.79          6.58         1.08 o                         
 -10   1  12        707.33        726.12         4.00 o                         
  -9   1  12          2.10          4.53         1.40 o                         
  -8   1  12         51.58         60.37         1.52 o                         
  -7   1  12        949.35        925.50         4.84 o                         
  -6   1  12        374.01        406.04         2.71 o                         
  -5   1  12        251.70        253.02         1.90 o                         
  -4   1  12        127.07        130.29         1.60 o                         
  -3   1  12       1291.95       1329.07         5.25 o                         
  -2   1  12        148.76        144.21         1.65 o                         
  -1   1  12        130.36        145.44         1.58 o                         
   0   1  12        176.00        201.51         2.63 o                         
   1   1  12        669.85        646.53         3.50 o                         
   2   1  12        199.74        185.66         2.02 o                         
   3   1  12        717.23        746.35         5.76 o                         
   4   1  12        249.57        252.66         2.76 o                         
   5   1  12       1291.09       1327.10         7.76 o                         
   6   1  12        434.96        449.37         4.66 o                         
   7   1  12        231.44        227.68         2.65 o                         
   8   1  12         95.64        101.50         2.31 o                         
   9   1  12          4.24          5.47         2.45 o                         
  10   1  12         80.50         92.19         2.84 o                         
  11   1  12          0.52          2.27         2.62 o                         
  12   1  12        479.88        481.83         5.59 o                         
 -13   2  12        112.33         93.75         1.44 o                         
 -12   2  12          7.11          7.12         0.97 o                         
 -11   2  12          3.01          3.38         1.25 o                         
 -10   2  12         12.62         17.92         1.31 o                         
  -9   2  12        309.76        301.28         2.06 o                         
  -8   2  12        152.76        149.45         1.69 o                         
  -7   2  12          0.05          3.06         1.55 o                         
  -6   2  12        609.31        576.60         3.93 o                         
  -5   2  12          6.71          5.96         1.34 o                         
  -4   2  12       2362.27       2445.64        10.22 o                         
  -3   2  12        296.21        309.98         2.44 o                         
  -2   2  12         30.17         34.24         1.38 o                         
  -1   2  12        117.62        111.49         1.56 o                         
   0   2  12          7.59          9.58         1.41 o                         
   1   2  12        269.41        265.50         1.89 o                         
   2   2  12         29.57         30.57         1.72 o                         
   3   2  12         16.67         16.58         1.73 o                         
   4   2  12        378.92        367.18         2.89 o                         
   5   2  12        445.98        465.91         3.20 o                         
   6   2  12       1399.09       1399.51        11.28 o                         
   7   2  12        133.03        139.20         2.55 o                         
   8   2  12        174.83        185.02         2.64 o                         
   9   2  12        245.75        250.29         3.22 o                         
  10   2  12          9.71         10.31         2.57 o                         
  11   2  12         13.74         12.33         2.23 o                         
  12   2  12          4.55          3.71         2.13 o                         
 -12   3  12         91.14         84.59         1.42 o                         
 -11   3  12        159.44        152.55         2.61 o                         
 -10   3  12        676.79        700.53         5.88 o                         
  -9   3  12         14.78         21.09         1.40 o                         
  -8   3  12        169.30        181.10         1.83 o                         
  -7   3  12        248.48        245.43         2.04 o                         
  -6   3  12        240.31        222.77         1.89 o                         
  -5   3  12        302.00        298.97         2.42 o                         
  -4   3  12        106.65        107.76         1.55 o                         
  -3   3  12        267.47        290.92         2.46 o                         
  -2   3  12        123.90        136.37         1.70 o                         
  -1   3  12         62.73         68.06         1.46 o                         
   0   3  12        200.17        190.85         1.89 o                         
   1   3  12         40.58         41.08         1.50 o                         
   2   3  12        175.35        156.38         2.50 o                         
   3   3  12         96.71         90.00         1.85 o                         
   4   3  12          9.00         11.30         1.68 o                         
   5   3  12        766.13        811.89         5.63 o                         
   6   3  12        181.86        189.12         2.90 o                         
   7   3  12        203.30        208.89         2.69 o                         
   8   3  12        304.15        316.77         3.42 o                         
   9   3  12          1.90          3.25         1.97 o                         
  10   3  12         23.82         28.37         1.97 o                         
  11   3  12         40.90         39.81         2.13 o                         
  12   3  12        378.66        360.67         8.48 o                         
 -12   4  12         17.37         14.30         0.88 o                         
 -11   4  12        156.65        147.61         2.36 o                         
 -10   4  12          4.43          4.45         1.09 o                         
  -9   4  12       1053.83       1105.67         5.86 o                         
  -8   4  12        286.86        294.56         2.46 o                         
  -7   4  12       1791.68       1825.59         8.85 o                         
  -6   4  12        304.68        288.32         2.17 o                         
  -5   4  12        364.72        387.40         2.36 o                         
  -4   4  12        157.44        164.45         1.68 o                         
  -3   4  12        246.28        259.76         2.11 o                         
  -2   4  12         94.48        108.48         1.52 o                         
  -1   4  12         69.28         61.65         1.40 o                         
   0   4  12       2650.29       2740.84        12.34 o                         
   1   4  12         77.27         79.22         1.83 o                         
   2   4  12       1182.49       1263.93         6.20 o                         
   3   4  12        294.05        268.81         3.70 o                         
   4   4  12       2732.92       2804.09        16.23 o                         
   5   4  12        304.93        335.65         3.16 o                         
   6   4  12         42.88         48.96         2.21 o                         
   7   4  12        431.11        467.47         4.10 o                         
   8   4  12         19.38         24.93         2.14 o                         
   9   4  12        105.26        118.65         2.09 o                         
  10   4  12        240.23        246.16         3.92 o                         
  11   4  12        292.79        265.61         5.74 o                         
 -11   5  12         30.00         26.22         1.05 o                         
 -10   5  12         74.37         78.19         1.23 o                         
  -9   5  12        107.86        113.26         1.35 o                         
  -8   5  12        555.29        580.78         4.25 o                         
  -7   5  12         45.22         48.74         1.51 o                         
  -6   5  12       1219.82       1269.23         6.36 o                         
  -5   5  12       1000.78       1044.17         5.28 o                         
  -4   5  12        157.90        154.98         1.97 o                         
  -3   5  12        617.94        639.54         3.87 o                         
  -2   5  12        139.79        130.59         1.85 o                         
  -1   5  12        323.27        310.52         2.35 o                         
   0   5  12        311.33        304.78         2.88 o                         
   1   5  12       1258.72       1326.25         7.20 o                         
   2   5  12          4.11          5.41         1.74 o                         
   3   5  12       2611.33       2679.78        15.25 o                         
   4   5  12        282.53        305.23         3.35 o                         
   5   5  12         54.30         63.63         2.28 o                         
   6   5  12        371.56        370.28         3.43 o                         
   7   5  12        474.78        470.74         6.37 o                         
   8   5  12        734.01        753.47         8.94 o                         
   9   5  12        110.68        114.98         2.52 o                         
  10   5  12        591.53        571.38         5.50 o                         
  11   5  12        243.67        196.73         5.24 o                         
 -10   6  12          3.10          3.45         0.99 o                         
  -9   6  12         16.40         15.98         1.16 o                         
  -8   6  12         20.57         29.17         1.24 o                         
  -7   6  12         95.94         97.66         1.55 o                         
  -6   6  12        147.68        151.48         1.87 o                         
  -5   6  12        195.40        197.05         1.81 o                         
  -4   6  12        245.07        252.11         2.28 o                         
  -3   6  12        605.46        610.07         4.97 o                         
  -2   6  12        233.05        246.95         2.42 o                         
  -1   6  12        158.44        160.74         2.29 o                         
   0   6  12         17.45         17.15         2.00 o                         
   1   6  12        120.05        112.26         2.32 o                         
   2   6  12         17.02         20.64         1.89 o                         
   3   6  12          5.18          9.91         1.87 o                         
   4   6  12        223.10        227.16         2.54 o                         
   5   6  12          4.31          4.03         1.97 o                         
   6   6  12        609.73        649.93         9.61 o                         
   7   6  12        110.11        103.68         2.27 o                         
   8   6  12         32.67         30.49         1.40 o                         
   9   6  12         31.31         27.25         1.79 o                         
  10   6  12         79.90         56.35         2.93 o                         
  -8   7  12         18.31         16.77         1.04 o                         
  -7   7  12         13.60          7.98         1.02 o                         
  -6   7  12        461.89        478.76         5.97 o                         
  -5   7  12        632.73        628.74         3.58 o                         
  -4   7  12         32.19         33.75         1.39 o                         
  -3   7  12        292.81        280.16         2.91 o                         
  -2   7  12         99.38        104.28         1.84 o                         
  -1   7  12        205.72        212.36         2.23 o                         
   0   7  12         71.68         87.33         2.24 o                         
   1   7  12         35.11         42.84         2.01 o                         
   2   7  12        105.59        113.24         2.46 o                         
   3   7  12         92.64         99.68         2.08 o                         
   4   7  12        299.01        310.53         3.12 o                         
   5   7  12         14.22         15.11         1.71 o                         
   6   7  12          1.89          5.38         1.59 o                         
   7   7  12        358.14        351.16         7.34 o                         
   8   7  12         16.30         16.74         1.26 o                         
  -6   8  12         46.20         37.04         1.78 o                         
  -5   8  12        139.71        137.98         3.81 o                         
  -4   8  12        160.81        161.05         2.45 o                         
  -3   8  12        618.72        657.89         5.37 o                         
  -2   8  12        472.57        501.20         9.17 o                         
  -1   8  12          8.79         12.78         1.46 o                         
   0   8  12        103.66        122.00         2.61 o                         
   1   8  12          3.83          5.65         1.18 o                         
   2   8  12        160.00        162.91         3.23 o                         
   3   8  12          5.83          9.75         1.42 o                         
   4   8  12        406.17        404.91         6.54 o                         
   5   8  12        281.36        284.67         5.08 o                         
   6   8  12        106.36         79.19         1.92 o                         
  -3   9  12         42.61         29.52         1.47 o                         
  -2   9  12         64.96         44.59         2.04 o                         
  -1   9  12        707.39        556.81        23.21 o                         
   0   9  12          0.26          1.12         1.23 o                         
   1   9  12        484.02        360.38         6.68 o                         
   2   9  12          1.16          2.28         1.14 o                         
 -12   1  13        437.49        399.50        14.12 o                         
 -11   1  13          3.23          1.66         0.97 o                         
 -10   1  13        342.26        350.34         2.24 o                         
  -9   1  13        126.28        124.23         1.61 o                         
  -8   1  13       1376.20       1421.61         6.64 o                         
  -7   1  13         84.03         79.48         1.79 o                         
  -6   1  13        224.51        229.54         2.20 o                         
  -5   1  13        858.51        869.58         5.93 o                         
  -4   1  13        415.82        401.18         3.29 o                         
  -3   1  13        362.07        389.91         2.69 o                         
  -2   1  13       2607.47       2713.70        12.53 o                         
  -1   1  13       1913.56       1946.12         8.80 o                         
   0   1  13         22.52         21.67         1.29 o                         
   1   1  13        142.45        135.91         1.62 o                         
   2   1  13        689.27        726.64         4.04 o                         
   3   1  13         91.93         92.06         1.95 o                         
   4   1  13        120.69        136.27         2.21 o                         
   5   1  13       1095.93       1140.01         7.17 o                         
   6   1  13        395.39        412.55         4.20 o                         
   7   1  13        271.73        291.87         3.41 o                         
   8   1  13        702.32        713.43         5.42 o                         
   9   1  13        103.72        118.78         2.66 o                         
  10   1  13         69.68         73.70         2.67 o                         
  11   1  13        312.68        319.26         4.30 o                         
 -12   2  13         22.73         22.62         0.89 o                         
 -11   2  13        471.78        481.20         4.07 o                         
 -10   2  13        468.69        469.41         6.89 o                         
  -9   2  13        336.72        330.68         3.27 o                         
  -8   2  13        537.61        534.92         3.45 o                         
  -7   2  13       1497.37       1442.08         9.41 o                         
  -6   2  13       1395.37       1401.83         8.03 o                         
  -5   2  13       2107.37       2179.92        11.91 o                         
  -4   2  13        515.74        514.73         2.90 o                         
  -3   2  13        831.83        797.83         4.77 o                         
  -2   2  13        302.44        330.57         2.20 o                         
  -1   2  13        654.85        675.20         4.14 o                         
   0   2  13        308.37        337.31         2.36 o                         
   1   2  13         54.30         44.75         1.54 o                         
   2   2  13        819.97        828.99         5.56 o                         
   3   2  13         39.57         39.91         1.82 o                         
   4   2  13        306.55        297.85         2.81 o                         
   5   2  13        415.47        427.44         3.25 o                         
   6   2  13        637.23        649.02         8.61 o                         
   7   2  13        604.16        638.00         5.03 o                         
   8   2  13        336.07        348.99         3.29 o                         
   9   2  13       1785.84       1836.25        15.43 o                         
  10   2  13         88.05         88.66         2.57 o                         
  11   2  13        496.20        480.50         5.46 o                         
 -11   3  13         15.39         14.75         1.37 o                         
 -10   3  13        249.03        236.39         3.82 o                         
  -9   3  13        156.37        159.69         1.88 o                         
  -8   3  13        161.82        165.18         2.32 o                         
  -7   3  13         20.33         23.47         1.30 o                         
  -6   3  13       1352.31       1324.58         6.09 o                         
  -5   3  13        697.99        663.02         4.65 o                         
  -4   3  13        246.99        237.47         2.01 o                         
  -3   3  13       1116.94       1121.44         8.03 o                         
  -2   3  13        323.81        310.70         2.22 o                         
  -1   3  13        468.96        493.63         2.79 o                         
   0   3  13        143.20        150.67         1.62 o                         
   1   3  13         89.29        102.43         1.83 o                         
   2   3  13         56.58         60.31         1.71 o                         
   3   3  13        728.88        781.72         5.06 o                         
   4   3  13       2038.02       2012.21        13.17 o                         
   5   3  13        631.84        644.53         4.82 o                         
   6   3  13        602.28        638.37         5.55 o                         
   7   3  13        222.78        230.91         3.02 o                         
   8   3  13         60.84         62.88         2.10 o                         
   9   3  13         15.49         20.86         1.82 o                         
  10   3  13        877.68        913.78        13.49 o                         
  11   3  13         68.47         58.01         2.16 o                         
 -11   4  13          5.07          5.88         1.31 o                         
 -10   4  13        665.23        631.29         7.23 o                         
  -9   4  13        811.27        816.89         7.68 o                         
  -8   4  13          3.73          4.48         1.23 o                         
  -7   4  13          1.42          2.07         1.47 o                         
  -6   4  13          7.55          8.69         1.49 o                         
  -5   4  13        442.67        463.81         3.62 o                         
  -4   4  13        160.09        160.69         1.71 o                         
  -3   4  13        615.33        589.32         3.58 o                         
  -2   4  13        266.92        267.31         2.28 o                         
  -1   4  13        452.85        441.33         2.73 o                         
   0   4  13        410.10        409.83         2.78 o                         
   1   4  13         51.93         60.45         1.83 o                         
   2   4  13        235.90        260.59         2.99 o                         
   3   4  13        116.47        130.76         2.13 o                         
   4   4  13        328.40        358.78         3.16 o                         
   5   4  13        524.32        554.14         6.11 o                         
   6   4  13       1743.50       1833.40        20.13 o                         
   7   4  13       1214.54       1258.95        10.53 o                         
   8   4  13        137.87        138.36         2.37 o                         
   9   4  13          1.39          2.67         1.66 o                         
  10   4  13        379.30        382.30         7.21 o                         
  11   4  13          7.60          2.23         2.08 o                         
 -10   5  13         83.87         58.15         1.21 o                         
  -9   5  13          2.56          5.07         1.30 o                         
  -8   5  13         47.23         51.08         1.35 o                         
  -7   5  13          7.12         10.28         1.35 o                         
  -6   5  13          7.34          8.97         1.40 o                         
  -5   5  13       1104.80       1089.42         6.07 o                         
  -4   5  13        131.16        134.98         1.78 o                         
  -3   5  13        304.37        320.02         2.38 o                         
  -2   5  13        231.24        230.53         2.66 o                         
  -1   5  13         67.25         71.25         1.71 o                         
   0   5  13         57.78         67.55         1.72 o                         
   1   5  13         17.12         20.65         1.62 o                         
   2   5  13        114.98        112.62         1.94 o                         
   3   5  13         21.63         25.79         1.69 o                         
   4   5  13       1298.79       1316.41        11.60 o                         
   5   5  13       1007.08       1052.37        10.12 o                         
   6   5  13        134.34        126.73         2.21 o                         
   7   5  13        240.76        241.58         2.84 o                         
   8   5  13         10.02         11.24         1.32 o                         
   9   5  13          0.29         -0.67         1.70 o                         
  -9   6  13        675.65        510.11         5.12 o                         
  -8   6  13         47.55         45.06         1.30 o                         
  -7   6  13        524.19        528.35         4.56 o                         
  -6   6  13        663.48        688.35         4.41 o                         
  -5   6  13        142.18        153.84         1.53 o                         
  -4   6  13        111.68        129.98         1.60 o                         
  -3   6  13          9.24         12.54         1.58 o                         
  -2   6  13        611.20        624.82         4.71 o                         
  -1   6  13          5.80          3.40         1.63 o                         
   0   6  13       1501.53       1613.50        12.80 o                         
   1   6  13        656.58        691.63         6.66 o                         
   2   6  13       1260.01       1309.60        11.98 o                         
   3   6  13         84.73         92.37         1.79 o                         
   4   6  13        130.46        145.79         2.22 o                         
   5   6  13        185.30        190.45         2.90 o                         
   6   6  13        420.14        453.16         9.91 o                         
   7   6  13       1263.84       1283.73        22.64 o                         
   8   6  13         17.34         18.96         1.55 o                         
  -7   7  13         28.60         29.87         1.61 o                         
  -6   7  13         51.09         45.63         1.10 o                         
  -5   7  13         61.83         67.40         1.38 o                         
  -4   7  13        143.67        135.08         2.06 o                         
  -3   7  13        752.92        721.95        11.26 o                         
  -2   7  13         66.36         62.82         1.44 o                         
  -1   7  13        127.95        143.43         1.78 o                         
   0   7  13         62.70         59.07         1.65 o                         
   1   7  13        887.27        948.65         6.62 o                         
   2   7  13         82.96         81.99         1.68 o                         
   3   7  13        367.98        375.76         5.61 o                         
   4   7  13         25.84         28.67         1.64 o                         
   5   7  13         29.88         31.75         2.09 o                         
   6   7  13        101.60         97.37         2.72 o                         
   7   7  13          5.84          4.97         1.07 o                         
  -4   8  13        237.81        185.96         9.14 o                         
  -3   8  13         35.34         23.41         1.31 o                         
  -2   8  13         92.44         81.87         2.41 o                         
  -1   8  13          1.07          1.44         1.12 o                         
   0   8  13        289.35        261.51         4.93 o                         
   1   8  13        513.98        465.64        11.97 o                         
   2   8  13         13.72         14.71         1.27 o                         
   3   8  13        157.89        147.63         3.32 o                         
   4   8  13        288.65        207.95         3.47 o                         
 -11   0  14       1379.76       1314.76        44.70 o                         
 -10   0  14        326.24        335.02         4.10 o                         
  -9   0  14        276.00        280.12         3.14 o                         
  -8   0  14       1512.45       1633.10        23.09 o                         
  -7   0  14       1041.24       1043.68         9.90 o                         
  -6   0  14        240.33        248.77         3.23 o                         
  -5   0  14         24.99         30.84         1.83 o                         
  -4   0  14       1238.82       1236.42         8.13 o                         
  -3   0  14        468.19        448.15         3.30 o                         
  -2   0  14       1158.95       1176.71         7.87 o                         
  -1   0  14       1476.09       1480.25        16.99 o                         
   0   0  14       1357.41       1390.86        10.72 o                         
   1   0  14        264.45        237.60         2.96 o                         
   2   0  14       2726.14       2817.65        23.11 o                         
   3   0  14        121.44        124.05         4.09 o                         
   4   0  14       1313.56       1362.23        11.71 o                         
   5   0  14        176.48        193.48         3.43 o                         
   6   0  14        365.30        377.67         4.71 o                         
   7   0  14        205.71        225.81         4.08 o                         
   8   0  14          4.65          5.98         3.25 o                         
   9   0  14        897.24        907.45        13.81 o                         
  10   0  14        278.80        260.19         6.52 o                         
  11   0  14        753.36        665.75        13.75 o                         
 -11   1  14          8.99          9.98         1.02 o                         
 -10   1  14        167.54        176.78         1.90 o                         
  -9   1  14         24.98         26.50         1.12 o                         
  -8   1  14        476.80        483.16         2.97 o                         
  -7   1  14         49.39         55.87         1.57 o                         
  -6   1  14         40.63         44.85         1.65 o                         
  -5   1  14       2682.39       2704.69        13.69 o                         
  -4   1  14          3.25          4.70         1.39 o                         
  -3   1  14        546.48        533.31         2.88 o                         
  -2   1  14         18.50         13.09         1.41 o                         
  -1   1  14       1604.98       1631.58         7.25 o                         
   0   1  14          5.25          7.91         1.47 o                         
   1   1  14        111.47        128.87         1.92 o                         
   2   1  14       1560.13       1587.31         8.61 o                         
   3   1  14        110.20        111.03         2.07 o                         
   4   1  14        194.40        209.49         2.79 o                         
   5   1  14         83.84         90.27         2.24 o                         
   6   1  14         46.17         51.84         2.15 o                         
   7   1  14        181.00        173.22         2.37 o                         
   8   1  14        233.59        241.35         2.81 o                         
   9   1  14         38.98         39.34         2.08 o                         
  10   1  14        151.31        149.26         3.43 o                         
  11   1  14        309.82        247.20         6.09 o                         
 -11   2  14        133.11        108.32         1.42 o                         
 -10   2  14         48.40         42.72         1.34 o                         
  -9   2  14         64.91         69.26         1.12 o                         
  -8   2  14         42.60         39.59         1.22 o                         
  -7   2  14          1.78          3.54         1.38 o                         
  -6   2  14        330.09        329.83         3.56 o                         
  -5   2  14         64.93         70.97         1.93 o                         
  -4   2  14         76.34         78.99         1.61 o                         
  -3   2  14        420.03        401.53         2.53 o                         
  -2   2  14         63.31         50.94         1.41 o                         
  -1   2  14         65.55         66.35         1.45 o                         
   0   2  14          8.35          8.48         1.54 o                         
   1   2  14        112.43        128.12         1.95 o                         
   2   2  14        641.09        632.43         4.41 o                         
   3   2  14         52.12         49.99         1.93 o                         
   4   2  14        138.90        140.61         2.23 o                         
   5   2  14         71.09         85.88         1.98 o                         
   6   2  14        778.91        792.64         5.40 o                         
   7   2  14        264.63        260.24         2.90 o                         
   8   2  14         75.93         78.15         2.04 o                         
   9   2  14         16.82         16.72         1.76 o                         
  10   2  14        293.46        286.53         5.32 o                         
 -10   3  14        888.60        828.13        19.39 o                         
  -9   3  14        160.48        149.31         2.10 o                         
  -8   3  14         25.81         30.00         1.25 o                         
  -7   3  14        308.36        295.11         2.44 o                         
  -6   3  14          5.66          7.19         1.41 o                         
  -5   3  14       1183.15       1194.02         6.62 o                         
  -4   3  14        257.11        257.42         2.17 o                         
  -3   3  14        395.02        398.93         2.74 o                         
  -2   3  14        337.34        356.44         4.14 o                         
  -1   3  14       1496.62       1527.77         7.11 o                         
   0   3  14        186.86        164.70         1.92 o                         
   1   3  14        182.52        194.25         2.15 o                         
   2   3  14       1561.72       1590.11        12.32 o                         
   3   3  14        544.07        538.11         5.66 o                         
   4   3  14        195.91        201.68         2.66 o                         
   5   3  14         42.95         44.37         1.87 o                         
   6   3  14         69.44         76.28         2.03 o                         
   7   3  14        310.09        339.00         2.89 o                         
   8   3  14        132.79        139.05         2.22 o                         
   9   3  14        944.35        949.86        16.29 o                         
  10   3  14         14.38         13.10         1.61 o                         
 -10   4  14        125.83        110.24         3.08 o                         
  -9   4  14         48.63         55.67         1.35 o                         
  -8   4  14        702.86        737.09         5.13 o                         
  -7   4  14        653.79        660.34         7.35 o                         
  -6   4  14       1108.04       1129.60         7.34 o                         
  -5   4  14        170.68        185.89         1.93 o                         
  -4   4  14        255.51        251.05         2.70 o                         
  -3   4  14          0.06          0.59         1.36 o                         
  -2   4  14        413.59        410.80         2.69 o                         
  -1   4  14        139.66        140.88         1.77 o                         
   0   4  14       1288.77       1309.65         7.24 o                         
   1   4  14        493.43        500.56         4.42 o                         
   2   4  14        353.16        365.88         4.18 o                         
   3   4  14         40.39         48.31         1.83 o                         
   4   4  14        173.45        165.31         3.14 o                         
   5   4  14        212.22        207.46         2.45 o                         
   6   4  14        464.46        463.75         3.90 o                         
   7   4  14        486.74        515.22         4.82 o                         
   8   4  14        164.52        161.79         3.25 o                         
   9   4  14       1705.56       1559.15        17.89 o                         
  -9   5  14         84.22         55.11         2.24 o                         
  -8   5  14         32.79         28.06         1.23 o                         
  -7   5  14        116.09        117.82         1.73 o                         
  -6   5  14        151.54        155.98         2.21 o                         
  -5   5  14        114.12        121.45         1.75 o                         
  -4   5  14        739.97        784.38         4.89 o                         
  -3   5  14       1193.09       1208.15         7.77 o                         
  -2   5  14        144.73        145.16         1.74 o                         
  -1   5  14        108.71        120.00         1.85 o                         
   0   5  14         96.33        103.47         1.69 o                         
   1   5  14         51.75         58.93         1.68 o                         
   2   5  14         22.23         24.55         1.46 o                         
   3   5  14       1207.95       1234.57         9.97 o                         
   4   5  14        529.69        561.97         7.58 o                         
   5   5  14        264.78        269.58         5.21 o                         
   6   5  14        148.99        162.16         2.87 o                         
   7   5  14          1.23          0.95         1.20 o                         
   8   5  14         50.74         51.72         1.63 o                         
  -7   6  14         23.41         20.88         0.89 o                         
  -6   6  14          6.51          8.47         1.17 o                         
  -5   6  14         93.21        106.07         1.84 o                         
  -4   6  14        130.58        125.92         2.05 o                         
  -3   6  14          7.52          9.49         1.23 o                         
  -2   6  14        633.74        628.02         6.85 o                         
  -1   6  14        105.46        109.50         1.49 o                         
   0   6  14         77.89         83.03         1.67 o                         
   1   6  14         95.66         97.75         1.61 o                         
   2   6  14         15.72         11.36         1.29 o                         
   3   6  14          9.13         12.80         1.26 o                         
   4   6  14          2.32          2.88         1.28 o                         
   5   6  14         36.95         38.08         1.41 o                         
   6   6  14        277.67        265.85         7.63 o                         
   7   6  14         15.90         15.49         1.22 o                         
  -5   7  14         13.28          8.43         0.85 o                         
  -4   7  14        182.77        171.44         4.64 o                         
  -3   7  14        362.04        350.85         4.42 o                         
  -2   7  14        169.71        169.53         7.26 o                         
  -1   7  14         23.47         23.72         1.40 o                         
   0   7  14          1.20          2.62         1.24 o                         
   1   7  14        186.52        174.20         3.52 o                         
   2   7  14        189.74        166.38         5.20 o                         
   3   7  14        362.97        352.04         4.97 o                         
   4   7  14        741.99        687.00        14.80 o                         
   5   7  14          6.38          6.76         1.15 o                         
 -10   1  15        137.80        125.89         2.32 o                         
  -9   1  15         16.65         18.56         1.12 o                         
  -8   1  15        652.09        678.38         5.06 o                         
  -7   1  15        277.27        273.82         2.43 o                         
  -6   1  15        362.62        371.65         2.73 o                         
  -5   1  15        398.93        415.71         3.00 o                         
  -4   1  15        275.77        290.99         2.38 o                         
  -3   1  15        410.64        429.81         2.69 o                         
  -2   1  15         13.24         16.55         1.28 o                         
  -1   1  15         72.47         77.05         1.58 o                         
   0   1  15         24.59         18.33         1.60 o                         
   1   1  15         64.10         74.02         1.76 o                         
   2   1  15        559.71        556.35         3.70 o                         
   3   1  15          9.97          8.91         1.56 o                         
   4   1  15        958.91        988.54         8.53 o                         
   5   1  15        124.85        121.62         1.96 o                         
   6   1  15         52.67         65.12         2.16 o                         
   7   1  15        362.07        372.35         5.69 o                         
   8   1  15        848.21        872.88         9.06 o                         
   9   1  15          3.71          3.90         1.87 o                         
  10   1  15         79.40         61.43         2.77 o                         
 -10   2  15        339.72        246.96         6.91 o                         
  -9   2  15        687.92        621.58        10.63 o                         
  -8   2  15        582.22        611.97         5.19 o                         
  -7   2  15        121.17        114.23         1.53 o                         
  -6   2  15       1036.92       1043.33         5.54 o                         
  -5   2  15         46.32         47.41         1.35 o                         
  -4   2  15        238.90        253.19         2.89 o                         
  -3   2  15        345.81        333.00         2.43 o                         
  -2   2  15       1061.76       1067.87         7.11 o                         
  -1   2  15        583.88        587.39         4.17 o                         
   0   2  15       1077.77       1116.78         6.01 o                         
   1   2  15        963.34        978.02         6.37 o                         
   2   2  15        276.98        315.99         3.10 o                         
   3   2  15        657.06        642.54         4.00 o                         
   4   2  15         19.52         25.18         1.97 o                         
   5   2  15        595.87        603.94         7.60 o                         
   6   2  15        275.76        284.18         2.71 o                         
   7   2  15        582.27        600.84         6.75 o                         
   8   2  15        162.19        171.55         3.05 o                         
   9   2  15        589.90        490.54         7.69 o                         
  -9   3  15         54.49         52.76         1.04 o                         
  -8   3  15         13.47         14.26         1.18 o                         
  -7   3  15        692.55        735.36         6.82 o                         
  -6   3  15          5.40          8.43         1.19 o                         
  -5   3  15        396.36        404.00         3.15 o                         
  -4   3  15          6.44          6.68         1.40 o                         
  -3   3  15        381.12        391.34         2.58 o                         
  -2   3  15         67.28         60.44         1.47 o                         
  -1   3  15        545.12        551.82         3.85 o                         
   0   3  15        405.99        425.04         2.80 o                         
   1   3  15        267.04        245.51         2.20 o                         
   2   3  15        405.00        426.89         3.52 o                         
   3   3  15        152.61        161.53         2.19 o                         
   4   3  15        196.46        209.61         2.29 o                         
   5   3  15         43.37         39.75         1.67 o                         
   6   3  15        354.92        360.49         3.11 o                         
   7   3  15         26.96         27.93         1.62 o                         
   8   3  15         69.57         67.41         2.08 o                         
   9   3  15         78.36         59.97         3.08 o                         
  -8   4  15        147.49        147.66         2.05 o                         
  -7   4  15          3.40          5.13         1.48 o                         
  -6   4  15        238.89        228.90         2.51 o                         
  -5   4  15         50.15         48.44         2.61 o                         
  -4   4  15        264.82        267.25         2.46 o                         
  -3   4  15         82.79         82.03         1.72 o                         
  -2   4  15        103.42        112.82         1.58 o                         
  -1   4  15         78.06         79.83         1.47 o                         
   0   4  15         79.30         87.05         1.78 o                         
   1   4  15          0.61          0.79         1.39 o                         
   2   4  15         44.94         51.38         1.58 o                         
   3   4  15          7.75         10.31         1.35 o                         
   4   4  15         48.80         57.02         1.40 o                         
   5   4  15          5.95          7.65         1.40 o                         
   6   4  15        157.71        155.28         2.59 o                         
   7   4  15          8.29          7.78         1.39 o                         
   8   4  15         71.85         58.17         1.70 o                         
  -7   5  15        352.10        291.94         2.84 o                         
  -6   5  15        174.00        169.20         2.24 o                         
  -5   5  15        215.95        194.70         2.06 o                         
  -4   5  15         27.71         25.64         1.36 o                         
  -3   5  15        204.11        217.99         3.95 o                         
  -2   5  15        103.85        109.66         1.89 o                         
  -1   5  15        596.46        598.95         6.90 o                         
   0   5  15         25.04         24.42         1.45 o                         
   1   5  15          8.40         12.10         1.34 o                         
   2   5  15         64.41         75.05         1.61 o                         
   3   5  15         81.52         74.26         1.48 o                         
   4   5  15        336.97        345.03         3.43 o                         
   5   5  15          2.08          5.17         1.32 o                         
   6   5  15        199.74        185.44         3.03 o                         
   7   5  15        236.99        191.44        11.65 o                         
  -5   6  15          1.39          0.66         1.25 o                         
  -4   6  15        239.98        192.09         4.25 o                         
  -3   6  15        152.90        137.83         2.37 o                         
  -2   6  15         43.76         47.06         1.45 o                         
  -1   6  15        115.94        125.02         2.03 o                         
   0   6  15        688.93        692.61         5.29 o                         
   1   6  15        167.84        168.43         3.35 o                         
   2   6  15        244.82        245.22         4.75 o                         
   3   6  15        990.32        926.85        25.56 o                         
   4   6  15          8.73          8.84         1.03 o                         
   5   6  15         56.56         48.98         2.17 o                         
  -1   7  15        241.97        167.52         4.16 o                         
   0   7  15        101.11         71.39         4.89 o                         
  -8   0  16        478.97        425.87        12.61 o                         
  -7   0  16        138.92        157.39         1.94 o                         
  -6   0  16       1644.92       1706.02        13.65 o                         
  -5   0  16          2.33          3.49         2.06 o                         
  -4   0  16         88.41         91.76         3.25 o                         
  -3   0  16         71.46         78.42         2.28 o                         
  -2   0  16        762.36        780.43         8.39 o                         
  -1   0  16        770.09        791.95        10.36 o                         
   0   0  16        952.73       1036.63        10.38 o                         
   1   0  16       3833.06       3888.77        47.54 o                         
   2   0  16         47.57         48.88         2.55 o                         
   3   0  16        340.51        326.21         3.35 o                         
   4   0  16        234.93        223.93         2.65 o                         
   5   0  16         60.33         67.96         2.20 o                         
   6   0  16         36.42         33.22         2.30 o                         
   7   0  16        315.58        324.04         9.29 o                         
   8   0  16       1538.13       1251.16       156.74 o                         
  -8   1  16         23.89         23.35         1.07 o                         
  -7   1  16        215.30        201.39         6.05 o                         
  -6   1  16          0.05          0.24         1.09 o                         
  -5   1  16        177.84        180.08         3.32 o                         
  -4   1  16        291.75        308.49         2.82 o                         
  -3   1  16        454.23        468.26         5.01 o                         
  -2   1  16         50.27         60.45         1.40 o                         
  -1   1  16        446.42        450.55         3.11 o                         
   0   1  16        181.16        180.11         1.83 o                         
   1   1  16        639.36        621.98         3.81 o                         
   2   1  16        195.65        202.77         1.88 o                         
   3   1  16         17.16         20.69         1.44 o                         
   4   1  16        753.50        759.43         9.82 o                         
   5   1  16         34.80         37.39         1.49 o                         
   6   1  16        456.42        466.61         3.96 o                         
   7   1  16         89.93         88.55         2.66 o                         
   8   1  16         39.27         26.75         1.61 o                         
  -8   2  16         69.38         54.27         1.26 o                         
  -7   2  16        280.43        253.51         3.59 o                         
  -6   2  16          4.75          3.80         1.12 o                         
  -5   2  16         78.70         77.72         1.47 o                         
  -4   2  16        573.71        576.25         3.51 o                         
  -3   2  16        195.14        204.40         2.36 o                         
  -2   2  16          2.93          4.46         1.42 o                         
  -1   2  16         43.69         50.93         1.43 o                         
   0   2  16         25.75         31.61         1.41 o                         
   1   2  16        614.80        615.72         5.21 o                         
   2   2  16        278.90        266.99         2.64 o                         
   3   2  16         58.58         70.00         1.64 o                         
   4   2  16         46.12         49.01         1.59 o                         
   5   2  16        546.95        560.17         5.69 o                         
   6   2  16        162.17        156.80         6.85 o                         
   7   2  16         65.05         61.02         2.50 o                         
   8   2  16        226.00        175.59         4.13 o                         
  -7   3  16        169.74        138.14         3.75 o                         
  -6   3  16          1.54          1.17         1.15 o                         
  -5   3  16        329.67        345.98         3.17 o                         
  -4   3  16         93.69         97.81         1.57 o                         
  -3   3  16        339.12        348.41         3.28 o                         
  -2   3  16        362.67        383.31         2.94 o                         
  -1   3  16        401.28        396.18         3.61 o                         
   0   3  16         32.59         41.45         1.40 o                         
   1   3  16        148.26        151.36         2.91 o                         
   2   3  16         33.73         40.76         1.44 o                         
   3   3  16        295.42        299.03         5.31 o                         
   4   3  16       1176.29       1207.86        10.08 o                         
   5   3  16         11.56         11.05         1.23 o                         
   6   3  16        336.10        312.34         5.97 o                         
   7   3  16          6.15          6.01         1.63 o                         
  -6   4  16        975.59        891.83        26.25 o                         
  -5   4  16          1.90          1.27         1.00 o                         
  -4   4  16        544.62        536.71         9.77 o                         
  -3   4  16         36.25         34.59         1.63 o                         
  -2   4  16        151.87        156.37         2.08 o                         
  -1   4  16        378.40        394.95         3.13 o                         
   0   4  16        191.73        181.09         4.07 o                         
   1   4  16        348.09        348.35         5.18 o                         
   2   4  16        615.43        625.70         8.93 o                         
   3   4  16        851.67        890.16         5.96 o                         
   4   4  16         12.98         12.70         1.52 o                         
   5   4  16        267.98        253.55         4.87 o                         
   6   4  16        304.03        219.42         3.59 o                         
  -5   5  16        104.90         74.14         1.96 o                         
  -4   5  16         47.75         46.03         1.04 o                         
  -3   5  16        115.49        110.04         2.31 o                         
  -2   5  16         54.35         58.14         2.16 o                         
  -1   5  16        248.06        236.35         3.61 o                         
   0   5  16        144.03        139.16         4.55 o                         
   1   5  16         11.78         11.32         1.24 o                         
   2   5  16        405.94        365.60         4.80 o                         
   3   5  16        161.62        137.27         3.17 o                         
   4   5  16         45.15         35.61         1.51 o                         
  -1   6  16         13.34         15.10         2.08 o                         
   0   6  16        100.37         66.71         3.58 o                         
  -6   1  17         24.11         18.07         1.44 o                         
  -5   1  17         28.98         33.91         1.37 o                         
  -4   1  17         81.06         85.35         1.50 o                         
  -3   1  17       1178.09       1242.39        10.10 o                         
  -2   1  17        293.38        302.02         3.71 o                         
  -1   1  17        114.52        122.63         1.60 o                         
   0   1  17        118.12        119.10         2.07 o                         
   1   1  17         39.45         35.86         1.12 o                         
   2   1  17         52.28         48.60         1.04 o                         
   3   1  17          1.73          2.75         1.16 o                         
   4   1  17       1412.70       1388.04        17.61 o                         
   5   1  17        176.46        158.96         3.51 o                         
   6   1  17        284.72        218.76        13.03 o                         
  -6   2  17        780.23        665.57        21.05 o                         
  -5   2  17         27.77         26.87         0.96 o                         
  -4   2  17         84.14         97.79         1.35 o                         
  -3   2  17         55.09         54.16         1.33 o                         
  -2   2  17         71.41         72.61         2.57 o                         
  -1   2  17        442.93        450.87         4.50 o                         
   0   2  17         85.70         94.63         1.40 o                         
   1   2  17        778.06        823.43        13.57 o                         
   2   2  17        130.12        125.59         2.12 o                         
   3   2  17        271.53        271.58         5.40 o                         
   4   2  17          2.03          4.69         1.42 o                         
   5   2  17         46.28         43.76         1.57 o                         
   6   2  17         11.43          7.32         2.31 o                         
  -5   3  17        415.52        330.68         4.99 o                         
  -4   3  17         85.94         77.06         1.52 o                         
  -3   3  17         24.06         24.25         1.66 o                         
  -2   3  17         21.08         21.56         1.67 o                         
  -1   3  17        462.57        452.53         8.72 o                         
   0   3  17        220.50        227.36         5.73 o                         
   1   3  17         20.00         20.68         1.80 o                         
   2   3  17        281.67        289.88         4.35 o                         
   3   3  17        161.50        172.72         3.60 o                         
   4   3  17         95.12         95.22         2.74 o                         
   5   3  17         13.77         10.80         1.31 o                         
  -3   4  17        613.19        495.16        11.74 o                         
  -2   4  17         64.98         61.73         1.51 o                         
  -1   4  17         18.62         16.08         1.24 o                         
   0   4  17        128.48        134.46         2.13 o                         
   1   4  17        125.02        110.64         3.55 o                         
   2   4  17          1.31          0.74         1.34 o                         
   3   4  17          2.24          3.46         1.23 o                         
  -4   0  18         44.13         43.31         2.08 o                         
  -3   0  18        394.18        336.27         4.68 o                         
  -2   0  18          9.76          7.55         2.62 o                         
  -1   0  18        287.99        244.66         4.28 o                         
   0   0  18         65.86         62.99         2.26 o                         
   1   0  18        503.40        441.93        20.64 o                         
   2   0  18        143.33        119.95         3.93 o                         
  -3   1  18        188.82        157.84         2.92 o                         
  -2   1  18        184.17        159.70         4.47 o                         
  -1   1  18        157.53        147.43         5.60 o                         
   0   1  18        277.86        264.64         3.82 o                         
   1   1  18         30.78         30.12         1.86 o                         
   2   1  18        157.71        128.67         3.55 o                         
   3   1  18          6.10          6.82         1.49 o                         
  -2   2  18         19.22         19.03         2.23 o                         
  -1   2  18         15.22         14.39         1.47 o                         
   0   2  18          0.21          1.03         0.99 o                         
   1   2  18          8.78          8.40         0.94 o                         
   2   2  18         18.14         15.33         2.16 o                         
                                                                                
